# Supplementary material for: From screen to structure with a harvestable microfluidic device
Source: Acta Crystallogr Sect F Struct Biol Cryst Commun. 2011 Jul 26;67(Pt 8):971–5. doi: 10.1107/S1744309111024456 (PMC3151141; doi:10.1107/S1744309111024456)
Supplement: Supplementary file 1 [file f-67-00971-3qy4sup1.hkl]

data_r3qy4sf
#
_audit.revision_id      1_0 
_audit.creation_date  ?
_audit.update_record    'Initial release' 
#
#
_entry.id   3qy4
#
#
_cell.entry_id     3qy4
_cell.length_a              79.1500
_cell.length_b              79.1500
_cell.length_c              38.0180
_cell.angle_alpha           90.0000
_cell.angle_beta            90.0000
_cell.angle_gamma           90.0000
#
_symmetry.entry_id     3qy4
_symmetry.Int_Tables_number        96
_symmetry.space_group_name_H-M     'P 43 21 2'
#
loop_
_symmetry_equiv.id
_symmetry_equiv.pos_as_xyz
1 'X,  Y,  Z'
2 '-Y+1/2,  X+1/2,  Z+3/4'
3 '-X,  -Y,  Z+1/2'
4 'Y+1/2,  -X+1/2,  Z+1/4'
5 'X+1/2,  -Y+1/2,  -Z+1/4'
6 'Y,  X,  -Z'
7 '-X+1/2,  Y+1/2,  -Z+3/4'
8 '-Y,  -X,  -Z+1/2'
#
_reflns.entry_id     3qy4
_reflns.d_resolution_high          1.650
_reflns.d_resolution_low         19.011
_reflns.limit_h_max         47
_reflns.limit_h_min          3
_reflns.limit_k_max         33
_reflns.limit_k_min          0
_reflns.limit_l_max         22
_reflns.limit_l_min          0
_reflns.number_all        13542
_reflns.number_obs        13542
#
_diffrn_radiation_wavelength.id     1
#
_exptl_crystal.id     1
#
_reflns_scale.group_code     1
#
loop_
_refln.wavelength_id
_refln.crystal_id
_refln.scale_group_code
_refln.index_h
_refln.index_k
_refln.index_l
_refln.status
_refln.F_meas_au 
_refln.F_meas_sigma_au 
_refln.F_calc 
_refln.phase_calc 
_refln.fom 
1 1 1       3    0    2 o      17.8    2.9    826.9   180.0  0.13
1 1 1       3    1    2 o     359.9    3.7    897.5   179.6  0.94
1 1 1       3    2    1 o     298.0    2.5    942.6    69.6  0.92
1 1 1       3    3    0 o     411.7    6.6   1581.3   180.0  0.83
1 1 1       3    3    1 o     148.2    2.0    694.2    90.0  0.13
1 1 1       3    3    2 o     423.1    4.7    757.5     0.0  1.00
1 1 1       4    0    1 o     157.5    2.3   1014.4   315.0  1.00
1 1 1       4    0    3 o     560.3    9.6   1193.1   225.0  0.99
1 1 1       4    1    3 o     345.4    6.2    453.3   336.8  0.94
1 1 1       4    2    0 o     184.9    2.3    644.1   180.0  0.92
1 1 1       4    2    1 o     461.4    5.5   1018.4    84.9  0.96
1 1 1       4    2    3 o     684.1   11.7    731.1   171.5  0.98
1 1 1       4    3    2 o     644.6    6.2    718.3   208.8  0.98
1 1 1       4    3    3 o     682.1    7.9    914.4    22.6  0.99
1 1 1       4    4    1 o     200.7    4.0    350.4   270.0  0.82
1 1 1       4    4    2 o     152.5    2.4    246.7   180.0  0.73
1 1 1       4    4    3 o     294.2    3.9    560.8    90.0  1.00
1 1 1       5    0    2 o     279.9    4.8    286.2     0.0  0.87
1 1 1       5    0    3 o     131.7    2.2     79.3   315.0  0.44
1 1 1       5    1    1 o     144.8    1.7    311.2   229.2  0.67
1 1 1       5    1    3 o     513.0    5.1    735.1   214.5  0.98
1 1 1       5    1    4 o     575.3   10.3    633.6   315.0  0.99
1 1 1       5    2    0 o     451.7    7.2    203.4   180.0  1.00
1 1 1       5    2    2 o     424.1    5.1    645.8   106.7  0.95
1 1 1       5    2    3 o     247.1    2.9    354.3    91.0  0.92
1 1 1       5    2    4 o     211.1    5.1    444.3    24.3  0.84
1 1 1       5    3    0 o      52.9    1.5    440.7   180.0  0.57
1 1 1       5    3    1 o     110.9    1.8    313.5    76.4  0.28
1 1 1       5    3    2 o     484.9    3.3    687.2   215.0  0.97
1 1 1       5    3    3 o     506.9    5.1    833.5   197.2  0.97
1 1 1       5    3    4 o     430.2    7.5     59.4    73.6  0.97
1 1 1       5    4    0 o     240.4    2.6    918.7   180.0  0.43
1 1 1       5    4    1 o     197.8    2.2    464.6   172.6  0.81
1 1 1       5    4    4 o     243.5    3.5    130.1   308.7  0.89
1 1 1       5    5    0 o     377.7    4.7   1092.5   180.0  0.01
1 1 1       5    5    1 f       7.7    4.9    222.3   270.0  0.00
1 1 1       5    5    3 o     111.7    1.7    196.9   270.0  0.07
1 1 1       5    5    4 o     158.3    3.4    208.4   360.0  0.25
1 1 1       5    5    5 o     263.6    5.4    499.7   270.0  1.00
1 1 1       6    0    1 o      36.6    1.1    128.3   315.0  0.02
1 1 1       6    0    2 o      80.2    1.9    394.0   270.0  0.24
1 1 1       6    0    3 o     678.0    7.7    553.3    45.0  1.00
1 1 1       6    0    4 o     697.2   11.7    906.9   180.0  1.00
1 1 1       6    1    1 o      75.1    1.2    538.3   198.7  0.57
1 1 1       6    1    2 o     247.1    2.4    512.9   208.0  0.91
1 1 1       6    1    3 o     563.4    5.5    876.3   328.8  0.98
1 1 1       6    1    4 o     375.6    5.0    231.6   218.9  0.95
1 1 1       6    1    5 o     224.7    5.0    212.5   230.6  0.88
1 1 1       6    2    1 o     670.4   11.0   1623.2   255.5  0.97
1 1 1       6    2    2 o     278.8    2.1    379.7   173.6  0.90
1 1 1       6    2    3 o     428.2    4.4    467.3    40.4  0.96
1 1 1       6    2    4 o     349.3    4.6    454.9   228.6  0.95
1 1 1       6    2    5 o     162.6    5.2    160.8   135.1  0.80
1 1 1       6    3    0 o     251.0    3.1    203.8     0.0  0.99
1 1 1       6    3    1 o     222.0    2.6    406.3    28.0  0.80
1 1 1       6    3    3 o     304.5    2.5    267.8   211.3  0.93
1 1 1       6    3    4 f     191.5    2.5    235.7   222.0  0.00
1 1 1       6    3    5 o     258.0    5.2    353.9   186.9  0.93
1 1 1       6    4    0 o     350.3    4.2    111.3   180.0  0.95
1 1 1       6    4    1 o     571.6    5.4    826.9     1.4  0.98
1 1 1       6    4    2 o     327.8    3.0    153.3   236.8  0.94
1 1 1       6    4    3 o      96.3    1.2    193.0   147.5  0.24
1 1 1       6    4    4 o     374.0    3.6    183.9    47.5  0.96
1 1 1       6    4    5 f     312.9    6.8    444.9   133.1  0.00
1 1 1       6    5    0 o     117.8    1.6    452.1   360.0  0.39
1 1 1       6    5    1 o     415.6    3.6    862.8    61.8  0.96
1 1 1       6    5    2 o     464.4    4.1    327.0   270.0  0.96
1 1 1       6    5    3 o     246.5    2.3    521.1   151.3  0.88
1 1 1       6    5    4 f     766.1    6.3    616.3   238.5  0.00
1 1 1       6    5    5 o     320.3    6.2    471.4    91.8  0.95
1 1 1       6    5    6 o     478.7    8.8    498.2   319.4  0.98
1 1 1       6    6    0 o     111.3    3.0    133.3   180.0  0.16
1 1 1       6    6    1 o     229.2    2.9    104.2   270.0  0.63
1 1 1       6    6    2 o     110.6    2.2    216.1   180.0  0.32
1 1 1       6    6    3 o     270.1    3.5    185.1   270.0  1.00
1 1 1       6    6    4 o     135.6    2.8    157.3   180.0  0.93
1 1 1       6    6    6 o     342.8    6.9    422.4     0.0  1.00
1 1 1       7    0    1 o     241.2    4.2    213.2   225.0  0.97
1 1 1       7    0    2 o     328.6    4.4     72.2   360.0  1.00
1 1 1       7    0    3 o     152.5    2.5     38.0   315.0  0.43
1 1 1       7    0    4 o     140.6    2.6    183.2   270.0  0.72
1 1 1       7    0    5 o      35.0    9.2     78.9    45.0  0.20
1 1 1       7    1    1 o     173.1    1.9    722.2    86.1  0.69
1 1 1       7    1    2 o     360.1    3.6    714.4   324.5  0.95
1 1 1       7    1    3 o      97.6    1.5    166.5   102.1  0.28
1 1 1       7    1    4 o     625.2    5.4    573.3   324.8  0.99
1 1 1       7    1    5 o     413.1    5.3    518.9   267.7  0.97
1 1 1       7    1    6 o     133.1    6.3    107.5   323.9  0.53
1 1 1       7    2    0 o     319.1    5.5    891.7     0.0  1.00
1 1 1       7    2    1 o     748.3   12.0   1077.2   227.9  0.98
1 1 1       7    2    2 o     120.7    1.6    316.3   104.9  0.62
1 1 1       7    2    3 o     408.5    4.0    727.8    17.6  0.96
1 1 1       7    2    4 o      91.8    2.2     47.3   232.7  0.40
1 1 1       7    2    5 o     392.5    5.5    438.5    14.5  0.97
1 1 1       7    2    6 o     247.9    7.1    247.2   290.4  0.92
1 1 1       7    3    0 f     567.8    6.4    744.9     0.0  0.00
1 1 1       7    3    1 o     483.9    4.3    590.8   247.8  0.97
1 1 1       7    3    2 o     878.3   14.1   1630.1   121.4  0.99
1 1 1       7    3    3 o     438.1    3.5    385.3     9.2  0.96
1 1 1       7    3    4 o     342.6    3.7    245.6   218.8  0.95
1 1 1       7    3    5 f     522.1    6.7    590.2   220.1  0.00
1 1 1       7    3    6 o     463.3    8.6    539.1   344.9  0.98
1 1 1       7    4    0 o     428.7    5.3    593.3   360.0  0.13
1 1 1       7    4    1 o     166.7    1.9    263.5   206.1  0.81
1 1 1       7    4    2 o     536.7    5.4    738.5   324.9  0.98
1 1 1       7    4    3 f     604.5    4.1    498.3   260.5  0.00
1 1 1       7    4    4 o      67.5    1.7    393.7   214.2  0.40
1 1 1       7    4    5 o     207.6    5.3    232.3    15.7  0.88
1 1 1       7    4    6 o     217.6    6.6    199.0   179.9  0.87
1 1 1       7    5    0 o     796.6    7.7    870.0   360.0  1.00
1 1 1       7    5    1 o     534.7    4.6    646.3   295.0  0.97
1 1 1       7    5    2 o     226.3    3.0    475.5   337.9  0.91
1 1 1       7    5    3 o     195.3    1.9    109.8   126.0  0.85
1 1 1       7    5    4 o     264.6    2.5    361.2   264.3  0.93
1 1 1       7    5    6 o     228.2    5.2    195.5   262.2  0.89
1 1 1       7    5    7 o     513.2    9.8    577.7   149.1  0.99
1 1 1       7    6    0 o     370.1    4.0     88.9     0.0  1.00
1 1 1       7    6    1 o     538.0    4.5    516.8   234.0  0.98
1 1 1       7    6    2 o     435.1    3.9    657.9   158.8  0.97
1 1 1       7    6    3 o     387.6    3.6    232.7   324.4  0.95
1 1 1       7    6    4 o     505.3    4.3    584.0   330.2  0.98
1 1 1       7    6    6 o     341.3    5.2    341.3   207.5  0.96
1 1 1       7    6    7 o     645.0   11.6    700.0    17.1  0.99
1 1 1       7    7    0 o     641.7   10.8    737.7   180.0  1.00
1 1 1       7    7    1 f       6.2    4.5     14.5    90.0  0.00
1 1 1       7    7    2 o     469.8    5.7    746.1   360.0  1.00
1 1 1       7    7    3 o     407.2    5.1    777.1    90.0  1.00
1 1 1       7    7    5 o     122.5    5.1    472.8   270.0  0.95
1 1 1       7    7    7 o     638.2   11.1    667.7   270.0  1.00
1 1 1       8    0    2 o     798.3    9.2    844.5   270.0  1.00
1 1 1       8    0    3 o       6.4    4.7    243.3    45.0  0.00
1 1 1       8    0    4 o     462.0    5.8    310.1   360.0  1.00
1 1 1       8    0    6 o     343.3    8.1    360.7    90.0  1.00
1 1 1       8    0    7 o     368.3    6.9    364.5    45.0  1.00
1 1 1       8    1    2 o     280.0    3.8    415.5   205.7  0.93
1 1 1       8    1    3 o     326.5    3.1    562.2   123.7  0.95
1 1 1       8    1    4 o     197.4    2.4    228.2   185.0  0.75
1 1 1       8    1    6 o     541.0    6.9    692.6    77.4  0.99
1 1 1       8    1    7 o     276.2    8.2    439.6    91.7  0.96
1 1 1       8    2    1 o     537.0    5.2    618.7   106.2  0.97
1 1 1       8    2    2 o     486.6    4.9    546.1   326.8  0.98
1 1 1       8    2    3 o      27.2    2.2    434.4   146.3  0.05
1 1 1       8    2    4 o     193.9    2.3    163.5   344.6  0.77
1 1 1       8    2    6 o     406.3    5.5    330.5   141.7  0.97
1 1 1       8    2    7 o     235.9    7.0    373.5     7.4  0.95
1 1 1       8    3    0 f     191.6    3.1     83.9   180.0  0.00
1 1 1       8    3    1 o     212.9    3.1    496.1     1.5  0.81
1 1 1       8    3    2 o     595.7    5.9    805.0   275.6  0.98
1 1 1       8    3    3 o     121.8    1.5    317.7    22.4  0.73
1 1 1       8    3    4 o     566.3    4.8    805.4    43.2  0.98
1 1 1       8    3    6 o     327.0    4.9    682.6    68.3  0.98
1 1 1       8    3    7 o     182.7    5.7    192.0   118.0  0.86
1 1 1       8    4    0 o     143.5    2.7    165.5   180.0  0.25
1 1 1       8    4    1 o     213.5    3.1    249.1   323.8  0.89
1 1 1       8    4    2 o     109.4    2.8    212.0    26.8  0.57
1 1 1       8    4    3 o     202.4    1.7    336.4   336.7  0.89
1 1 1       8    4    4 o     662.7    5.6    899.4   328.1  0.99
1 1 1       8    4    6 o     390.4    6.0    346.6   125.4  0.97
1 1 1       8    4    7 o     460.3    8.5    481.6    30.2  0.98
1 1 1       8    4    8 o     621.9   10.5    672.5   270.0  0.99
1 1 1       8    5    0 o     386.5    4.7    663.0   180.0  1.00
1 1 1       8    5    1 o     291.0    2.4    398.7   153.2  0.92
1 1 1       8    5    2 o     146.2    2.5    202.2   237.8  0.47
1 1 1       8    5    3 o     372.2    3.4    296.0    43.8  0.95
1 1 1       8    5    4 o     379.3    7.4    587.9   288.4  0.97
1 1 1       8    5    5 o     260.8    5.0    223.9   126.6  0.90
1 1 1       8    5    6 o     322.2    3.7    395.4   138.8  0.96
1 1 1       8    5    7 o     124.1    3.6    159.2   317.9  0.78
1 1 1       8    5    8 o     262.1    6.7    375.0    68.6  0.96
1 1 1       8    6    0 o     151.6    2.0    335.6   180.0  0.82
1 1 1       8    6    1 o     797.3    6.8   1194.7    39.9  0.99
1 1 1       8    6    2 o     416.1    4.5    642.1    95.3  0.97
1 1 1       8    6    3 o     577.2    4.3    603.0   354.3  0.98
1 1 1       8    6    4 o     146.7    3.7    212.3    64.3  0.71
1 1 1       8    6    5 o     161.0    2.4    195.9   198.5  0.81
1 1 1       8    6    6 o     523.5    6.4    492.6   189.0  0.98
1 1 1       8    6    7 o     771.8    9.6    787.0   351.5  0.99
1 1 1       8    6    8 o     140.1    5.2    205.5   156.9  0.87
1 1 1       8    7    0 o     432.9    4.5    425.5     0.0  1.00
1 1 1       8    7    1 o     279.3    2.9    521.8    98.3  0.94
1 1 1       8    7    2 o      33.2    3.3    286.1   341.1  0.16
1 1 1       8    7    3 o      29.0    5.4    234.7    82.2  0.20
1 1 1       8    7    4 o     373.2    7.9    487.6    68.9  0.96
1 1 1       8    7    5 o     207.5    2.5    484.0   211.4  0.94
1 1 1       8    7    7 o     168.5    3.2     64.7   227.9  0.64
1 1 1       8    7    8 f     514.1    6.9    540.2   294.5  0.00
1 1 1       8    7    9 o     136.4    5.9    144.3   216.7  0.85
1 1 1       8    8    0 o     260.8    5.2     41.2   180.0  0.75
1 1 1       8    8    1 o      85.7    2.7    186.6    90.0  0.74
1 1 1       8    8    2 o     174.4    3.4      3.0   360.0  0.66
1 1 1       8    8    3 o     325.1    7.2     82.7    90.0  0.98
1 1 1       8    8    4 o     482.7    5.7    472.3     0.0  1.00
1 1 1       8    8    5 o     518.5    5.3    769.2    90.0  1.00
1 1 1       8    8    7 o     737.5   12.6    751.3   270.0  1.00
1 1 1       8    8    8 o     123.0    4.0    213.4     0.0  0.97
1 1 1       8    8    9 o     132.2    5.6     59.9    90.0  0.76
1 1 1       9    0    2 o     380.6    7.2    322.0   180.0  1.00
1 1 1       9    0    3 o     591.4    7.1    542.1   135.0  1.00
1 1 1       9    0    6 o      92.7    6.6    115.2   180.0  0.63
1 1 1       9    0    8 f     460.8    8.7    175.9   270.0  0.00
1 1 1       9    1    1 o     123.4    2.4    388.6   195.7  0.47
1 1 1       9    1    2 o      78.4    1.7    297.5   202.0  0.40
1 1 1       9    1    3 o     327.9    3.1    277.7    36.9  0.93
1 1 1       9    1    4 o     620.0    5.4    844.5    84.9  0.99
1 1 1       9    1    6 o     146.1    3.3    157.7   343.6  0.82
1 1 1       9    1    7 o     452.8    6.1    438.8    55.0  0.98
1 1 1       9    1    8 o     629.5   11.5    733.6   267.6  0.99
1 1 1       9    2    0 o     164.2    4.3    621.6   180.0  0.97
1 1 1       9    2    1 f     398.4    4.1    297.0   256.9  0.00
1 1 1       9    2    2 o      58.9    2.4    294.1   320.3  0.26
1 1 1       9    2    3 o     283.1    2.7     98.8   303.7  0.92
1 1 1       9    2    4 o     397.6    4.9    640.7   159.5  0.97
1 1 1       9    2    6 o      96.3    4.5     53.0   229.7  0.34
1 1 1       9    2    7 o     301.9    5.0    196.4   223.3  0.93
1 1 1       9    2    8 o     315.4    6.9    360.1   158.5  0.97
1 1 1       9    3    0 o     144.2    2.7    175.5   360.0  0.14
1 1 1       9    3    1 o     699.7    6.8    608.3    59.1  0.99
1 1 1       9    3    2 o     335.8    3.5    753.4   350.4  0.95
1 1 1       9    3    3 o     178.1    2.1    532.1    45.7  0.86
1 1 1       9    3    4 o     409.1    5.2    701.5   138.7  0.98
1 1 1       9    3    5 o     527.0    7.1    437.4   137.0  0.98
1 1 1       9    3    6 o     159.8    4.9    193.8   148.3  0.79
1 1 1       9    3    7 o     308.5    7.0    351.6   167.0  0.97
1 1 1       9    3    8 o     409.0    7.5    412.7   169.8  0.98
1 1 1       9    3    9 o     464.5   10.7    449.4   231.8  0.99
1 1 1       9    4    0 o      39.9    2.4    159.6     0.0  0.01
1 1 1       9    4    1 o     434.8    4.5    410.5   276.4  0.96
1 1 1       9    4    2 o     479.0    6.1    444.5    22.2  0.97
1 1 1       9    4    3 o     174.8    2.2    346.8   293.8  0.83
1 1 1       9    4    4 o     474.3    8.2    422.3   155.3  0.98
1 1 1       9    4    5 o     458.3    4.2    407.2   196.5  0.97
1 1 1       9    4    6 o     639.4    8.0    820.3   188.5  0.99
1 1 1       9    4    7 o     708.5   13.9    674.3   141.5  0.99
1 1 1       9    4    8 o     445.2    9.0    544.9   348.7  0.99
1 1 1       9    4    9 o     381.1    7.4    328.1   252.5  0.98
1 1 1       9    5    0 o      35.0    4.2    324.8   360.0  0.35
1 1 1       9    5    1 o     573.5    4.9    765.7    10.9  0.98
1 1 1       9    5    2 o     175.2    2.7    184.7   132.4  0.80
1 1 1       9    5    3 o     255.7    2.7    250.2   114.9  0.90
1 1 1       9    5    4 o     475.8    5.9    585.6   176.1  0.98
1 1 1       9    5    5 o     466.7    4.1    527.6   276.8  0.98
1 1 1       9    5    6 o     115.9    2.9    225.3   324.7  0.80
1 1 1       9    5    7 o     649.5   12.1    628.8    19.4  0.99
1 1 1       9    5    8 o     192.0    4.7    304.7    21.8  0.94
1 1 1       9    5    9 o     270.6    7.2    282.8    33.0  0.96
1 1 1       9    6    0 o       8.5    5.8     45.1   360.0  0.04
1 1 1       9    6    1 o      13.9    5.2    236.0    40.9  0.06
1 1 1       9    6    2 o     133.9    2.4    400.7    49.8  0.83
1 1 1       9    6    3 o     192.5    3.7    352.0   142.5  0.90
1 1 1       9    6    5 o     327.5    3.4    410.2   341.3  0.95
1 1 1       9    6    6 f     528.1   10.8    675.6   119.0  0.00
1 1 1       9    6    7 o     154.8    3.2     84.1    17.4  0.67
1 1 1       9    6    8 o     386.1    8.6    370.6   224.9  0.98
1 1 1       9    6    9 o     889.9   15.3    788.7   138.8  1.00
1 1 1       9    6   10 o      88.7    7.9    165.0   193.7  0.81
1 1 1       9    7    0 o     132.9    2.4     49.4     0.0  0.48
1 1 1       9    7    1 o     324.1    2.8    545.8   322.8  0.94
1 1 1       9    7    2 f     504.5    4.6    523.3   138.0  0.00
1 1 1       9    7    3 o      76.9    3.5    218.2   162.0  0.31
1 1 1       9    7    4 o     103.1    2.4     81.9   237.6  0.19
1 1 1       9    7    5 o     846.9    6.3    928.9   142.2  0.99
1 1 1       9    7    6 o     275.8    6.2    294.2   212.7  0.95
1 1 1       9    7    7 o     168.6    3.6    276.0   334.6  0.91
1 1 1       9    7    8 o     528.5    6.4    480.3    85.6  0.99
1 1 1       9    7    9 o     353.0    7.6    326.4   184.2  0.98
1 1 1       9    7   10 o     392.0    7.8    353.6    63.6  0.98
1 1 1       9    8    0 o     206.8    2.8    220.2     0.0  0.27
1 1 1       9    8    1 o     396.4    3.3    513.9   179.4  0.96
1 1 1       9    8    2 o     390.5    5.3    396.0   163.8  0.96
1 1 1       9    8    3 o     292.2    7.1    252.1   207.7  0.94
1 1 1       9    8    4 o     270.0    2.9    352.0    39.0  0.93
1 1 1       9    8    5 o     223.1    2.4    212.9   291.7  0.89
1 1 1       9    8    6 f     395.3   11.7    496.0   186.0  0.00
1 1 1       9    8    7 o      61.1    4.6     87.8   350.8  0.25
1 1 1       9    8    8 o     508.0    7.0    611.8   245.1  0.99
1 1 1       9    8    9 o     244.7    3.7    331.0   132.0  0.97
1 1 1       9    8   10 o     148.2    3.8    145.5   347.4  0.89
1 1 1       9    8   11 o      28.0   12.2     86.3   173.8  0.32
1 1 1       9    9    3 o      79.2    6.8      8.3   270.0  0.18
1 1 1       9    9    4 o      53.8   10.7     72.8     0.0  0.20
1 1 1       9    9    5 o     196.4    5.8     22.0   270.0  0.59
1 1 1       9    9    6 o     512.8    7.0    544.2     0.0  1.00
1 1 1       9    9    7 o     229.4    4.5    200.5   270.0  1.00
1 1 1       9    9    8 o     412.8    7.0    308.5     0.0  1.00
1 1 1       9    9    9 f      46.8    9.8    172.7    90.0  0.00
1 1 1       9    9   10 o     560.7    9.8    608.9     0.0  1.00
1 1 1       9    9   11 o      19.6   12.3     52.7    90.0  0.16
1 1 1      10    0    2 o     526.3    8.9    946.2    90.0  1.00
1 1 1      10    0    3 o      43.2    9.5    105.4   225.0  0.01
1 1 1      10    0    5 o     379.9    5.6    423.1   315.0  1.00
1 1 1      10    0    6 o     443.7    8.9    143.6    90.0  1.00
1 1 1      10    0    7 o      13.1    9.2     40.9   225.0  0.03
1 1 1      10    0    8 o     317.1    7.1    360.6   180.0  1.00
1 1 1      10    0    9 o     380.3    8.2    340.4   135.0  1.00
1 1 1      10    1    1 o     442.6    7.4    532.1   314.1  0.98
1 1 1      10    1    2 o     145.7    1.7    199.6     7.4  0.66
1 1 1      10    1    3 o     309.2    2.9    286.1    44.3  0.94
1 1 1      10    1    5 o     252.4    2.8    288.4   167.5  0.90
1 1 1      10    1    6 o     382.0    5.0    433.5   239.4  0.97
1 1 1      10    1    7 o     163.2    5.3    263.1     5.6  0.89
1 1 1      10    1    8 o     400.9    5.8    311.8   285.7  0.97
1 1 1      10    1    9 o     318.2    5.4    333.7   329.7  0.97
1 1 1      10    2    0 o     371.6    6.5    353.9   360.0  1.00
1 1 1      10    2    1 o     582.9    6.8   1114.1   267.1  0.99
1 1 1      10    2    2 o     419.5    3.8    652.1   144.9  0.97
1 1 1      10    2    3 o     481.1    5.1    438.1   238.4  0.98
1 1 1      10    2    5 o     433.5    4.1    523.7    99.1  0.98
1 1 1      10    2    6 o     661.0    8.2    695.5   295.9  0.99
1 1 1      10    2    7 o     388.2    7.6    482.1   131.4  0.98
1 1 1      10    2    8 o     242.8    4.1    145.6   299.4  0.90
1 1 1      10    2    9 o     451.5    6.2    362.0   356.8  0.98
1 1 1      10    2   10 o     317.0    8.1    377.3    37.7  0.98
1 1 1      10    3    0 o     276.1    5.0    588.2     0.0  1.00
1 1 1      10    3    1 o     147.5    1.9    136.8   155.2  0.55
1 1 1      10    3    2 o     437.1    4.4    410.3    88.4  0.98
1 1 1      10    3    3 o     292.6    3.4    209.2   276.1  0.92
1 1 1      10    3    5 o     261.5    3.0    455.7   309.7  0.96
1 1 1      10    3    6 o     652.7    8.5    763.3   264.2  0.99
1 1 1      10    3    7 o     163.0    5.1    176.2    39.9  0.84
1 1 1      10    3    8 o     177.9    3.8    191.1   182.6  0.89
1 1 1      10    3    9 o      75.7    4.7     21.0   138.2  0.16
1 1 1      10    3   10 o     297.6    7.6    315.1   147.7  0.97
1 1 1      10    4    0 o     322.0    4.1    406.8     0.0  1.00
1 1 1      10    4    1 o     215.0    2.1    422.8    48.7  0.91
1 1 1      10    4    2 o     164.3    3.3    206.5   112.0  0.86
1 1 1      10    4    3 o      86.1    4.8     95.4   110.7  0.19
1 1 1      10    4    5 o      86.3    2.6    240.4    91.5  0.59
1 1 1      10    4    6 o     169.7    3.5     65.8   349.4  0.66
1 1 1      10    4    7 o     252.3    4.5    272.4    15.7  0.94
1 1 1      10    4    8 o     395.2    5.6    435.1   282.3  0.98
1 1 1      10    4    9 o     224.1    5.6    275.8   337.2  0.96
1 1 1      10    4   10 o     347.2    7.4    272.2    20.4  0.98
1 1 1      10    5    0 o     445.0    5.5    606.7   180.0  1.00
1 1 1      10    5    1 o     364.2    3.4    293.8   139.4  0.95
1 1 1      10    5    2 o     550.3    5.8    906.6   131.9  0.98
1 1 1      10    5    4 o     103.4    3.4    166.2   172.9  0.60
1 1 1      10    5    5 o     207.6    2.5    116.6   230.8  0.78
1 1 1      10    5    6 f      78.4    3.4     19.2    58.1  0.00
1 1 1      10    5    7 o     780.2    9.6    892.4   280.2  0.99
1 1 1      10    5    8 o     415.2    6.5    547.8   186.6  0.99
1 1 1      10    5    9 o     202.9    4.8    235.9    19.3  0.94
1 1 1      10    5   10 o     290.3    8.4    236.6    54.0  0.97
1 1 1      10    5   11 o     411.5    8.8    431.3   132.2  0.99
1 1 1      10    6    0 o      99.9    3.3    298.0   180.0  0.36
1 1 1      10    6    1 o     429.8    3.8    320.7   159.0  0.97
1 1 1      10    6    2 o     367.1    4.1    346.5    85.9  0.96
1 1 1      10    6    3 o     620.8   10.5    692.9   263.5  0.99
1 1 1      10    6    4 o     386.6    3.3    357.8   152.1  0.96
1 1 1      10    6    5 o     535.7    4.7    510.2   295.0  0.98
1 1 1      10    6    6 o     322.0    6.6    361.9    14.9  0.96
1 1 1      10    6    7 o     324.5    4.1    338.9   290.8  0.97
1 1 1      10    6    8 o     339.5    5.4    338.9   316.6  0.97
1 1 1      10    6    9 o     605.9   12.4    626.3   122.6  0.99
1 1 1      10    6   10 o     441.9    7.7    482.4   106.2  0.99
1 1 1      10    6   11 o     162.1    7.0    186.8    28.1  0.94
1 1 1      10    7    0 o     681.9    6.5    720.3   180.0  1.00
1 1 1      10    7    1 o     143.2    2.8     78.4    88.0  0.70
1 1 1      10    7    2 o     326.8    7.7    509.5   214.8  0.95
1 1 1      10    7    4 o     255.2    2.7     98.0   331.1  0.14
1 1 1      10    7    5 o     181.3    2.1    137.3   124.2  0.83
1 1 1      10    7    6 o     228.1    4.0    399.8   309.3  0.95
1 1 1      10    7    7 o     658.4    6.5    689.7   276.5  0.99
1 1 1      10    7    8 o     120.6    2.9     82.3    31.1  0.63
1 1 1      10    7    9 o     327.5    4.5    305.4   187.0  0.97
1 1 1      10    7   10 o      29.1   11.4     17.3   220.3  0.09
1 1 1      10    7   11 o     121.1    4.7    157.8    26.4  0.90
1 1 1      10    7   12 o     103.0    9.9     97.6   184.2  0.84
1 1 1      10    8    2 o     172.1    5.5    469.8   185.1  0.89
1 1 1      10    8    3 o      68.5    4.6    221.5   103.7  0.49
1 1 1      10    8    4 o     279.6    2.8    198.5   173.6  0.94
1 1 1      10    8    5 o     266.9    3.6    145.1   325.1  0.90
1 1 1      10    8    6 o     528.3    7.0    616.3   266.3  0.99
1 1 1      10    8    7 o     615.8    6.1    611.6   127.5  0.99
1 1 1      10    8    8 o     112.0    2.8    128.0    16.2  0.80
1 1 1      10    8    9 o     186.7    3.9    195.8   268.3  0.93
1 1 1      10    8   10 o     127.8    3.6    146.1   337.4  0.87
1 1 1      10    8   11 o     295.6    6.3    174.4    59.8  0.97
1 1 1      10    8   12 o      61.9   12.9     75.2   192.9  0.63
1 1 1      10    8   13 o     139.0    7.9    140.5   111.5  0.94
1 1 1      10    9    2 o     137.4    2.5    246.9    77.8  0.76
1 1 1      10    9    3 o     267.4    2.9    270.3   112.9  0.93
1 1 1      10    9    4 o     324.7    2.9    312.5   221.3  0.96
1 1 1      10    9    5 o     472.2    9.5    530.8    88.9  0.98
1 1 1      10    9    6 o     192.6    2.7    228.3   244.9  0.90
1 1 1      10    9    7 o     269.1    3.3    328.8   149.9  0.96
1 1 1      10    9    8 o     436.2    5.4    566.9   209.1  0.99
1 1 1      10    9    9 o     351.7    4.6    351.3   327.9  0.98
1 1 1      10    9   10 o     321.5    5.1    363.8   190.7  0.98
1 1 1      10    9   11 o      82.3    4.1    130.5   293.9  0.82
1 1 1      10    9   12 o     179.7    4.5    142.4   341.7  0.94
1 1 1      10    9   13 o     154.1    8.8    193.7   236.7  0.96
1 1 1      10   10    0 f     450.0    8.5    516.8   360.0  0.00
1 1 1      10   10    1 o     191.8    3.0    138.3    90.0  0.96
1 1 1      10   10    2 o     263.5    4.5    243.3     0.0  1.00
1 1 1      10   10    3 o     497.4    6.3    483.2    90.0  1.00
1 1 1      10   10    5 o     172.1    5.0    187.3   270.0  0.99
1 1 1      10   10    6 o     505.1    6.3    480.7     0.0  1.00
1 1 1      10   10    7 o     334.7    4.8    454.7   270.0  1.00
1 1 1      10   10    8 o     146.7    4.7    235.2   360.0  1.00
1 1 1      10   10    9 o      36.6   11.0     60.2   270.0  0.21
1 1 1      10   10   10 o     334.5    6.4    263.1   180.0  1.00
1 1 1      10   10   11 o     112.4    4.9    115.2   270.0  0.96
1 1 1      10   10   12 o      92.0    5.4    162.6     0.0  0.99
1 1 1      10   10   13 o     473.2   10.4    382.0    90.0  1.00
1 1 1      10   10   14 f      25.4   17.5     56.8     0.0  0.00
1 1 1      11    0    2 o      31.9   14.1    309.4   360.0  0.27
1 1 1      11    0    5 o      83.3    7.4     77.3   225.0  0.30
1 1 1      11    0    6 o      52.0   18.2    150.9   180.0  0.30
1 1 1      11    0    7 o     155.1    6.3    105.3   315.0  0.77
1 1 1      11    0    8 o     115.1    5.0    216.6   270.0  0.94
1 1 1      11    0    9 o     271.0    5.7    138.5   225.0  1.00
1 1 1      11    0   10 o     701.6   13.5    609.5     0.0  1.00
1 1 1      11    0   11 o     259.3    6.2    271.6   315.0  1.00
1 1 1      11    1    1 o     492.3    8.5    635.3   249.0  0.98
1 1 1      11    1    2 o     482.5    6.3    531.2   266.6  0.98
1 1 1      11    1    5 o     497.1    4.4    702.5   242.4  0.99
1 1 1      11    1    6 o     585.1   11.3    645.1     2.7  0.99
1 1 1      11    1    7 o     574.0    7.2    439.8   147.6  0.99
1 1 1      11    1    8 o     543.9    7.0    572.2   223.3  0.99
1 1 1      11    1    9 o     233.6    4.0    211.7    48.0  0.94
1 1 1      11    1   10 o     514.0    6.9    508.2    40.7  0.99
1 1 1      11    1   11 o     297.4    8.0    224.9   287.2  0.97
1 1 1      11    2    0 o     183.7    4.5    276.8   180.0  0.90
1 1 1      11    2    1 o     200.2    4.0    204.2    18.2  0.84
1 1 1      11    2    2 o     158.0    2.5    302.5   159.1  0.77
1 1 1      11    2    4 o     326.5    4.4    365.3    37.1  0.96
1 1 1      11    2    5 o     649.5    5.7    512.0    37.2  0.99
1 1 1      11    2    6 o     494.8    8.6    564.3   274.5  0.99
1 1 1      11    2    7 o     241.0    3.9    308.6   318.2  0.95
1 1 1      11    2    8 o     183.3    3.5    109.2   102.7  0.86
1 1 1      11    2    9 o     551.9    7.5    564.1   132.3  0.99
1 1 1      11    2   10 o     255.4    5.1    358.4   107.1  0.98
1 1 1      11    2   11 o     271.5    6.9    301.7   333.9  0.98
1 1 1      11    3    0 o       9.9    6.5     35.1   180.0  0.02
1 1 1      11    3    1 o     418.2    4.3    403.0   139.0  0.97
1 1 1      11    3    2 o     295.3    3.4    401.4   216.4  0.95
1 1 1      11    3    4 o     261.6    2.8    305.5    16.2  0.92
1 1 1      11    3    5 o     211.5    2.5    131.6   110.8  0.80
1 1 1      11    3    6 o     486.0    9.1    505.3   262.9  0.98
1 1 1      11    3    7 o     664.2    8.4    779.3   266.6  0.99
1 1 1      11    3    8 o     792.0    9.6    825.6    86.9  1.00
1 1 1      11    3    9 o      57.2    4.0     66.8   301.9  0.33
1 1 1      11    3   10 f     519.9    7.7    529.3   332.7  0.00
1 1 1      11    3   11 o      86.4    7.7     67.5     8.1  0.61
1 1 1      11    3   12 o     118.6    8.4     76.6   348.8  0.81
1 1 1      11    4    0 o      72.6    2.0     96.1   180.0  0.66
1 1 1      11    4    1 o     248.1    2.6    338.6    69.6  0.94
1 1 1      11    4    4 o     526.1    4.3    685.5   236.7  0.98
1 1 1      11    4    5 o     266.0    2.7    393.8   235.7  0.96
1 1 1      11    4    6 o     286.9    4.2    289.3   153.8  0.96
1 1 1      11    4    7 o     362.6    5.0    393.5   305.1  0.97
1 1 1      11    4    8 o     542.7    6.9    437.8   309.6  0.99
1 1 1      11    4   10 o      82.1    6.5    105.1   239.4  0.67
1 1 1      11    4   11 o     383.7    8.4    322.9   165.1  0.98
1 1 1      11    4   12 o     289.1    8.1    333.4   289.5  0.98
1 1 1      11    5    0 o     265.2    3.5    447.4     0.0  1.00
1 1 1      11    5    1 o     202.9    3.1    310.1    21.2  0.90
1 1 1      11    5    2 o     218.5    4.7    186.3    43.0  0.91
1 1 1      11    5    4 o     304.5    2.7    274.9   272.5  0.94
1 1 1      11    5    5 o     866.6    7.2    975.4    22.7  1.00
1 1 1      11    5    6 o     617.1   11.3    564.2    80.5  0.99
1 1 1      11    5    7 o     295.1    3.7    334.5   358.8  0.97
1 1 1      11    5    8 f     462.5    6.3    547.1    99.2  0.00
1 1 1      11    5    9 o     185.4    3.6    113.1   134.4  0.87
1 1 1      11    5   10 o     212.2    6.1    213.6   109.0  0.95
1 1 1      11    5   11 o     205.5    5.3    127.7   246.4  0.93
1 1 1      11    5   12 o     137.9    6.9    173.0   263.5  0.93
1 1 1      11    5   13 o     190.1    6.7    178.4   147.1  0.96
1 1 1      11    6    0 o     416.5    7.3    524.2   360.0  1.00
1 1 1      11    6    1 o     720.8   12.6    906.5   318.6  0.99
1 1 1      11    6    3 o     339.8    3.3    275.4   121.6  0.96
1 1 1      11    6    4 o     455.5    4.3    481.3     0.2  0.98
1 1 1      11    6    5 o     323.2    7.9    425.1   143.6  0.96
1 1 1      11    6    6 o     539.3    9.1    506.4   335.1  0.99
1 1 1      11    6    7 o     405.7    4.2    361.1   187.2  0.98
1 1 1      11    6    8 o     512.7    5.4    428.2    91.3  0.99
1 1 1      11    6    9 o      29.3    9.2    114.0   360.0  0.32
1 1 1      11    6   10 o     221.5    4.9    230.3   259.9  0.96
1 1 1      11    6   11 o     179.7    4.7    125.8   121.3  0.92
1 1 1      11    6   12 f     297.4    6.8    221.2    48.2  0.00
1 1 1      11    6   13 o     152.0    9.1    175.3   152.3  0.95
1 1 1      11    7    1 o     315.2    6.9    227.5   262.1  0.93
1 1 1      11    7    3 o     450.5    4.9    406.0   191.3  0.98
1 1 1      11    7    4 o     483.7    3.8    432.4     5.4  0.98
1 1 1      11    7    5 f     240.2    4.9    155.4    78.7  0.00
1 1 1      11    7    6 o     258.1    4.1    105.9   185.3  0.88
1 1 1      11    7    7 o     355.9    4.0    370.8   131.7  0.98
1 1 1      11    7    8 o     398.8    4.5    359.7   148.4  0.98
1 1 1      11    7    9 o     127.5    2.4    117.6   248.1  0.82
1 1 1      11    7   10 o     141.1    4.9     40.3   186.6  0.56
1 1 1      11    7   11 o     103.0    5.4    102.9   136.1  0.81
1 1 1      11    7   12 o     220.2    6.1    256.8    93.5  0.97
1 1 1      11    7   13 o      77.5   14.2     65.8   279.2  0.72
1 1 1      11    7   14 o     129.4   10.9    111.3   116.9  0.93
1 1 1      11    8    2 o     125.0    3.1    158.2   171.1  0.61
1 1 1      11    8    3 o     384.3    4.3    406.2   289.7  0.97
1 1 1      11    8    4 o     184.7    2.7    257.1   160.6  0.89
1 1 1      11    8    5 o     523.2   10.1    692.0   294.9  0.99
1 1 1      11    8    6 o     979.9   11.4    970.1   326.3  1.00
1 1 1      11    8    7 o     254.4    4.4    281.2   212.0  0.96
1 1 1      11    8    8 o     677.5    6.7    601.7    38.1  0.99
1 1 1      11    8    9 o     204.1    3.2    218.6   295.4  0.94
1 1 1      11    8   10 o     281.8    4.3    207.0   315.2  0.97
1 1 1      11    8   11 o      62.8    5.0     51.3   326.1  0.43
1 1 1      11    8   12 o      71.7    6.9     67.9   251.6  0.65
1 1 1      11    8   13 o     133.0    8.7     78.4   203.5  0.88
1 1 1      11    8   14 o     207.6    7.2    209.4   162.3  0.98
1 1 1      11    8   15 o     132.6    9.5    169.6    10.3  0.97
1 1 1      11    9    0 o     420.4    4.5    375.0   180.0  1.00
1 1 1      11    9    1 o     461.6    3.9    298.4   250.7  0.97
1 1 1      11    9    2 o     161.3    3.0    173.5   328.7  0.56
1 1 1      11    9    3 o     332.8    3.6    260.5   337.9  0.95
1 1 1      11    9    4 o     254.5    4.3    286.6   320.9  0.94
1 1 1      11    9    5 o     344.0    6.5    481.2   287.9  0.97
1 1 1      11    9    6 o     393.2    3.0    500.5    85.3  0.98
1 1 1      11    9    7 o     403.5    4.3    376.6   184.9  0.98
1 1 1      11    9    8 o     474.9    4.9    375.6    29.5  0.98
1 1 1      11    9    9 o     200.2    3.0    143.3    52.2  0.92
1 1 1      11    9   10 o     126.9    2.9     59.7    38.1  0.67
1 1 1      11    9   11 o     291.9    4.8    265.0   332.9  0.98
1 1 1      11    9   12 o      51.2    9.2    104.9    24.5  0.69
1 1 1      11    9   13 o     157.5    4.9    162.9   302.6  0.96
1 1 1      11    9   14 o     187.3    9.5    150.9   216.8  0.97
1 1 1      11    9   15 o     177.9   10.4    206.5   326.1  0.98
1 1 1      11    9   16 o     188.6   10.5    214.9   282.8  0.99
1 1 1      11   10    0 o     341.6    4.7    210.6   180.0  1.00
1 1 1      11   10    1 o     325.6    3.0    475.7     7.9  0.96
1 1 1      11   10    2 o     407.7    3.8    405.1    16.7  0.98
1 1 1      11   10    3 o     168.2    2.4    176.1   260.1  0.88
1 1 1      11   10    4 o     869.7   15.4    784.0   178.4  0.99
1 1 1      11   10    5 f     619.0    5.3    727.7    84.0  0.00
1 1 1      11   10    6 o     781.5    5.9    653.3   270.1  0.99
1 1 1      11   10    7 o     368.6    4.3    350.5   311.4  0.98
1 1 1      11   10    8 o     431.8    4.9    443.9    58.3  0.99
1 1 1      11   10    9 o     167.8    3.1     50.1    65.0  0.67
1 1 1      11   10   10 o     155.8    3.1    153.8   295.3  0.92
1 1 1      11   10   11 o     207.0    4.0    207.6   138.0  0.96
1 1 1      11   10   12 o     262.9    3.9    251.7   270.8  0.98
1 1 1      11   10   13 o     139.8    4.8    165.9   304.2  0.95
1 1 1      11   10   14 o     244.8    5.7    221.2    74.7  0.98
1 1 1      11   10   15 o     103.3    8.4    151.0   115.0  0.95
1 1 1      11   10   16 o     180.5   12.2    131.3    33.7  0.98
1 1 1      11   10   17 o     210.0   11.0    168.1    79.7  0.99
1 1 1      11   11    0 o     567.5   10.8    130.5   180.0  1.00
1 1 1      11   11    1 o     396.7    4.4    344.5    90.0  1.00
1 1 1      11   11    2 o     292.0    4.5    410.6   180.0  1.00
1 1 1      11   11    3 o     422.8    9.6    404.9    90.0  1.00
1 1 1      11   11    4 o     317.0    7.0    541.4   180.0  1.00
1 1 1      11   11    5 o     694.1    8.9    823.5   270.0  1.00
1 1 1      11   11    6 o      17.1    8.4    132.6     0.0  0.16
1 1 1      11   11    7 o       7.3    5.3     46.2    90.0  0.03
1 1 1      11   11    8 o     188.1    3.3     34.6   180.0  0.69
1 1 1      11   11    9 o       8.6    6.2     56.5    90.0  0.05
1 1 1      11   11   10 o     268.2    6.8    242.0     0.0  1.00
1 1 1      11   11   11 o      31.0   14.5     50.5   270.0  0.24
1 1 1      11   11   12 o      24.6   12.4     45.0   180.0  0.22
1 1 1      11   11   13 o      81.2    5.7     96.7    90.0  0.96
1 1 1      11   11   14 o     224.4    7.8    233.1   180.0  1.00
1 1 1      11   11   15 o      47.9   23.6     39.6   270.0  0.62
1 1 1      11   11   16 o     201.7   10.0    171.8     0.0  1.00
1 1 1      11   11   17 o      32.5   21.8     24.4   270.0  0.46
1 1 1      11   11   18 o      66.1   34.1     77.6   180.0  1.00
1 1 1      11   11   19 o     103.2   26.6     96.3   270.0  1.00
1 1 1      12    0    4 f     519.4    6.6    711.1   180.0  0.00
1 1 1      12    0    6 o      18.5   11.3    106.7    90.0  0.12
1 1 1      12    0    7 o     531.6    9.7    729.9   225.0  1.00
1 1 1      12    0    8 o     242.7    6.5     86.1   180.0  0.86
1 1 1      12    0    9 o     595.2   10.6    678.3   315.0  1.00
1 1 1      12    0   10 o      43.4   10.1    102.5   270.0  0.43
1 1 1      12    0   11 o     285.7    7.6    174.5    45.0  1.00
1 1 1      12    0   12 o      36.2   19.7     52.1   180.0  0.30
1 1 1      12    1    1 o     441.6    7.5    587.5    96.4  0.97
1 1 1      12    1    2 o     286.2    4.8    376.1   247.5  0.94
1 1 1      12    1    4 o     134.5    3.3    214.1    12.0  0.78
1 1 1      12    1    5 o     156.9    2.8    346.0   277.1  0.88
1 1 1      12    1    6 o     717.0    8.9    654.7     8.9  0.99
1 1 1      12    1    7 o     271.6    4.3    285.2   246.3  0.96
1 1 1      12    1    8 o     303.1    4.2    236.5    94.0  0.96
1 1 1      12    1    9 o     231.5    4.2    221.7    96.5  0.95
1 1 1      12    1   10 o     483.2    6.6    445.7   319.4  0.99
1 1 1      12    1   11 o     224.3    4.5    242.1   194.6  0.97
1 1 1      12    1   12 o      57.7   12.3     62.3   176.2  0.52
1 1 1      12    1   13 o     155.4    8.5    198.2   268.1  0.96
1 1 1      12    2    0 o     562.9    9.4    936.5   180.0  1.00
1 1 1      12    2    1 o     434.6    7.4    228.7     1.5  0.96
1 1 1      12    2    3 o     367.4    7.0    533.2   309.0  0.97
1 1 1      12    2    4 o     201.0    2.2    318.4   120.0  0.90
1 1 1      12    2    5 o     141.7    3.0    188.0    34.7  0.80
1 1 1      12    2    6 o     747.3    9.0    852.9   282.1  0.99
1 1 1      12    2    7 o     174.6    3.6    183.6   134.1  0.90
1 1 1      12    2    8 o     622.2    7.7    593.2    26.7  0.99
1 1 1      12    2    9 o     243.8    4.3    290.0   273.6  0.96
1 1 1      12    2   10 o     241.0    4.6    251.9    47.2  0.96
1 1 1      12    2   11 o     200.5    4.9    137.6   144.4  0.93
1 1 1      12    2   12 o     218.3    5.0    259.7   309.8  0.97
1 1 1      12    2   13 o      95.0   12.6    110.0   210.8  0.87
1 1 1      12    3    0 o     257.5    4.9     76.1   180.0  0.99
1 1 1      12    3    1 o     282.7    5.0    442.9   192.7  0.94
1 1 1      12    3    3 o     568.1    6.9    619.3   256.9  0.99
1 1 1      12    3    4 o     147.0    3.1    126.3   310.0  0.54
1 1 1      12    3    5 o     422.5    4.4    426.8    49.2  0.98
1 1 1      12    3    6 o     228.8    4.3    274.8   240.4  0.93
1 1 1      12    3    7 f     267.8    4.6    250.3   114.9  0.00
1 1 1      12    3    8 o     362.6    5.1    285.6   338.4  0.97
1 1 1      12    3    9 o     374.8    4.9    341.0   232.9  0.98
1 1 1      12    3   10 o     182.3    4.8    299.5   231.6  0.96
1 1 1      12    3   11 o     215.6    4.7    191.7    56.6  0.96
1 1 1      12    3   12 o     202.0    7.4    164.9   208.4  0.95
1 1 1      12    3   13 o      70.1   10.6     26.9   135.0  0.36
1 1 1      12    3   14 f     194.7    8.3    146.6   277.4  0.00
1 1 1      12    4    1 o     423.8    7.7    386.4    53.8  0.97
1 1 1      12    4    3 o     251.7    2.8    387.2   281.2  0.93
1 1 1      12    4    4 o     520.1    4.8    492.3    18.3  0.98
1 1 1      12    4    5 o     236.8    7.2    173.2   281.1  0.91
1 1 1      12    4    6 o     679.8    8.6    726.6    74.8  0.99
1 1 1      12    4    7 o     379.7    5.3    402.8    63.5  0.98
1 1 1      12    4    8 o     354.2    4.7    488.9   235.4  0.98
1 1 1      12    4    9 o     477.5    6.2    532.2   255.1  0.99
1 1 1      12    4   10 o     207.4    4.3    232.5   219.0  0.95
1 1 1      12    4   11 o     207.2    4.6    231.3   345.5  0.96
1 1 1      12    4   12 o      88.4    6.6    133.6    93.4  0.86
1 1 1      12    4   13 o     144.1    8.3    169.6    56.3  0.95
1 1 1      12    4   14 o      60.4   18.8     23.4   211.1  0.34
1 1 1      12    4   15 o     189.3    9.3    215.2   205.0  0.98
1 1 1      12    5    0 f     183.8    5.1    205.4     0.0  0.00
1 1 1      12    5    3 o     301.8    3.2    317.4   120.0  0.94
1 1 1      12    5    4 o     570.0    5.1    647.8   245.5  0.99
1 1 1      12    5    5 o     108.9    6.1     46.1   286.9  0.60
1 1 1      12    5    6 f     221.3    5.6    352.7   337.0  0.00
1 1 1      12    5    7 o     540.0    4.8    631.8    90.1  0.99
1 1 1      12    5    8 o     265.5    4.5    260.2   333.4  0.96
1 1 1      12    5    9 o     106.2    4.1    131.7   104.1  0.79
1 1 1      12    5   10 o     206.9    3.8    178.3   160.0  0.94
1 1 1      12    5   11 o     412.3    6.6    497.2     0.5  0.99
1 1 1      12    5   12 o      27.0   10.8     35.8   335.1  0.16
1 1 1      12    5   13 o     155.5    7.6    153.0   351.3  0.95
1 1 1      12    5   14 o      29.6   13.8     62.4    79.5  0.44
1 1 1      12    5   15 o      83.7   20.4     74.1    71.0  0.87
1 1 1      12    6    1 o     347.9    7.2    541.6     2.3  0.97
1 1 1      12    6    2 o     410.1    4.3    566.7   148.9  0.98
1 1 1      12    6    3 o     435.0    4.2    365.3   280.7  0.97
1 1 1      12    6    4 o     696.6    6.0    679.3    72.8  0.99
1 1 1      12    6    5 o      51.5    7.5    216.6   144.0  0.40
1 1 1      12    6    6 o     464.1    4.8    455.6     5.8  0.98
1 1 1      12    6    7 f     444.0    4.1    528.4   227.2  0.00
1 1 1      12    6    8 o     207.1    2.7    206.4   111.8  0.94
1 1 1      12    6    9 o     275.1    4.4    228.6   257.1  0.96
1 1 1      12    6   10 f     389.0    5.9    520.2   214.8  0.00
1 1 1      12    6   11 o     127.6    4.1    237.7   194.6  0.94
1 1 1      12    6   12 o     154.7    6.6    208.1   334.6  0.95
1 1 1      12    6   13 o     190.0    6.4    170.3   177.2  0.96
1 1 1      12    6   14 o     141.9    8.2    115.1   344.9  0.94
1 1 1      12    6   15 o      49.6   18.4     33.5   111.6  0.48
1 1 1      12    6   16 o     116.2   14.1    100.0    96.6  0.95
1 1 1      12    7    0 o      73.1    3.5     53.2     0.0  0.15
1 1 1      12    7    1 o     342.0    3.2    302.8    52.5  0.95
1 1 1      12    7    2 o     279.9    3.0    252.2   299.1  0.92
1 1 1      12    7    3 o     381.6    4.8    382.7   159.9  0.96
1 1 1      12    7    4 o     491.4    6.4    435.8    36.6  0.98
1 1 1      12    7    5 o     385.6    5.8    383.5   237.9  0.98
1 1 1      12    7    6 f     367.7    3.5    296.2   318.4  0.00
1 1 1      12    7    7 o     492.6    4.4    524.1   222.8  0.99
1 1 1      12    7    8 o     272.5    3.4    121.0   328.3  0.91
1 1 1      12    7    9 o     162.7    2.7    184.1    82.4  0.92
1 1 1      12    7   10 o     169.2    3.5    176.9   234.6  0.93
1 1 1      12    7   11 o     106.7    6.5    106.0    38.3  0.83
1 1 1      12    7   12 o     134.7    5.9    164.5   293.1  0.94
1 1 1      12    7   13 o      90.6    8.0    114.3    98.6  0.88
1 1 1      12    7   14 o     188.2    9.8    173.2   265.5  0.97
1 1 1      12    7   15 o      77.1   20.1    105.4   177.6  0.91
1 1 1      12    7   16 o      60.0   22.7     43.9   114.1  0.74
1 1 1      12    7   17 o     151.2   13.6    113.0   159.5  0.97
1 1 1      12    8    0 o     211.9    2.7    369.5   180.0  1.00
1 1 1      12    8    1 o     499.3    4.6    685.8   138.0  0.99
1 1 1      12    8    2 o     356.4    3.4    330.6   233.2  0.96
1 1 1      12    8    3 o     214.8    3.6    290.6   296.2  0.90
1 1 1      12    8    4 o      92.6    4.0    260.3   140.5  0.76
1 1 1      12    8    5 o     475.8    5.1    463.9    44.5  0.98
1 1 1      12    8    6 o     761.0    6.3    730.3   144.4  0.99
1 1 1      12    8    7 o     349.3    3.2    298.2    89.0  0.97
1 1 1      12    8    8 o     332.3    4.1    334.5   151.7  0.98
1 1 1      12    8    9 o      30.7    7.1     81.5    57.2  0.25
1 1 1      12    8   10 o     128.2    3.1     92.8   123.7  0.81
1 1 1      12    8   11 o      69.4    5.2     39.8    84.9  0.38
1 1 1      12    8   12 o     135.7    6.2    102.1   212.7  0.90
1 1 1      12    8   13 o      35.4   14.2     30.4   176.8  0.23
1 1 1      12    8   14 o     167.4    8.3    196.4    72.0  0.97
1 1 1      12    8   15 o     146.5    8.4    156.3   195.6  0.97
1 1 1      12    8   16 o     185.2   12.2    126.1   355.6  0.98
1 1 1      12    8   17 o      88.9   25.2    121.8   223.1  0.96
1 1 1      12    8   18 o      58.2   25.3     42.1   266.3  0.85
1 1 1      12    8   19 o      62.0   25.1     76.6   312.7  0.95
1 1 1      12    9    0 o     279.0    3.6     31.8     0.0  0.89
1 1 1      12    9    1 o     207.7    2.8    274.8   265.3  0.88
1 1 1      12    9    2 o     326.1    3.3    225.4    24.6  0.95
1 1 1      12    9    3 o     209.2    3.7    296.5   126.0  0.93
1 1 1      12    9    4 o     211.6    6.4    300.4   201.1  0.93
1 1 1      12    9    5 f     529.8    5.6    653.7    57.7  0.00
1 1 1      12    9    6 o      76.1    2.1    262.4   265.0  0.78
1 1 1      12    9    7 o     307.3    3.0    238.0   134.9  0.96
1 1 1      12    9    8 o      90.8    2.5    105.1   224.1  0.71
1 1 1      12    9    9 o     116.8    2.4     88.8    46.3  0.77
1 1 1      12    9   10 o     337.9    4.5    363.5    62.8  0.98
1 1 1      12    9   11 o     189.4    3.7    187.0   249.4  0.96
1 1 1      12    9   12 o     340.2    4.9    304.1   315.0  0.99
1 1 1      12    9   13 o      78.9    7.6     57.2    90.0  0.71
1 1 1      12    9   14 o     294.3    8.6    378.0   141.2  0.99
1 1 1      12    9   15 o     111.9    8.6     89.9   146.4  0.93
1 1 1      12    9   16 f     255.0    9.2    296.1   332.9  0.00
1 1 1      12    9   17 o     192.9   13.8    203.0   314.1  0.99
1 1 1      12    9   18 o     133.6   19.8    122.3   350.4  0.98
1 1 1      12    9   19 o      55.4   25.5     54.3   149.9  0.91
1 1 1      12    9   20 o      90.7   33.0     87.8    67.5  0.98
1 1 1      12    9   21 o      51.1   24.0     24.2   187.9  0.88
1 1 1      12   10    0 o     891.0   10.4    915.9     0.0  1.00
1 1 1      12   10    1 o     579.4    4.7    697.7   295.6  0.99
1 1 1      12   10    2 o     345.5    3.9    385.1   351.0  0.97
1 1 1      12   10    3 o     108.0    7.0     69.6   116.2  0.35
1 1 1      12   10    4 o     431.0    9.1    586.1   244.3  0.98
1 1 1      12   10    5 o     198.6    2.7    330.4   323.9  0.95
1 1 1      12   10    6 f     628.7    4.8    509.1     9.4  0.00
1 1 1      12   10    7 o     805.0    6.1    914.6   134.2  1.00
1 1 1      12   10    8 o     584.1    5.9    611.9   165.9  0.99
1 1 1      12   10    9 o     338.1    4.1    291.9   115.8  0.98
1 1 1      12   10   10 o     149.6    3.1    133.6   116.4  0.90
1 1 1      12   10   11 o      79.4    3.1     62.2   109.5  0.65
1 1 1      12   10   12 o      90.7    4.9     91.5   174.5  0.83
1 1 1      12   10   13 o     128.6    4.1    154.4    55.3  0.95
1 1 1      12   10   14 f     195.9    4.2    179.0   268.8  0.00
1 1 1      12   10   15 o     200.3    6.1    177.9   275.0  0.98
1 1 1      12   10   16 o     147.7    7.4    156.7   320.5  0.98
1 1 1      12   10   17 o     113.2   12.0    115.3    95.0  0.97
1 1 1      12   10   18 o     165.6   14.8    153.1   264.9  0.99
1 1 1      12   10   19 o     110.9   20.1     83.2   105.8  0.97
1 1 1      12   10   20 o     114.5   27.5    134.1   254.5  0.99
1 1 1      12   10   21 o      40.0   20.3     37.4   152.2  0.91
1 1 1      12   11    3 o     315.3    8.2    194.7   335.8  0.93
1 1 1      12   11    4 o     458.4    4.3    346.8    10.7  0.98
1 1 1      12   11    5 o     549.0    4.7    619.5   298.2  0.99
1 1 1      12   11    6 o     299.6    3.1    234.5   298.3  0.96
1 1 1      12   11    7 o     247.1    2.4    255.3   143.1  0.96
1 1 1      12   11    8 o      94.5    2.5    138.8   343.4  0.80
1 1 1      12   11    9 o     437.2    4.7    491.9   110.8  0.99
1 1 1      12   11   10 o     233.4    3.1    231.9   236.4  0.97
1 1 1      12   11   11 o     274.0    4.6    307.7    22.3  0.98
1 1 1      12   11   12 o      36.5    8.7     87.6    79.6  0.55
1 1 1      12   11   13 o      40.9    9.3    111.0   331.1  0.74
1 1 1      12   11   14 o      88.5    6.1     78.8   123.3  0.88
1 1 1      12   11   15 o     185.2    6.0    150.2    96.2  0.98
1 1 1      12   11   16 f     271.2    6.9    207.1   137.5  0.00
1 1 1      12   11   17 o      40.5   18.0     45.5   355.8  0.75
1 1 1      12   11   18 o      63.0   17.5     40.0    49.3  0.87
1 1 1      12   11   19 o      75.1   24.5     85.5   194.4  0.96
1 1 1      12   11   20 o      55.4   24.5     71.1   122.5  0.96
1 1 1      12   11   21 o      43.4   19.9     63.7    50.4  0.95
1 1 1      12   12    3 o     569.5    7.6    610.4    90.0  1.00
1 1 1      12   12    4 o     450.7    4.7    539.1   360.0  1.00
1 1 1      12   12    5 o     462.3    5.9    309.6   270.0  1.00
1 1 1      12   12    6 o     734.0    8.9    640.2   180.0  1.00
1 1 1      12   12    7 o      49.3    4.5    194.2    90.0  0.74
1 1 1      12   12    8 o     291.2    5.6    355.3   180.0  1.00
1 1 1      12   12    9 o     198.2    4.0    330.0    90.0  1.00
1 1 1      12   12   10 o      42.6    7.7     28.6   360.0  0.21
1 1 1      12   12   11 o     265.1    5.9    306.0    90.0  1.00
1 1 1      12   12   12 o      80.9    5.9     35.4   180.0  0.54
1 1 1      12   12   13 o      54.4   13.7     81.4    90.0  0.83
1 1 1      12   12   14 o      27.1   13.5     75.7   360.0  0.59
1 1 1      12   12   15 o     225.2    7.4    196.3    90.0  1.00
1 1 1      12   12   16 f     258.4    7.6    180.0   180.0  0.00
1 1 1      12   12   17 o      94.6   19.4     67.9   270.0  1.00
1 1 1      12   12   18 o      80.2   21.1     55.5   180.0  1.00
1 1 1      12   12   19 o      56.2   32.2     79.5   270.0  1.00
1 1 1      12   12   20 o      40.2   24.8     84.6   180.0  1.00
1 1 1      12   12   21 o      59.2   34.8     30.8    90.0  1.00
1 1 1      13    0    3 o     241.7    6.0    257.8   135.0  0.99
1 1 1      13    0    4 o     551.4    7.0    637.2   270.0  1.00
1 1 1      13    0    6 f     435.0    7.8    630.3     0.0  0.00
1 1 1      13    0    7 o     317.3    7.1    209.9   135.0  1.00
1 1 1      13    0    8 o     133.0    5.7    174.5   270.0  0.96
1 1 1      13    0    9 o      75.7    4.7    133.2    45.0  0.80
1 1 1      13    0   10 o     299.5    6.6    300.2     0.0  1.00
1 1 1      13    0   11 o     224.5    7.2    341.7   315.0  1.00
1 1 1      13    0   12 f     198.7    6.6    131.9    90.0  0.00
1 1 1      13    0   13 f     282.3    9.4    202.7    45.0  0.00
1 1 1      13    0   14 o     223.0   10.0    256.3   360.0  1.00
1 1 1      13    0   15 o      32.7   20.4     23.8   315.0  0.25
1 1 1      13    1    1 o     134.5    3.6     67.9   103.1  0.24
1 1 1      13    1    3 o     328.0    3.2    452.7   260.4  0.96
1 1 1      13    1    4 o     103.8    5.0     31.3   309.0  0.26
1 1 1      13    1    6 o     545.8    7.3    572.1    92.9  0.99
1 1 1      13    1    7 o     346.1    4.0    316.6   128.8  0.97
1 1 1      13    1    8 f     592.7    7.2    561.7   272.1  0.00
1 1 1      13    1    9 o     540.1    7.1    536.6    75.0  0.99
1 1 1      13    1   10 o     266.6    4.2    274.8   187.4  0.97
1 1 1      13    1   11 o      23.7    9.7     33.4     0.2  0.12
1 1 1      13    1   12 o     344.9    7.2    447.0   134.5  0.99
1 1 1      13    1   13 f     171.6    5.6    178.0   143.4  0.00
1 1 1      13    1   14 o     177.9    6.6    136.2    17.2  0.96
1 1 1      13    1   15 o     130.0   13.9     84.1    48.9  0.93
1 1 1      13    2    0 o     345.0    6.6    224.0   180.0  1.00
1 1 1      13    2    3 o     102.9    3.0     80.9   120.9  0.30
1 1 1      13    2    4 o     327.5    3.7    438.9    66.0  0.96
1 1 1      13    2    6 o     716.8    8.4    723.1   144.0  0.99
1 1 1      13    2    7 f     488.6    5.1    526.7    60.2  0.00
1 1 1      13    2    8 o     437.3    5.7    278.7    18.8  0.98
1 1 1      13    2    9 f     423.7    6.2    317.1   347.9  0.00
1 1 1      13    2   10 o     140.5    3.9    174.2    99.9  0.91
1 1 1      13    2   11 o     301.2    5.3    312.6   277.1  0.98
1 1 1      13    2   12 o     175.4    5.0    153.5   120.8  0.95
1 1 1      13    2   13 o     164.4    6.0    169.0   340.2  0.96
1 1 1      13    2   14 o     109.0    7.8    181.8   346.6  0.95
1 1 1      13    2   15 o      60.2   21.1     31.1   170.6  0.52
1 1 1      13    2   16 o     107.8   15.9    106.8   142.6  0.95
1 1 1      13    3    2 o     181.8    3.3    178.3    68.4  0.79
1 1 1      13    3    3 o     116.5    2.4    301.5   309.7  0.78
1 1 1      13    3    4 o     724.3    7.1    634.1   151.6  0.99
1 1 1      13    3    6 o     846.0    7.3    807.3   112.0  0.99
1 1 1      13    3    7 o     173.1    3.1    294.5    50.4  0.94
1 1 1      13    3    8 o     115.4    3.4     63.2   187.2  0.60
1 1 1      13    3    9 o     190.9    3.4    241.9   217.6  0.94
1 1 1      13    3   10 o     297.4    4.9    170.3   217.2  0.96
1 1 1      13    3   11 o     222.1    4.7    184.0   113.7  0.96
1 1 1      13    3   12 o     139.5    5.5    143.0   114.2  0.92
1 1 1      13    3   13 o      96.3    9.0     70.6   127.0  0.81
1 1 1      13    3   14 o     168.7    8.3    137.0   190.7  0.96
1 1 1      13    3   15 o     144.8    8.8    127.8   310.0  0.96
1 1 1      13    3   16 o      37.4   18.4     72.2   102.9  0.74
1 1 1      13    3   17 o      88.2   22.7    109.9   194.5  0.95
1 1 1      13    4    1 o     100.2    3.1    190.1   316.2  0.58
1 1 1      13    4    2 o     410.2    5.6    415.2    46.9  0.97
1 1 1      13    4    3 f     120.5    2.6    174.0   347.2  0.00
1 1 1      13    4    4 o     288.0    3.9    462.4   281.1  0.97
1 1 1      13    4    5 o     508.8    9.8    689.1   294.6  0.99
1 1 1      13    4    6 o     184.9    2.2    190.3   102.6  0.90
1 1 1      13    4    7 o     284.5    2.9    305.2    68.6  0.97
1 1 1      13    4    8 o     179.5    3.8    195.7   128.6  0.92
1 1 1      13    4    9 o     284.1    4.1    182.7     2.2  0.96
1 1 1      13    4   10 f     486.5    7.4    508.4   316.3  0.00
1 1 1      13    4   11 o      59.2    6.1    105.1   153.9  0.68
1 1 1      13    4   12 o     115.0    5.9    161.1    35.4  0.92
1 1 1      13    4   13 o     103.9    6.4    128.1    46.2  0.91
1 1 1      13    4   14 o     102.4   11.5     66.7    47.3  0.85
1 1 1      13    4   15 o     100.2   16.6    121.0   198.8  0.94
1 1 1      13    4   16 f      69.5   19.5     69.6     4.2  0.00
1 1 1      13    4   17 o      75.9   26.0    102.5     7.4  0.94
1 1 1      13    4   18 o      67.8   25.3     88.6   332.0  0.94
1 1 1      13    5    0 o     633.1    7.6    679.7   180.0  1.00
1 1 1      13    5    1 o     291.0    3.1    240.0   162.2  0.94
1 1 1      13    5    2 o     660.3    6.3    727.6     8.7  0.99
1 1 1      13    5    3 o     727.2    7.4    955.3    84.6  0.99
1 1 1      13    5    4 o      67.9    3.6     89.5   184.5  0.23
1 1 1      13    5    6 o     367.1    3.2    172.0   240.9  0.96
1 1 1      13    5    7 o     159.5    2.3    168.7   297.5  0.88
1 1 1      13    5    8 o     642.6    6.5    605.4   303.5  0.99
1 1 1      13    5    9 o     318.5    4.8    325.0   325.2  0.98
1 1 1      13    5   10 o     301.7    4.9    310.7   233.4  0.98
1 1 1      13    5   11 o      67.7    5.9     57.7   291.8  0.52
1 1 1      13    5   12 o      46.0    8.8     41.5   299.3  0.33
1 1 1      13    5   13 o      56.7   12.2    128.0     1.9  0.82
1 1 1      13    5   14 o     125.6   11.2    157.9   209.2  0.95
1 1 1      13    5   15 o     111.8   13.2    164.0   211.2  0.96
1 1 1      13    5   16 o      49.1   21.2     63.7   148.2  0.79
1 1 1      13    5   17 o     179.2   11.6    160.4    46.5  0.98
1 1 1      13    5   18 o     170.3   18.6    155.0   305.1  0.99
1 1 1      13    5   19 o      43.1   20.6     38.6    95.3  0.83
1 1 1      13    5   20 o      58.6   25.1     42.3   194.5  0.92
1 1 1      13    5   21 o      51.8   24.8     72.1   132.5  0.96
1 1 1      13    5   22 o      43.0   21.7     70.1   160.9  0.96
1 1 1      13    6    0 o      77.5    3.8    357.6   180.0  0.75
1 1 1      13    6    1 o     281.1    2.8    443.7    77.7  0.96
1 1 1      13    6    2 o     447.4    5.0    492.2    21.0  0.98
1 1 1      13    6    3 o     649.1    5.7    742.4   102.2  0.99
1 1 1      13    6    5 o     147.5    4.9     53.8    62.2  0.60
1 1 1      13    6    6 o     322.8    3.2    185.2   174.7  0.95
1 1 1      13    6    7 o     391.2    3.5    304.3   124.1  0.97
1 1 1      13    6    8 o     230.3    2.9    181.5    57.2  0.94
1 1 1      13    6    9 o     283.1    3.6    237.0   116.0  0.97
1 1 1      13    6   10 o     277.4    4.9    206.6    80.2  0.97
1 1 1      13    6   11 o     199.7    4.2    104.0   291.2  0.92
1 1 1      13    6   12 o     254.0    4.3    180.7    90.1  0.97
1 1 1      13    6   13 o     110.7    6.6     57.8   180.5  0.80
1 1 1      13    6   14 o     155.8    8.0    125.8   262.8  0.95
1 1 1      13    6   15 o     114.3    9.2     86.6    16.3  0.93
1 1 1      13    6   16 f     160.1   10.0    125.4    44.0  0.00
1 1 1      13    6   17 o     172.7   16.8    151.8    70.5  0.98
1 1 1      13    6   18 o      46.3   19.1     71.9   257.1  0.89
1 1 1      13    6   19 o      79.1   29.6    132.0   116.3  0.98
1 1 1      13    6   20 o      53.3   25.7     39.0    33.9  0.90
1 1 1      13    6   21 o      48.3   24.1     35.7   271.0  0.91
1 1 1      13    7    0 o     338.3    4.5    458.2   180.0  1.00
1 1 1      13    7    1 f     579.0    4.9    730.4   261.6  0.00
1 1 1      13    7    2 o     299.4    3.2    216.9   322.3  0.95
1 1 1      13    7    3 o     635.4    7.9    622.1    45.2  0.99
1 1 1      13    7    4 o     572.9   12.0    521.4   264.8  0.99
1 1 1      13    7    5 o     869.5    8.2   1028.6   161.7  1.00
1 1 1      13    7    6 o     117.7    2.2    116.9   210.2  0.76
1 1 1      13    7    7 o     385.7    3.7    449.8    43.1  0.98
1 1 1      13    7    8 f     190.8    2.8    259.7   236.3  0.00
1 1 1      13    7    9 o     302.8    4.4    234.6     9.1  0.97
1 1 1      13    7   10 o     191.7    3.0    192.3   176.9  0.95
1 1 1      13    7   11 o      94.2    4.6     80.4   147.2  0.75
1 1 1      13    7   12 o      75.0    5.9     94.0   268.3  0.78
1 1 1      13    7   13 o     275.0    6.8    228.2    27.7  0.98
1 1 1      13    7   14 o     169.1    6.5    183.3   133.7  0.97
1 1 1      13    7   15 o      41.5   16.5     46.5   344.7  0.57
1 1 1      13    7   16 o     203.6   10.1    195.1   238.5  0.99
1 1 1      13    7   17 o     191.0   10.6    173.3   136.3  0.99
1 1 1      13    7   18 o      40.9   19.6     79.3   105.9  0.89
1 1 1      13    7   19 o      79.6   26.3    113.8    31.0  0.97
1 1 1      13    7   20 o      48.6   23.3     42.4   110.2  0.91
1 1 1      13    7   21 o      45.6   22.8     18.6     5.5  0.82
1 1 1      13    8    0 o      86.6    6.5     89.2   360.0  0.28
1 1 1      13    8    1 o     200.1    2.7    169.6   233.9  0.90
1 1 1      13    8    2 o     218.2    2.6    222.0   350.7  0.91
1 1 1      13    8    3 o      24.0   10.1     24.5   357.7  0.09
1 1 1      13    8    4 o     194.3    6.0    130.1   321.2  0.86
1 1 1      13    8    5 o     507.3    4.4    537.0   172.5  0.99
1 1 1      13    8    6 o     312.5    3.1    230.7    56.1  0.96
1 1 1      13    8    7 o     332.1    3.2    407.0   357.6  0.98
1 1 1      13    8    8 o     200.4    2.6     95.8   174.7  0.86
1 1 1      13    8    9 f     388.9    4.3    345.6   225.7  0.00
1 1 1      13    8   10 o     112.0    3.4    171.9    66.7  0.90
1 1 1      13    8   11 o     138.9    3.0    205.0   257.7  0.94
1 1 1      13    8   12 o     358.0    4.9    334.4   234.6  0.99
1 1 1      13    8   13 o     106.0    5.8    121.3   213.2  0.92
1 1 1      13    8   14 o     163.6    8.5    154.5   139.7  0.97
1 1 1      13    8   15 o     193.5    8.1    183.4   277.2  0.98
1 1 1      13    8   16 o     330.9    8.9    356.7   259.8  1.00
1 1 1      13    8   17 o      66.7   23.4     47.7   251.7  0.86
1 1 1      13    8   18 o     104.3   15.9     92.9    20.9  0.97
1 1 1      13    8   19 o      44.4   20.9     39.0   177.3  0.85
1 1 1      13    8   20 o      48.0   23.6     36.9    79.1  0.89
1 1 1      13    8   21 o      45.0   21.1     75.1   220.2  0.96
1 1 1      13    9    0 o     296.5    3.8    201.8   180.0  1.00
1 1 1      13    9    1 o     469.0    4.4    591.2   199.6  0.98
1 1 1      13    9    2 o     171.0    4.8    132.6    24.3  0.78
1 1 1      13    9    4 o      55.7    6.2     66.9   342.1  0.13
1 1 1      13    9    5 o     191.4    2.7    264.8   216.2  0.93
1 1 1      13    9    6 o     264.1    2.9    209.0   126.4  0.94
1 1 1      13    9    7 o     230.0    2.7    123.6   192.4  0.91
1 1 1      13    9    8 o     444.7    5.0    453.6   308.5  0.99
1 1 1      13    9    9 o     187.8    2.7    188.7    83.3  0.94
1 1 1      13    9   10 o     417.0    4.7    386.9    85.0  0.99
1 1 1      13    9   11 o     143.8    2.6    165.5   329.4  0.94
1 1 1      13    9   12 o      54.3    5.7     33.2   132.0  0.34
1 1 1      13    9   13 o     187.0    4.1    205.6    31.9  0.97
1 1 1      13    9   14 o     144.7    5.6    120.5   309.4  0.95
1 1 1      13    9   15 o     216.4    6.4    200.8   122.8  0.98
1 1 1      13    9   16 o     176.3    7.6    161.3    93.6  0.98
1 1 1      13    9   17 f     225.4    9.5    197.0    37.6  0.00
1 1 1      13    9   18 o      49.2   21.9     40.0    65.8  0.82
1 1 1      13    9   19 o      66.1   23.5    118.7   199.2  0.97
1 1 1      13    9   20 o      46.9   20.4     15.1   229.5  0.70
1 1 1      13    9   21 o      40.6   20.5     23.6    14.8  0.85
1 1 1      13   10    2 o     469.6    8.5    480.2    20.0  0.98
1 1 1      13   10    3 o      54.8   13.8    124.3   272.7  0.30
1 1 1      13   10    4 o     752.7    6.4    707.1    81.1  0.99
1 1 1      13   10    5 o     655.0    5.1    708.4   236.7  0.99
1 1 1      13   10    6 o     597.9    6.0    478.8   232.2  0.99
1 1 1      13   10    7 o     190.2    2.5    140.3    76.3  0.90
1 1 1      13   10    8 o     607.4    6.4    521.4   283.9  0.99
1 1 1      13   10    9 o     284.0    3.6    242.6   207.3  0.97
1 1 1      13   10   10 o      99.2    3.3     54.6   144.6  0.64
1 1 1      13   10   11 o     330.7    4.2    328.5   264.2  0.99
1 1 1      13   10   12 o      95.5    3.7     77.1   160.2  0.82
1 1 1      13   10   13 o      62.6    6.3     75.2   111.8  0.75
1 1 1      13   10   14 o     164.4    4.9    154.1    86.2  0.97
1 1 1      13   10   15 o      94.3    7.4     59.7   139.5  0.88
1 1 1      13   10   16 o     212.2    6.4    207.7   125.3  0.99
1 1 1      13   10   17 o     218.7    6.8    243.4    45.9  0.99
1 1 1      13   10   18 f     118.8   16.6    134.0   166.0  0.00
1 1 1      13   10   19 o      92.7   26.1     67.7   159.2  0.96
1 1 1      13   10   20 o      58.7   25.6     29.7    19.3  0.90
1 1 1      13   10   21 o      47.3   22.7     69.6   305.8  0.96
1 1 1      13   11    3 o     362.5    5.3    359.6   153.7  0.97
1 1 1      13   11    4 o     914.6    7.0    962.5   270.0  1.00
1 1 1      13   11    5 o     172.0    2.3    272.9   112.0  0.93
1 1 1      13   11    6 o     263.9    3.1     93.0    37.9  0.89
1 1 1      13   11    7 o     315.2    2.8    180.5   279.2  0.96
1 1 1      13   11    8 o     108.8    2.2    152.0   178.5  0.85
1 1 1      13   11    9 o     152.6    2.7     74.1   344.9  0.79
1 1 1      13   11   10 o      59.4    3.7     82.4    52.7  0.59
1 1 1      13   11   11 o     196.7    3.2    176.1   282.9  0.96
1 1 1      13   11   12 f      77.1    4.6     62.8    76.2  0.00
1 1 1      13   11   13 o     110.9    3.7     74.3    13.7  0.88
1 1 1      13   11   14 o     148.3    3.6    205.1   321.4  0.97
1 1 1      13   11   15 o     119.0    6.4    111.6   295.0  0.95
1 1 1      13   11   16 o     243.0    5.2    206.2   217.8  0.99
1 1 1      13   11   17 o     107.5    9.6     70.3   202.6  0.95
1 1 1      13   11   18 o      86.9   11.9    109.7   239.4  0.97
1 1 1      13   11   19 o      64.7   22.9     43.8   205.4  0.92
1 1 1      13   11   20 o      66.3   19.9     51.9    27.6  0.95
1 1 1      13   11   21 o      59.6   23.1     48.8    12.4  0.96
1 1 1      13   12    2 o      76.9    4.3    110.2   359.0  0.47
1 1 1      13   12    3 o     539.0    4.9    569.3   112.4  0.99
1 1 1      13   12    4 o     931.9    6.4    973.1   301.7  1.00
1 1 1      13   12    5 o      56.9    2.7    141.2   122.3  0.48
1 1 1      13   12    6 o     188.7    2.2    242.2   126.4  0.94
1 1 1      13   12    7 o     687.2    4.8    773.6   308.3  1.00
1 1 1      13   12    8 f     434.0    4.8    401.5   201.0  0.00
1 1 1      13   12    9 o     154.8    2.9    185.8   165.9  0.93
1 1 1      13   12   10 o     484.1    5.0    483.3   173.1  0.99
1 1 1      13   12   11 o     296.4    3.9    308.5   166.8  0.99
1 1 1      13   12   12 o      82.9    3.9    124.8    61.4  0.89
1 1 1      13   12   13 o     103.0    3.3    158.0   164.7  0.94
1 1 1      13   12   14 o      87.9    4.5    101.6    50.7  0.91
1 1 1      13   12   15 o     243.8    5.6    279.9   284.0  0.99
1 1 1      13   12   16 o     160.3    6.5    137.6    42.4  0.98
1 1 1      13   12   17 o     105.7    9.6    108.4   343.8  0.97
1 1 1      13   12   18 f     164.9    7.4    134.6   327.2  0.00
1 1 1      13   12   19 o      66.9   15.9     82.7    38.6  0.96
1 1 1      13   12   20 o      85.1   22.0     76.4   284.2  0.98
1 1 1      13   12   21 o      45.2   20.5     24.1   321.8  0.89
1 1 1      13   13    0 o     533.6    9.1    642.9   180.0  1.00
1 1 1      13   13    1 o    1023.0    9.8    948.1   270.0  1.00
1 1 1      13   13    2 o     640.5    7.9    405.0   180.0  1.00
1 1 1      13   13    3 o     729.1    9.0    536.9   270.0  1.00
1 1 1      13   13    4 o     413.5    4.8    326.9   180.0  1.00
1 1 1      13   13    5 o      60.9    3.5     43.3   270.0  0.19
1 1 1      13   13    6 o     427.6    6.1    414.1     0.0  1.00
1 1 1      13   13    7 o     168.0    3.4    154.8   270.0  0.99
1 1 1      13   13    8 o     131.8    4.8     50.5   180.0  0.67
1 1 1      13   13    9 o     509.1    9.5    597.6   270.0  1.00
1 1 1      13   13   10 o     317.0    5.2    204.0   180.0  1.00
1 1 1      13   13   11 o     401.2    6.0    569.3   270.0  1.00
1 1 1      13   13   12 o     116.6    5.3    190.0     0.0  1.00
1 1 1      13   13   13 o     128.7    5.1    131.6   270.0  1.00
1 1 1      13   13   14 o      32.8   14.2     21.5     0.0  0.25
1 1 1      13   13   15 o      82.3    9.2     20.7    90.0  0.65
1 1 1      13   13   16 o      72.2   17.6     44.4     0.0  0.95
1 1 1      13   13   17 o     183.0   10.0    206.3   270.0  1.00
1 1 1      13   13   18 o      42.5   23.2     57.3   180.0  0.98
1 1 1      13   13   19 o      25.3   16.8     34.4    90.0  0.81
1 1 1      13   13   20 f      37.3   24.8     39.6   180.0  0.00
1 1 1      13   13   21 o      90.2   28.3    115.0   270.0  1.00
1 1 1      14    0    2 o     123.7    3.2    392.3   270.0  0.94
1 1 1      14    0    3 o     137.0    7.5     40.4    45.0  0.63
1 1 1      14    0    6 o     422.8    5.4    302.4    90.0  1.00
1 1 1      14    0    7 o    1132.2   13.2   1080.5   225.0  1.00
1 1 1      14    0    8 o     182.6    5.0    113.0   180.0  0.94
1 1 1      14    0    9 o     309.2    6.5    412.7   135.0  1.00
1 1 1      14    0   10 o     194.9    4.4     58.1   270.0  0.95
1 1 1      14    0   11 o      95.2    6.9     77.5   225.0  0.78
1 1 1      14    0   12 o     115.5    6.1    114.5   180.0  0.99
1 1 1      14    0   13 f     262.3    8.8    237.8   315.0  0.00
1 1 1      14    0   14 o      91.8   23.0     70.6   270.0  0.94
1 1 1      14    0   15 o     130.1   19.0    185.3    45.0  1.00
1 1 1      14    0   16 o     169.6   11.3    173.9   180.0  1.00
1 1 1      14    0   17 o      86.4   33.5    154.9   135.0  1.00
1 1 1      14    0   18 o      41.1   26.2     19.0    90.0  0.53
1 1 1      14    0   19 o      60.8   33.4     67.7   225.0  1.00
1 1 1      14    1    1 o     561.3    9.5    529.3    61.1  0.98
1 1 1      14    1    2 o     362.2    3.9    567.0    58.8  0.97
1 1 1      14    1    3 o     440.2    4.8    443.3   275.7  0.98
1 1 1      14    1    6 o     569.2    5.3    543.2   134.0  0.99
1 1 1      14    1    7 o     739.9    6.4    654.8   357.4  0.99
1 1 1      14    1    8 o     102.5    3.1    214.8    58.7  0.87
1 1 1      14    1    9 o     174.4    3.4    138.3     9.1  0.89
1 1 1      14    1   10 o      62.5    5.7     94.8   141.3  0.58
1 1 1      14    1   11 o     106.0    5.1     57.8   172.0  0.66
1 1 1      14    1   12 o     172.1    4.8    110.7   302.7  0.93
1 1 1      14    1   13 f     124.3    6.3    144.0   164.4  0.00
1 1 1      14    1   14 o     174.0    7.1    266.4    98.1  0.98
1 1 1      14    1   15 o     156.8    7.1    167.3   119.8  0.97
1 1 1      14    1   16 o     105.0   15.2    100.1     3.2  0.94
1 1 1      14    1   17 o      60.7   21.0     59.2   342.5  0.87
1 1 1      14    1   18 o      68.7   21.9     61.9   299.4  0.92
1 1 1      14    1   19 o      69.0   26.5     83.2   349.5  0.95
1 1 1      14    1   20 f      52.4   23.8     37.6    92.2  0.00
1 1 1      14    1   21 o      55.0   25.0     39.2   354.7  0.93
1 1 1      14    1   22 o      50.1   25.0     93.3   217.8  0.98
1 1 1      14    2    0 o     840.8   13.8   1127.3   180.0  1.00
1 1 1      14    2    1 o     425.0    7.1    441.3   150.6  0.97
1 1 1      14    2    2 o     217.3    3.6    187.8   222.4  0.92
1 1 1      14    2    3 o     333.3    3.3    181.0   126.4  0.94
1 1 1      14    2    6 o     417.5    3.9    446.3   289.4  0.98
1 1 1      14    2    7 o     130.3    3.0     50.6   251.7  0.55
1 1 1      14    2    8 o     191.7    3.5    341.0   240.5  0.96
1 1 1      14    2    9 o     434.6    5.7    458.0   118.0  0.99
1 1 1      14    2   10 o     261.8    4.8    272.8   140.1  0.97
1 1 1      14    2   11 o     320.7    5.0    265.9   228.8  0.98
1 1 1      14    2   12 o     286.7    6.1    241.0   262.6  0.98
1 1 1      14    2   13 o     182.8    4.5    150.8   182.6  0.96
1 1 1      14    2   14 o      96.2    7.5     84.7   191.1  0.88
1 1 1      14    2   15 o     260.9    6.8    257.0     2.6  0.99
1 1 1      14    2   16 o      95.1   12.3     93.8   334.0  0.93
1 1 1      14    2   17 o      67.0   20.7     51.2    83.6  0.86
1 1 1      14    2   18 o      81.8   21.6     68.3   140.7  0.94
1 1 1      14    2   19 o      46.8   23.2     50.0   160.4  0.88
1 1 1      14    2   20 o      67.9   30.6     65.9   126.0  0.96
1 1 1      14    2   21 o      33.5   16.9     33.4   239.4  0.87
1 1 1      14    2   22 o      49.2   23.9     36.2   224.2  0.94
1 1 1      14    3    0 o     303.1    6.5    385.6   360.0  1.00
1 1 1      14    3    1 o     548.7    9.4    609.3   235.6  0.98
1 1 1      14    3    2 o      90.2    3.7    257.4   242.8  0.71
1 1 1      14    3    3 o     182.4    2.2    177.0   117.0  0.74
1 1 1      14    3    6 o     451.8    3.7    455.9    74.7  0.98
1 1 1      14    3    7 o     449.1    4.7    482.1    95.8  0.99
1 1 1      14    3    8 o     447.3    5.8    307.1    80.1  0.98
1 1 1      14    3    9 o     103.9    3.8    102.9   103.1  0.74
1 1 1      14    3   10 o     229.3    3.8    251.7   169.3  0.97
1 1 1      14    3   11 o     159.1    4.0    274.2   223.8  0.96
1 1 1      14    3   12 o      86.1    5.2     80.7   283.6  0.77
1 1 1      14    3   13 o      71.2    9.8    148.9   184.9  0.89
1 1 1      14    3   14 o     181.4    6.2    162.5   271.0  0.97
1 1 1      14    3   15 o      76.5   10.3    128.9   179.6  0.93
1 1 1      14    3   16 o     184.6    8.2    223.8    14.2  0.99
1 1 1      14    3   17 o     216.8   12.4    215.4   170.8  0.99
1 1 1      14    3   18 o     136.0   20.7    124.4   332.8  0.98
1 1 1      14    3   19 o      72.3   26.9     68.1   359.6  0.95
1 1 1      14    3   20 o      71.5   30.8     22.4   149.2  0.87
1 1 1      14    3   21 o      55.7   27.4     36.6    35.9  0.93
1 1 1      14    4    0 o     270.4    5.3    393.8   360.0  1.00
1 1 1      14    4    1 o     334.4    3.2    362.6    67.5  0.95
1 1 1      14    4    2 o     403.9    5.4    274.1   314.3  0.97
1 1 1      14    4    3 o     289.4    3.4    295.3   214.9  0.95
1 1 1      14    4    5 o     902.2   15.3   1001.0   195.0  1.00
1 1 1      14    4    6 o     171.0    2.2    158.6   293.8  0.86
1 1 1      14    4    7 o     100.8    2.1    174.3   162.8  0.81
1 1 1      14    4    8 o     522.3    6.7    516.2   233.8  0.99
1 1 1      14    4    9 o     314.4    4.7    278.8    52.9  0.97
1 1 1      14    4   10 o     105.6    4.1     73.5   195.1  0.70
1 1 1      14    4   11 o     232.5    4.3    195.6   260.2  0.96
1 1 1      14    4   12 o     152.5    5.1    142.0    19.5  0.94
1 1 1      14    4   13 o     211.1    5.1    214.6   321.9  0.98
1 1 1      14    4   14 o     105.7    8.1    122.0   106.5  0.93
1 1 1      14    4   15 o      94.4   12.5    119.8   246.2  0.94
1 1 1      14    4   16 o      93.3   10.6     92.7    42.3  0.93
1 1 1      14    4   17 o      67.8   20.7     74.3   112.4  0.91
1 1 1      14    4   18 o      63.6   25.5     35.3   181.3  0.83
1 1 1      14    4   19 o     136.8   21.7    114.2   178.1  0.98
1 1 1      14    4   20 o      57.4   25.1     23.1   232.5  0.84
1 1 1      14    4   21 o      54.0   25.3     16.0   225.8  0.82
1 1 1      14    5    0 o     286.8    5.6    253.3     0.0  1.00
1 1 1      14    5    1 o     272.2    3.3    180.2   235.0  0.90
1 1 1      14    5    2 o     246.1    4.6    300.4   175.7  0.94
1 1 1      14    5    3 o     570.9    9.4    651.4   225.5  0.99
1 1 1      14    5    6 o     915.9    7.7    950.8    55.7  1.00
1 1 1      14    5    7 o     323.5    3.6    187.9    68.5  0.95
1 1 1      14    5    8 o     193.3    3.0    261.8   151.9  0.95
1 1 1      14    5    9 o     348.3    5.3    257.5    34.0  0.98
1 1 1      14    5   10 o      76.2    3.9     87.3   211.7  0.65
1 1 1      14    5   11 o      61.0    8.3     93.9   280.0  0.65
1 1 1      14    5   12 o      35.3   11.8    118.5     2.6  0.62
1 1 1      14    5   13 o     301.7    5.5    319.1   106.0  0.99
1 1 1      14    5   14 o      92.9    8.3     73.3   121.5  0.86
1 1 1      14    5   15 o     138.2    7.3    105.3   146.0  0.95
1 1 1      14    5   16 o      66.7   22.7     37.4    26.3  0.74
1 1 1      14    5   17 o      47.9   20.2     48.3   173.1  0.79
1 1 1      14    5   18 o      65.2   22.2     47.8   140.0  0.89
1 1 1      14    5   19 o     103.3   27.6    104.5    87.8  0.98
1 1 1      14    5   20 o      70.5   30.5     42.5    17.8  0.94
1 1 1      14    5   21 o      56.0   27.0     41.9    58.5  0.94
1 1 1      14    6    0 o     298.0    4.2      7.0   180.0  0.92
1 1 1      14    6    1 o     381.4    3.7    317.1   134.4  0.96
1 1 1      14    6    2 o     318.5    3.5    226.3   192.9  0.94
1 1 1      14    6    3 o     373.2    7.2    474.3   184.9  0.97
1 1 1      14    6    5 o     192.8    3.1    221.9   338.0  0.91
1 1 1      14    6    6 o     619.4    5.3    690.7    67.0  0.99
1 1 1      14    6    7 o     551.5    4.8    587.0   275.6  0.99
1 1 1      14    6    8 o      81.4    2.7    115.9     4.8  0.68
1 1 1      14    6    9 f     232.0    3.1    279.1   323.8  0.00
1 1 1      14    6   10 o     228.5    4.2    236.2   335.1  0.97
1 1 1      14    6   11 o     168.2    4.4    161.7   278.0  0.94
1 1 1      14    6   12 o     350.4    6.3    385.5   354.6  0.99
1 1 1      14    6   13 o     149.9    6.3    193.2   236.5  0.96
1 1 1      14    6   14 o     181.3    6.0    211.3   288.3  0.98
1 1 1      14    6   15 o     157.1    5.7    150.7   264.8  0.97
1 1 1      14    6   16 o     265.8    9.4    271.3   195.9  0.99
1 1 1      14    6   17 o      44.2   20.1     76.6   183.6  0.87
1 1 1      14    6   18 o      55.9   23.1     46.4   258.9  0.87
1 1 1      14    6   19 o      90.2   27.5    100.7   192.0  0.97
1 1 1      14    6   20 o      45.4   20.6     34.3   255.9  0.88
1 1 1      14    6   21 o      46.5   22.9     35.5   227.0  0.91
1 1 1      14    7    0 o     304.5    4.2    239.9   180.0  1.00
1 1 1      14    7    1 o     447.6    4.2    474.0   115.2  0.98
1 1 1      14    7    2 o     874.4   10.2    983.8   166.7  0.99
1 1 1      14    7    3 o     645.3   11.2    663.2   348.2  0.99
1 1 1      14    7    4 o      98.5    9.0     97.4   207.2  0.42
1 1 1      14    7    5 o     323.2    3.3    342.9   162.6  0.97
1 1 1      14    7    6 o     429.4    3.9    479.8   323.3  0.98
1 1 1      14    7    7 o     286.9    2.9    286.7   243.0  0.96
1 1 1      14    7    8 o     347.6    3.4    261.3   113.3  0.97
1 1 1      14    7    9 o      82.4    2.4    140.0   252.9  0.79
1 1 1      14    7   10 o     190.2    3.0    156.7   110.3  0.94
1 1 1      14    7   11 o     202.6    3.2    238.7   138.9  0.97
1 1 1      14    7   12 o      64.6    7.0     66.6   264.5  0.64
1 1 1      14    7   13 o     109.7    5.4     92.2    11.0  0.89
1 1 1      14    7   14 o     162.2    4.6    181.4   358.2  0.97
1 1 1      14    7   15 o      81.2   10.2     67.2   302.7  0.87
1 1 1      14    7   16 o     111.5   12.6    111.6   182.2  0.96
1 1 1      14    7   17 o     139.0    9.7    175.9    21.6  0.98
1 1 1      14    7   18 o      78.6   25.6     75.1   161.8  0.95
1 1 1      14    7   19 o      89.5   24.0    105.2   359.4  0.97
1 1 1      14    7   20 o      58.1   26.4     62.4   214.6  0.95
1 1 1      14    7   21 o      57.5   24.0     37.7   350.9  0.94
1 1 1      14    8    0 o     108.9    4.2    194.2   360.0  0.71
1 1 1      14    8    1 o     374.7    4.9    272.5   140.3  0.95
1 1 1      14    8    4 o     585.5    7.3    513.7   229.3  0.99
1 1 1      14    8    5 o     364.9    3.3    380.3   303.2  0.98
1 1 1      14    8    6 o     158.3    2.6    225.8   290.5  0.91
1 1 1      14    8    7 o     606.9    5.3    510.6   348.3  0.99
1 1 1      14    8    8 o     210.4    2.5    178.5    92.1  0.94
1 1 1      14    8    9 o      34.9    4.6     80.5   298.8  0.32
1 1 1      14    8   10 o     374.1    4.5    387.3   312.2  0.99
1 1 1      14    8   11 o     253.0    3.8    247.3   307.9  0.98
1 1 1      14    8   12 o     201.1    3.3    182.0   137.2  0.97
1 1 1      14    8   13 o     107.3    4.7    140.3   323.3  0.93
1 1 1      14    8   14 o     160.3    5.8    187.3    55.1  0.97
1 1 1      14    8   15 o     201.4    7.9    163.4   119.1  0.98
1 1 1      14    8   16 o      88.5   11.6     96.8   308.7  0.94
1 1 1      14    8   17 o      93.7   15.4    107.7   308.0  0.96
1 1 1      14    8   18 o     165.3   10.2    155.9   156.5  0.99
1 1 1      14    8   19 o      56.6   24.7     25.5   104.3  0.82
1 1 1      14    8   20 o     145.0   14.0    153.0    94.1  0.99
1 1 1      14    8   21 o      40.1   20.0     54.9   222.9  0.94
1 1 1      14    9    2 o      63.6    9.5    118.8    36.6  0.28
1 1 1      14    9    4 o     129.5    2.3     80.9   224.8  0.62
1 1 1      14    9    5 o     384.5    3.6    417.3   188.2  0.98
1 1 1      14    9    6 o     626.5    5.8    541.8   163.4  0.99
1 1 1      14    9    7 o     462.8    4.3    404.1   129.9  0.99
1 1 1      14    9    8 f     431.9    4.0    401.4   289.0  0.00
1 1 1      14    9    9 o     529.5    5.6    525.6   153.4  0.99
1 1 1      14    9   10 o      95.5    2.7    190.6   314.1  0.90
1 1 1      14    9   11 o     146.6    3.2    136.1    87.0  0.93
1 1 1      14    9   12 o     142.3    3.5    152.8   160.6  0.94
1 1 1      14    9   13 o     112.6    3.6    106.6   320.7  0.92
1 1 1      14    9   14 o     214.9    4.6    173.6   252.1  0.98
1 1 1      14    9   15 o      82.6    8.5    109.5   245.3  0.93
1 1 1      14    9   16 o      86.6   10.1    108.3   356.9  0.95
1 1 1      14    9   17 o     167.0   10.1    167.6   282.9  0.99
1 1 1      14    9   18 o      50.0   20.6     50.5   293.1  0.87
1 1 1      14    9   19 o      73.9   19.2     22.7   101.9  0.86
1 1 1      14    9   20 o      82.9   29.3     93.3   258.4  0.98
1 1 1      14    9   21 o      45.8   21.9     23.4   279.0  0.88
1 1 1      14   10    2 o     322.9    7.9    263.6   136.7  0.95
1 1 1      14   10    3 o     342.5    4.9    468.2   275.1  0.98
1 1 1      14   10    4 o     273.5    2.7    303.9   235.3  0.96
1 1 1      14   10    5 f     435.4    3.6    350.2    52.1  0.00
1 1 1      14   10    6 o     432.2    4.6    270.0   283.4  0.98
1 1 1      14   10    7 o     358.2    3.1    261.0   328.3  0.97
1 1 1      14   10    8 o     418.2    3.9    351.9   286.3  0.98
1 1 1      14   10    9 o      82.1    2.3    132.2   318.5  0.80
1 1 1      14   10   10 o     160.8    3.4    164.9   218.0  0.94
1 1 1      14   10   11 o     128.3    2.5    168.4   122.8  0.94
1 1 1      14   10   12 o      76.8    3.4     26.9   167.6  0.41
1 1 1      14   10   13 o      97.9    3.6    102.0   197.3  0.90
1 1 1      14   10   14 o      85.0    5.9     95.2   352.2  0.90
1 1 1      14   10   15 o     223.9    5.2    200.0   225.8  0.99
1 1 1      14   10   16 o     138.9    5.3    111.5    90.1  0.97
1 1 1      14   10   17 o      51.7   14.6     67.2   120.7  0.89
1 1 1      14   10   18 o     108.1    9.7     81.5    39.5  0.97
1 1 1      14   10   19 o      38.8   18.1     38.0   292.4  0.84
1 1 1      14   10   20 o      69.5   20.0     79.9   300.4  0.97
1 1 1      14   10   21 o      49.7   21.7     36.4   335.6  0.93
1 1 1      14   11    2 o     160.5    3.0    210.7   130.3  0.89
1 1 1      14   11    3 o     383.8    3.7    415.1   214.2  0.98
1 1 1      14   11    4 o     249.3    2.4    151.5    18.8  0.92
1 1 1      14   11    5 o     472.3    4.2    385.3    93.3  0.98
1 1 1      14   11    6 o     476.2    4.5    441.8     0.3  0.99
1 1 1      14   11    7 o     284.2    3.2    254.3    29.1  0.97
1 1 1      14   11    8 o     437.8    3.7    516.8    72.8  0.99
1 1 1      14   11    9 o     440.4    4.6    428.5   228.5  0.99
1 1 1      14   11   10 o     374.3    4.5    292.9   319.2  0.99
1 1 1      14   11   11 o     160.7    2.9    161.3   126.8  0.95
1 1 1      14   11   12 o     194.3    3.4    229.8   131.7  0.98
1 1 1      14   11   13 o      32.3    9.2     26.3   306.8  0.23
1 1 1      14   11   14 o     223.2    4.1    219.1   336.8  0.99
1 1 1      14   11   15 o      98.9    5.8    100.9    18.2  0.94
1 1 1      14   11   16 o     115.4    7.7     95.4   115.2  0.96
1 1 1      14   11   17 o     124.6    7.1    129.1   248.1  0.98
1 1 1      14   11   18 o      93.3    9.0     96.3   240.3  0.97
1 1 1      14   11   19 o     100.8   11.3    107.5   319.9  0.98
1 1 1      14   11   20 o      50.5   21.3     52.5   318.6  0.94
1 1 1      14   11   21 o      39.1   19.1     11.3   282.3  0.69
1 1 1      14   12    0 o     323.7    4.5    316.9   180.0  1.00
1 1 1      14   12    1 o     210.8    2.8    266.5    54.9  0.94
1 1 1      14   12    2 o     140.3    3.3     55.8   357.3  0.61
1 1 1      14   12    3 o     462.0    4.5    423.8    68.1  0.98
1 1 1      14   12    4 o     512.2    4.7    459.2   305.0  0.99
1 1 1      14   12    5 o     873.9    6.4    799.9    66.6  1.00
1 1 1      14   12    6 o     266.5    2.8    256.3   280.0  0.96
1 1 1      14   12    7 o     134.4    2.5     92.3   123.3  0.78
1 1 1      14   12    8 o     175.6    2.3    217.0   270.0  0.95
1 1 1      14   12    9 o     260.7    2.9    261.6   273.3  0.97
1 1 1      14   12   10 o      15.3    6.8     70.6     8.9  0.17
1 1 1      14   12   11 o     240.7    3.8    194.5    35.0  0.97
1 1 1      14   12   12 o      69.9    6.0     78.5   348.8  0.78
1 1 1      14   12   13 o      39.5    9.4     13.5   356.4  0.15
1 1 1      14   12   14 o      97.4    4.4     68.9   169.0  0.89
1 1 1      14   12   15 o      87.9    5.9     90.6    87.5  0.93
1 1 1      14   12   16 o      50.1   14.0     52.0   307.8  0.81
1 1 1      14   12   17 f      48.9   15.6     39.0   137.7  0.00
1 1 1      14   12   18 o     127.7    8.4    116.9    58.4  0.98
1 1 1      14   12   19 o      47.3   16.8     20.6   248.1  0.76
1 1 1      14   12   20 o      56.5   20.9     56.0    23.9  0.95
1 1 1      14   12   21 o      51.5   18.3     53.1   162.1  0.96
1 1 1      14   13    0 o     242.0    4.6    191.5   180.0  1.00
1 1 1      14   13    1 o     184.2    2.0    202.3   116.1  0.90
1 1 1      14   13    2 o     435.6    3.7    533.0    11.3  0.99
1 1 1      14   13    3 o     534.2    5.0    555.1    41.3  0.99
1 1 1      14   13    4 o     469.5    4.5    562.1   169.0  0.99
1 1 1      14   13    5 o     783.4    5.8    724.9    25.6  1.00
1 1 1      14   13    6 o     465.9    4.4    479.6   125.5  0.99
1 1 1      14   13    7 o     570.7    5.1    465.9    10.6  0.99
1 1 1      14   13    8 o     170.8    2.1    245.2    24.4  0.95
1 1 1      14   13    9 o     248.1    3.4    286.3   318.4  0.98
1 1 1      14   13   10 o     232.6    3.1    218.2   209.4  0.97
1 1 1      14   13   11 o     179.6    3.0    153.8    41.4  0.95
1 1 1      14   13   12 o     152.5    2.7    203.1   252.2  0.97
1 1 1      14   13   13 o     265.6    4.3    277.1   131.0  0.99
1 1 1      14   13   14 o      34.4   10.6     43.0   133.7  0.48
1 1 1      14   13   15 o     124.9    4.5    118.0   130.7  0.96
1 1 1      14   13   16 o     128.4    6.4    124.7     5.2  0.97
1 1 1      14   13   17 o     118.0    7.3    129.1   160.6  0.98
1 1 1      14   13   18 o      69.4   12.5     58.9    95.1  0.94
1 1 1      14   13   19 o      82.5   13.0     73.5    43.7  0.97
1 1 1      14   13   20 o      55.3   17.1     67.7   216.7  0.96
1 1 1      14   13   21 o      43.7   17.1     26.8   304.0  0.91
1 1 1      14   14    0 o     599.2   10.9    534.9     0.0  1.00
1 1 1      14   14    1 o      10.9    7.8     83.1    90.0  0.03
1 1 1      14   14    2 o     965.8   11.2    997.2     0.0  1.00
1 1 1      14   14    3 o     688.6    8.2    801.6   270.0  1.00
1 1 1      14   14    4 o      62.6    3.8    172.9   180.0  0.76
1 1 1      14   14    5 o     180.7    4.0    166.8    90.0  0.99
1 1 1      14   14    6 o     195.0    3.0    212.9   180.0  1.00
1 1 1      14   14    7 o      12.5    8.4     54.8    90.0  0.07
1 1 1      14   14    8 o     217.1    4.2    210.6   360.0  1.00
1 1 1      14   14    9 o     299.8    4.9    241.4   270.0  1.00
1 1 1      14   14   10 o     174.1    3.2     93.1   360.0  1.00
1 1 1      14   14   11 o     117.2    4.2      8.6    90.0  0.22
1 1 1      14   14   12 o     192.2    5.8    215.1     0.0  1.00
1 1 1      14   14   13 o      68.5    7.4     51.0    90.0  0.81
1 1 1      14   14   14 o      73.1    8.7     22.9   360.0  0.57
1 1 1      14   14   15 o      69.7    7.3     80.1    90.0  0.99
1 1 1      14   14   16 o     166.3    7.4    176.4     0.0  1.00
1 1 1      14   14   17 f      27.0   15.8     17.7    90.0  0.00
1 1 1      14   14   18 o      50.5   22.9     64.5     0.0  1.00
1 1 1      14   14   19 f      96.8   15.2    131.5   270.0  0.00
1 1 1      14   14   20 o      93.1   17.7     71.3   180.0  1.00
1 1 1      15    0    2 o     112.5    2.9     21.6     0.0  0.03
1 1 1      15    0    5 o     319.5    6.7    309.6    45.0  1.00
1 1 1      15    0    6 o     747.4    8.8    834.4   360.0  1.00
1 1 1      15    0    7 o     307.4    4.6    188.9   135.0  1.00
1 1 1      15    0    8 o      91.4    5.3     66.4   270.0  0.64
1 1 1      15    0    9 o     301.9    6.8    263.9   225.0  1.00
1 1 1      15    0   10 o     106.2    4.5      9.0   180.0  0.09
1 1 1      15    0   11 o     141.3    5.1    183.4   315.0  1.00
1 1 1      15    0   12 o     253.4    7.1    373.0   270.0  1.00
1 1 1      15    0   13 o     251.6    8.8    207.3    45.0  1.00
1 1 1      15    0   14 o     185.3    7.4    168.1     0.0  1.00
1 1 1      15    0   15 o     154.5   10.3    167.5   315.0  1.00
1 1 1      15    0   16 o      34.1   20.7     31.4   270.0  0.46
1 1 1      15    0   17 o      43.6   24.6      5.0    45.0  0.13
1 1 1      15    0   18 o     144.4   18.1    151.8   180.0  1.00
1 1 1      15    0   19 o      59.0   35.1     90.0   135.0  1.00
1 1 1      15    0   20 o      42.2   27.8     38.3    90.0  0.98
1 1 1      15    0   21 o      34.4   24.5     28.8    45.0  0.96
1 1 1      15    1    1 o     258.5    5.4    197.7   270.1  0.91
1 1 1      15    1    2 o     389.9    4.2    403.5    66.2  0.97
1 1 1      15    1    5 o     578.3    6.9    623.1   290.1  0.99
1 1 1      15    1    6 o     627.5    5.5    626.0   289.9  0.99
1 1 1      15    1    7 o     502.9    4.7    470.8   100.6  0.99
1 1 1      15    1    8 o     241.5    3.8    193.7   161.4  0.95
1 1 1      15    1    9 o     388.9    5.1    368.0    23.9  0.98
1 1 1      15    1   10 o     214.2    3.8    242.6   298.3  0.96
1 1 1      15    1   11 o      90.4    5.2     76.8   112.4  0.73
1 1 1      15    1   12 o     239.2    5.5    254.2    18.1  0.98
1 1 1      15    1   13 o     165.4    5.9    140.2    43.1  0.95
1 1 1      15    1   14 o      52.9   11.5     81.9    39.2  0.77
1 1 1      15    1   15 o      44.3   13.0     29.2   190.6  0.43
1 1 1      15    1   16 o      75.0   18.0     84.7   165.5  0.91
1 1 1      15    1   17 o     147.4    9.3    146.3   215.4  0.98
1 1 1      15    1   18 o      78.4   20.9     96.8   258.9  0.96
1 1 1      15    1   19 o      42.6   19.0     42.7   268.4  0.85
1 1 1      15    1   20 o      53.4   22.7     30.3    66.8  0.88
1 1 1      15    1   21 o      47.0   23.3     31.0   300.9  0.90
1 1 1      15    2    0 o     623.0   10.9    571.1   180.0  1.00
1 1 1      15    2    1 o     334.8    6.9    364.6   211.6  0.96
1 1 1      15    2    2 o     227.6    5.2    176.6   129.4  0.87
1 1 1      15    2    3 o     131.4    4.0    226.7   268.8  0.73
1 1 1      15    2    5 o     102.8    3.5     85.7   156.6  0.46
1 1 1      15    2    6 o     612.5    5.4    632.9    57.8  0.99
1 1 1      15    2    7 o     345.3    3.4    469.2   302.0  0.98
1 1 1      15    2    8 o     232.5    3.1    198.9   170.6  0.94
1 1 1      15    2    9 o      74.3    3.7     34.2    93.8  0.21
1 1 1      15    2   10 o     313.2    5.4    297.4   198.1  0.98
1 1 1      15    2   11 o     115.2    4.1    137.4   261.4  0.90
1 1 1      15    2   12 o     314.9    6.1    326.0    14.0  0.99
1 1 1      15    2   13 o     171.6    4.9    258.3   332.9  0.98
1 1 1      15    2   14 o     198.8    6.4    200.9   128.6  0.98
1 1 1      15    2   15 o     172.0    7.1    168.3    26.1  0.98
1 1 1      15    2   16 o     135.7    8.8    155.6   163.9  0.97
1 1 1      15    2   17 o     115.5   11.1     90.0   346.3  0.96
1 1 1      15    2   18 o      41.8   18.7     37.8   320.7  0.76
1 1 1      15    2   19 o      45.2   21.6     36.0   166.8  0.83
1 1 1      15    2   20 o      59.2   23.4     51.0    97.6  0.94
1 1 1      15    2   21 o      47.7   23.3     34.7   220.2  0.91
1 1 1      15    3    0 o      97.9    5.9    181.8   360.0  0.56
1 1 1      15    3    1 o     492.9    8.9    513.9   243.2  0.98
1 1 1      15    3    2 o     378.3    5.1    340.5   278.5  0.97
1 1 1      15    3    5 o     410.9    4.1    423.3    37.3  0.98
1 1 1      15    3    6 o     175.0    2.0     90.1   219.8  0.81
1 1 1      15    3    7 o     316.6    3.4    373.3   197.9  0.98
1 1 1      15    3    8 o     250.0    3.2    243.3    66.6  0.96
1 1 1      15    3    9 o     305.8    4.4    343.0   155.5  0.98
1 1 1      15    3   10 o     244.0    3.9    229.1   254.9  0.97
1 1 1      15    3   11 o     149.7    4.1    151.0    22.9  0.93
1 1 1      15    3   12 o     416.3    6.9    398.2   341.1  0.99
1 1 1      15    3   13 o     190.0    5.1    185.8   269.8  0.97
1 1 1      15    3   14 o     191.2    5.5    172.7   138.5  0.97
1 1 1      15    3   15 o     197.3    6.1    181.9   236.3  0.98
1 1 1      15    3   16 o      25.1   12.1     43.4    94.1  0.46
1 1 1      15    3   17 o     106.1   13.1    139.8    96.2  0.97
1 1 1      15    3   18 o      60.3   19.8     68.4     6.6  0.92
1 1 1      15    3   19 o      51.7   24.0     49.3   257.6  0.90
1 1 1      15    3   20 o      44.6   21.5     26.5   299.9  0.83
1 1 1      15    3   21 o      50.9   23.2     39.9   227.8  0.93
1 1 1      15    4    0 o     194.3    4.6    238.0     0.0  0.99
1 1 1      15    4    1 o     154.0    4.5    203.7   125.7  0.83
1 1 1      15    4    2 o     414.0    5.7    378.7   236.5  0.98
1 1 1      15    4    5 o     144.2    2.5     53.7   245.6  0.44
1 1 1      15    4    6 o     215.5    2.3    231.8   326.2  0.93
1 1 1      15    4    7 o     297.7    2.8    195.8   225.2  0.95
1 1 1      15    4    8 o     489.8    5.4    464.5   256.2  0.99
1 1 1      15    4    9 o     532.4    6.6    568.5   272.1  0.99
1 1 1      15    4   10 o     189.5    3.8    145.3   222.0  0.93
1 1 1      15    4   11 o     254.6    4.8    296.9    14.1  0.98
1 1 1      15    4   12 o     167.6    4.1     79.2   243.9  0.90
1 1 1      15    4   13 o     175.9    5.8    241.0    24.1  0.98
1 1 1      15    4   14 o     101.8    6.6     87.2   322.1  0.90
1 1 1      15    4   15 o     155.1    5.9     99.4    92.9  0.96
1 1 1      15    4   16 o     213.1    8.2    184.1   264.8  0.99
1 1 1      15    4   17 o      68.7   15.4     80.1    99.3  0.92
1 1 1      15    4   18 o      78.1   21.7     91.2   277.2  0.96
1 1 1      15    4   19 o      54.4   24.7     67.8   348.7  0.93
1 1 1      15    4   20 o      73.3   24.0     49.7   202.7  0.95
1 1 1      15    4   21 o      35.7   17.9     33.0   332.8  0.88
1 1 1      15    5    0 o     722.6   12.5    666.2   180.0  1.00
1 1 1      15    5    1 o     357.7    3.5    278.9   171.1  0.96
1 1 1      15    5    2 o     109.6    4.9     90.9   220.9  0.62
1 1 1      15    5    4 o     338.4    6.1    384.0    11.6  0.97
1 1 1      15    5    5 o     246.7    4.3    137.6   170.7  0.87
1 1 1      15    5    6 o     230.8    2.8    182.1   248.0  0.90
1 1 1      15    5    7 o      94.7    2.5    131.8   258.0  0.71
1 1 1      15    5    8 o     289.2    3.5    360.9   263.2  0.98
1 1 1      15    5    9 o     295.0    3.8    278.8   201.8  0.97
1 1 1      15    5   10 o     265.0    4.4    235.2   111.0  0.97
1 1 1      15    5   11 o     170.9    4.2    183.8   259.5  0.95
1 1 1      15    5   12 o      97.7    5.5    108.0    35.1  0.87
1 1 1      15    5   13 o     210.7    4.4    166.0   189.3  0.97
1 1 1      15    5   14 o     144.7    6.1    169.9    76.4  0.97
1 1 1      15    5   15 o     204.0    6.2    209.6   125.4  0.98
1 1 1      15    5   16 o      91.5   11.1    102.6   214.3  0.94
1 1 1      15    5   17 o      44.3   19.7    104.8    47.7  0.91
1 1 1      15    5   18 o      49.7   22.2     57.5    63.1  0.88
1 1 1      15    5   19 o      66.2   22.0     82.7   175.9  0.96
1 1 1      15    5   20 o      50.3   20.9     50.6    11.2  0.93
1 1 1      15    5   21 o      43.4   20.1     54.9   274.0  0.94
1 1 1      15    6    0 o     290.4    5.9    369.4     0.0  1.00
1 1 1      15    6    1 o     399.5    7.3    403.8    13.9  0.97
1 1 1      15    6    2 o     536.3    9.4    417.5   253.3  0.98
1 1 1      15    6    3 o     517.3    9.4    571.1   303.7  0.99
1 1 1      15    6    4 f     240.6    4.6    436.6   307.0  0.00
1 1 1      15    6    5 o     355.6    4.1    357.3   128.4  0.97
1 1 1      15    6    6 o     461.0    4.1    558.3   239.8  0.99
1 1 1      15    6    7 o     781.1    6.4    735.9    53.3  1.00
1 1 1      15    6    8 o     192.3    2.3    233.6   126.9  0.95
1 1 1      15    6    9 o     557.3    5.6    507.5   125.0  0.99
1 1 1      15    6   10 f     427.1    4.8    392.0    69.2  0.00
1 1 1      15    6   11 o     251.9    4.6    224.8    54.0  0.97
1 1 1      15    6   12 o     137.4    4.9     72.2   150.8  0.86
1 1 1      15    6   13 o      74.3    8.0     95.1   192.7  0.84
1 1 1      15    6   14 o     189.9    8.7    135.8   338.9  0.97
1 1 1      15    6   15 o     111.9    7.0     92.5    98.8  0.94
1 1 1      15    6   16 o     140.9    6.9    116.5   261.2  0.97
1 1 1      15    6   17 o      77.9   14.3     59.1   347.3  0.91
1 1 1      15    6   18 o      78.8   16.7     82.6   252.5  0.95
1 1 1      15    6   19 o      37.3   18.0      9.3   278.5  0.36
1 1 1      15    6   20 o      49.8   23.9     25.6   313.4  0.85
1 1 1      15    6   21 o      42.1   20.7     33.2   123.4  0.90
1 1 1      15    7    0 o     494.7    9.0    491.4   360.0  1.00
1 1 1      15    7    3 o     436.6    8.6    301.5   313.9  0.97
1 1 1      15    7    4 o     335.4    3.3    415.7    84.5  0.98
1 1 1      15    7    5 o     733.7    6.4    800.0   112.7  0.99
1 1 1      15    7    6 o     460.4    4.5    396.4   240.8  0.98
1 1 1      15    7    7 o      87.6    2.0     81.7    83.7  0.61
1 1 1      15    7    8 o     102.1    2.2     78.4    59.5  0.65
1 1 1      15    7    9 o     219.6    3.0    217.7    47.6  0.96
1 1 1      15    7   10 o     250.4    3.3    252.1   322.2  0.97
1 1 1      15    7   11 o     172.7    2.9    212.9   123.4  0.96
1 1 1      15    7   12 o     144.9    4.3    176.0   170.3  0.95
1 1 1      15    7   13 o     180.7    4.5    170.7   337.2  0.97
1 1 1      15    7   14 o     137.2    5.3    187.9   174.5  0.97
1 1 1      15    7   15 o     337.2    7.1    325.0   316.5  0.99
1 1 1      15    7   16 f     130.9    8.9     78.2     1.7  0.00
1 1 1      15    7   17 o      83.3   16.4     69.2   232.3  0.93
1 1 1      15    7   18 o      57.4   18.5     70.2   291.9  0.92
1 1 1      15    7   19 o      94.5   18.7    114.1    34.2  0.98
1 1 1      15    7   20 o      82.3   23.1     87.5   220.4  0.98
1 1 1      15    7   21 o      38.3   19.3     39.8   213.9  0.92
1 1 1      15    8    1 o     245.8    7.4    206.6   299.1  0.91
1 1 1      15    8    3 f     427.8    6.1    310.8   305.5  0.00
1 1 1      15    8    4 o     546.6    5.1    548.3   142.2  0.99
1 1 1      15    8    5 o     557.7    4.4    671.0    46.4  0.99
1 1 1      15    8    6 o     294.7    3.9    247.5   237.8  0.96
1 1 1      15    8    7 o     354.3    3.3    444.0   306.3  0.98
1 1 1      15    8    8 o     256.9    2.8    237.7    74.0  0.96
1 1 1      15    8    9 o     194.4    3.5    256.8   237.8  0.96
1 1 1      15    8   10 o     163.0    3.0    134.5   145.6  0.92
1 1 1      15    8   11 o     286.9    4.2    279.8    54.2  0.98
1 1 1      15    8   12 o     180.2    3.2    244.9   336.8  0.97
1 1 1      15    8   13 o     213.9    4.2    159.9    74.3  0.97
1 1 1      15    8   14 o      94.5    5.6     67.4   314.5  0.87
1 1 1      15    8   15 f     193.6    6.7    184.7    16.9  0.00
1 1 1      15    8   16 o      95.5    8.1    106.6     4.9  0.95
1 1 1      15    8   17 o     165.8    8.8    168.6   235.7  0.99
1 1 1      15    8   18 o     208.3    8.6    227.5    88.6  0.99
1 1 1      15    8   19 o      99.4   15.6     94.0   214.9  0.98
1 1 1      15    8   20 o      75.8   26.8     87.0   155.0  0.97
1 1 1      15    8   21 o      43.6   20.9     26.2    93.7  0.89
1 1 1      15    9    1 o     221.8    7.7    127.2   166.4  0.86
1 1 1      15    9    2 o     232.0    4.8    162.8    56.7  0.89
1 1 1      15    9    3 o     634.7    6.5    717.4   233.8  0.99
1 1 1      15    9    4 o    1022.9    7.7   1030.4    69.4  1.00
1 1 1      15    9    5 o     157.9    2.6     68.5   100.2  0.56
1 1 1      15    9    6 o     266.9    2.8    295.4   240.1  0.96
1 1 1      15    9    7 o     169.4    2.4    198.3   247.2  0.92
1 1 1      15    9    8 o     473.3    4.2    416.2   262.9  0.99
1 1 1      15    9    9 o     266.2    3.1    211.8    62.0  0.97
1 1 1      15    9   10 o     203.5    3.7    207.6    62.8  0.96
1 1 1      15    9   11 o      82.7    3.1     67.8   335.8  0.70
1 1 1      15    9   12 o      72.5    4.7    105.9   176.9  0.84
1 1 1      15    9   13 o      70.4    5.5    121.9   264.4  0.89
1 1 1      15    9   14 o      94.2    6.1     91.9   182.9  0.91
1 1 1      15    9   15 o     285.7    4.7    255.6    67.3  0.99
1 1 1      15    9   16 o     129.9    6.7     88.0    89.4  0.96
1 1 1      15    9   17 o      35.2   16.4     30.0   328.8  0.59
1 1 1      15    9   18 o     105.1   11.0    102.1   311.6  0.97
1 1 1      15    9   19 o      61.6   22.5     85.7   267.3  0.96
1 1 1      15    9   20 o      32.4   15.6     30.9    67.1  0.83
1 1 1      15    9   21 o      51.6   20.9     48.9    14.3  0.95
1 1 1      15   10    1 o     497.1    6.5    549.7   346.5  0.99
1 1 1      15   10    2 o     197.3    2.8    280.6   266.5  0.93
1 1 1      15   10    3 o     559.5    5.9    555.9   212.8  0.99
1 1 1      15   10    4 o     538.2    4.4    499.5   141.8  0.99
1 1 1      15   10    5 o     330.9    3.0    296.4   325.2  0.97
1 1 1      15   10    6 o     408.6    3.4    375.3   119.0  0.98
1 1 1      15   10    7 o     475.5    4.6    490.9   135.8  0.99
1 1 1      15   10    8 o     216.7    3.0    193.7   326.1  0.95
1 1 1      15   10    9 o     180.3    2.7    127.8   327.9  0.92
1 1 1      15   10   10 o      87.8    3.3     54.6   342.4  0.63
1 1 1      15   10   11 o     307.5    4.0    276.9   253.5  0.98
1 1 1      15   10   12 o     111.9    3.2     77.0   164.7  0.86
1 1 1      15   10   13 o     200.3    3.8    250.5   349.0  0.98
1 1 1      15   10   14 o     181.8    4.2    173.4   117.6  0.98
1 1 1      15   10   15 o     120.3    4.8    100.8   142.9  0.95
1 1 1      15   10   16 f     232.2    4.9    206.6   188.1  0.00
1 1 1      15   10   17 o      66.6   10.4     75.4   104.4  0.93
1 1 1      15   10   18 o      59.0   13.9     68.7   175.6  0.93
1 1 1      15   10   19 o     126.7   13.1    135.5   164.1  0.99
1 1 1      15   10   20 o      96.7   12.4     77.2    50.4  0.98
1 1 1      15   10   21 f      46.3   22.7     40.5    64.3  0.00
1 1 1      15   11    0 o     456.8    4.7    150.2   360.0  1.00
1 1 1      15   11    1 o     486.5    4.3    531.1    42.9  0.99
1 1 1      15   11    2 o     353.8    3.2    425.0   331.5  0.98
1 1 1      15   11    3 o     186.8    2.4    293.5   214.8  0.94
1 1 1      15   11    4 o     496.3    3.9    364.1    68.8  0.98
1 1 1      15   11    5 o     505.0    4.0    555.8   325.7  0.99
1 1 1      15   11    6 o     285.8    3.1    252.7   175.6  0.96
1 1 1      15   11    7 o     320.8    3.5    348.7   178.8  0.98
1 1 1      15   11    8 o     241.1    2.6    256.0   275.0  0.97
1 1 1      15   11    9 o     227.3    3.0    303.7    34.3  0.97
1 1 1      15   11   10 o     359.5    4.2    441.6   265.7  0.99
1 1 1      15   11   11 o     246.1    3.7    250.1    30.6  0.98
1 1 1      15   11   12 o     312.8    4.5    278.2   111.2  0.99
1 1 1      15   11   13 o      21.5    8.5     32.2   166.0  0.20
1 1 1      15   11   14 o      12.5    6.1     81.7   313.4  0.35
1 1 1      15   11   15 o      76.2    6.8     66.8   228.2  0.88
1 1 1      15   11   16 o      93.2    6.4    123.1   339.1  0.96
1 1 1      15   11   17 o     128.4    6.8     72.5    64.5  0.96
1 1 1      15   11   18 o      52.7   16.9     67.6   211.5  0.92
1 1 1      15   11   19 o      62.1   15.3     72.5     7.5  0.96
1 1 1      15   11   20 o      46.9   20.1     69.6    30.2  0.95
1 1 1      15   11   21 o      42.1   17.5     40.2   301.4  0.93
1 1 1      15   12    0 o      74.2    3.8    181.2     0.0  0.76
1 1 1      15   12    1 o     208.5    2.3    195.5   234.0  0.92
1 1 1      15   12    2 o     402.1    3.4    360.5   197.3  0.98
1 1 1      15   12    3 o      68.7    4.3     79.1   183.7  0.41
1 1 1      15   12    4 o     338.1    3.2    322.4   168.1  0.97
1 1 1      15   12    5 o     289.9    2.8    289.2    68.3  0.97
1 1 1      15   12    6 o     223.9    2.3    345.3   101.0  0.97
1 1 1      15   12    7 o     294.6    3.1    166.2   124.8  0.96
1 1 1      15   12    8 o     123.0    1.8    123.9   109.8  0.86
1 1 1      15   12    9 o     182.5    2.4    236.9   294.9  0.96
1 1 1      15   12   10 o      87.6    2.7     27.6    51.0  0.42
1 1 1      15   12   11 o     271.2    3.7    334.5   128.9  0.99
1 1 1      15   12   12 o     186.8    3.1    201.7   146.9  0.97
1 1 1      15   12   13 o     337.6    4.9    317.4   231.3  0.99
1 1 1      15   12   14 o     157.2    4.2    135.5   249.5  0.97
1 1 1      15   12   15 o      18.9    8.9     16.2   167.5  0.14
1 1 1      15   12   16 o      99.7    7.0     38.4   350.2  0.88
1 1 1      15   12   17 o      94.8    7.1    104.1    78.8  0.97
1 1 1      15   12   18 o      93.2    9.9     87.1    34.0  0.97
1 1 1      15   12   19 o      67.8   16.2     78.2   321.8  0.96
1 1 1      15   12   20 f      41.2   16.5     38.3    81.3  0.00
1 1 1      15   12   21 o      41.5   18.0     50.5    66.5  0.95
1 1 1      15   13    0 o     254.8    4.0    392.9   360.0  1.00
1 1 1      15   13    1 o     565.9    4.5    630.5    83.7  0.99
1 1 1      15   13    2 o     749.0    5.9    715.3   187.2  0.99
1 1 1      15   13    3 o     106.7    2.4    141.3   337.6  0.74
1 1 1      15   13    4 o     462.4    4.5    457.5   136.2  0.99
1 1 1      15   13    5 o     493.6    4.4    563.0   234.6  0.99
1 1 1      15   13    6 o     201.8    2.5    112.4   348.1  0.90
1 1 1      15   13    7 o     124.1    2.4    170.6   235.7  0.89
1 1 1      15   13    8 o     311.4    4.0    295.5   344.5  0.98
1 1 1      15   13    9 o     104.9    2.3    123.9   165.3  0.87
1 1 1      15   13   10 o     207.0    2.9    191.3   171.5  0.97
1 1 1      15   13   11 o     199.7    3.3    203.7   100.3  0.97
1 1 1      15   13   12 o     171.5    3.1    151.0   251.7  0.96
1 1 1      15   13   13 o     222.2    3.5    209.9   290.9  0.98
1 1 1      15   13   14 o     100.4    4.4    102.7   180.9  0.94
1 1 1      15   13   15 o     194.3    3.8    175.4    34.5  0.99
1 1 1      15   13   16 o     129.9    5.8    112.8   262.5  0.97
1 1 1      15   13   17 o      36.2   13.3     12.8    20.2  0.35
1 1 1      15   13   18 o      45.1   13.6     58.3   299.1  0.91
1 1 1      15   13   19 o      49.9   15.5     61.7    86.5  0.94
1 1 1      15   13   20 o      87.7   11.7     80.1   126.0  0.98
1 1 1      15   14    0 o     806.2    9.4    960.1   180.0  1.00
1 1 1      15   14    1 o     366.5    3.3    290.4   255.7  0.97
1 1 1      15   14    2 o      93.7    2.3     79.8   304.4  0.51
1 1 1      15   14    3 o      18.0    6.7    135.8   342.3  0.21
1 1 1      15   14    4 f     291.5    3.2    320.2     2.8  0.00
1 1 1      15   14    5 o     590.1    4.8    514.6   272.9  0.99
1 1 1      15   14    6 o     493.1    4.6    390.3    50.8  0.99
1 1 1      15   14    7 o     475.6    4.6    503.1    85.6  0.99
1 1 1      15   14    8 o     372.0    3.6    415.1   191.1  0.99
1 1 1      15   14    9 o     144.5    2.4    158.5    50.1  0.93
1 1 1      15   14   10 o      76.0    3.0     56.4   124.3  0.63
1 1 1      15   14   11 o     215.9    3.0    226.6   311.5  0.98
1 1 1      15   14   12 o     174.5    3.0    206.1   120.1  0.97
1 1 1      15   14   13 o      34.7    9.1     62.3   113.3  0.58
1 1 1      15   14   14 o     203.4    3.7    227.3   164.4  0.99
1 1 1      15   14   15 o      34.2   10.1     64.2   134.3  0.74
1 1 1      15   14   16 o     120.9    5.4    106.4   116.7  0.97
1 1 1      15   14   17 o      70.6    7.0     82.1    99.5  0.95
1 1 1      15   14   18 o     100.2    5.6     93.2   359.8  0.98
1 1 1      15   14   19 o      62.0   15.2     52.1    41.2  0.95
1 1 1      15   14   20 o      56.3   17.1     68.7   327.5  0.97
1 1 1      15   15    0 f     909.5   14.4    736.2     0.0  0.00
1 1 1      15   15    1 o      15.9   10.1    121.8    90.0  0.18
1 1 1      15   15    2 o     501.7    5.2    392.1   180.0  1.00
1 1 1      15   15    3 o     539.2    7.1    532.7    90.0  1.00
1 1 1      15   15    4 o     231.5    3.8    174.4   180.0  1.00
1 1 1      15   15    5 o     103.2    3.1     59.8   270.0  0.55
1 1 1      15   15    6 o     719.3    8.6    523.0   180.0  1.00
1 1 1      15   15    7 o     357.2    5.8    425.7   270.0  1.00
1 1 1      15   15    8 o      82.7    6.8     28.8     0.0  0.40
1 1 1      15   15    9 o     416.2    5.7    555.2   270.0  1.00
1 1 1      15   15   10 o      75.6    4.8     27.5   180.0  0.40
1 1 1      15   15   11 o     171.9    4.0    148.4    90.0  1.00
1 1 1      15   15   12 o     147.7    3.6    107.0   180.0  1.00
1 1 1      15   15   13 o     147.3    5.5    159.4    90.0  1.00
1 1 1      15   15   14 o     199.7    4.8    154.2     0.0  1.00
1 1 1      15   15   15 o      19.5   11.7      1.9    90.0  0.02
1 1 1      15   15   16 o      36.1   16.9     63.4   180.0  0.92
1 1 1      15   15   17 o      36.1   15.0     27.3    90.0  0.71
1 1 1      15   15   18 o      21.9   13.8     16.8   180.0  0.41
1 1 1      15   15   19 o      77.1    8.4     48.1   270.0  1.00
1 1 1      15   15   20 o      36.1   21.1     13.0     0.0  0.76
1 1 1      16    0    5 o     487.3    6.3    342.4   135.0  1.00
1 1 1      16    0    7 o     319.2    4.4    280.3    45.0  1.00
1 1 1      16    0    8 o      13.6    9.5     78.7   180.0  0.11
1 1 1      16    0    9 o     340.4    6.8    340.3   315.0  1.00
1 1 1      16    0   10 o     372.5    6.9    387.7    90.0  1.00
1 1 1      16    0   11 o     172.4    6.2    177.2    45.0  1.00
1 1 1      16    0   12 f     203.6    7.5    159.4     0.0  0.00
1 1 1      16    0   13 o      83.4   11.0    103.1   315.0  0.97
1 1 1      16    0   14 o      53.8   21.7      1.9   270.0  0.04
1 1 1      16    0   15 o      37.4   22.6     40.5    45.0  0.53
1 1 1      16    0   16 o      77.5   28.2     80.9   180.0  1.00
1 1 1      16    0   17 o      46.2   23.8     70.8   315.0  0.97
1 1 1      16    0   18 o     116.7   23.4    126.1    90.0  1.00
1 1 1      16    0   19 o     100.0   22.6    130.6   225.0  1.00
1 1 1      16    0   20 o      37.4   25.7     11.3   180.0  0.56
1 1 1      16    0   21 o      44.6   30.2     86.3   135.0  1.00
1 1 1      16    1    1 o     268.7    5.3    354.0     2.6  0.95
1 1 1      16    1    2 o     485.6    8.2    492.4   263.3  0.98
1 1 1      16    1    4 o     173.3    3.8    281.6   288.9  0.92
1 1 1      16    1    5 o     409.6    3.8    410.9    91.3  0.98
1 1 1      16    1    6 o     239.3    2.6    193.3   191.3  0.93
1 1 1      16    1    7 o     339.1    3.5    326.3   190.2  0.98
1 1 1      16    1    8 o     379.1    3.8    327.2   122.2  0.98
1 1 1      16    1    9 o      75.5    4.7     53.4    26.0  0.44
1 1 1      16    1   10 o     204.6    3.9    211.8   119.7  0.96
1 1 1      16    1   11 o      93.2    5.1     74.2   339.7  0.73
1 1 1      16    1   12 o     121.1    3.9    138.2    69.8  0.92
1 1 1      16    1   13 o      89.0    5.9    135.3   148.3  0.91
1 1 1      16    1   14 o     228.3    5.5    225.0   152.8  0.98
1 1 1      16    1   15 o     140.9    7.1    131.5   205.5  0.96
1 1 1      16    1   16 o      66.4   13.9     68.1   187.9  0.88
1 1 1      16    1   17 o     118.7   11.0    134.1   292.3  0.98
1 1 1      16    1   18 o      97.7   13.7    122.1   255.8  0.97
1 1 1      16    1   19 o      78.4   22.9     59.2   232.2  0.95
1 1 1      16    1   20 o      46.6   21.9     46.1   272.4  0.92
1 1 1      16    1   21 o      39.2   18.8     44.1   266.5  0.92
1 1 1      16    2    0 o     276.1    6.4    366.6     0.0  1.00
1 1 1      16    2    3 o     388.3    6.4    403.3   116.2  0.97
1 1 1      16    2    4 o    1044.8   11.9    957.7    24.4  1.00
1 1 1      16    2    5 o      95.1    2.6    109.3    69.2  0.46
1 1 1      16    2    6 o     554.1    4.4    435.5    10.7  0.99
1 1 1      16    2    7 o     516.6    4.6    430.8   335.5  0.99
1 1 1      16    2    8 o     477.1    5.0    438.2    21.4  0.99
1 1 1      16    2    9 o     232.1    3.7    254.1   226.4  0.96
1 1 1      16    2   10 o     226.9    4.6    196.8    80.1  0.96
1 1 1      16    2   11 o     245.1    4.7    219.4    58.8  0.97
1 1 1      16    2   12 o     217.8    4.5    209.7   139.1  0.97
1 1 1      16    2   13 o     370.3    6.2    362.2   153.0  0.99
1 1 1      16    2   14 o     147.5    6.5     98.5   170.7  0.94
1 1 1      16    2   15 o      60.7   13.3    100.1    84.5  0.89
1 1 1      16    2   16 o     178.1    6.8    125.4    17.0  0.98
1 1 1      16    2   17 o     143.5    7.8    153.3     8.7  0.98
1 1 1      16    2   18 o      98.7   12.7     75.2   321.4  0.96
1 1 1      16    2   19 o     100.4   20.5     94.8   328.8  0.98
1 1 1      16    2   20 o      97.8   21.3     97.5    82.8  0.98
1 1 1      16    2   21 o      65.2   22.6     62.5    75.5  0.97
1 1 1      16    3    0 o     129.3    5.4    144.5   360.0  0.84
1 1 1      16    3    4 o     546.5    6.8    633.6   141.8  0.99
1 1 1      16    3    5 o     219.4    3.1    170.5   122.0  0.91
1 1 1      16    3    6 o     261.1    2.5    389.4   236.2  0.97
1 1 1      16    3    7 o     191.9    2.8    208.7   183.1  0.93
1 1 1      16    3    8 f     266.1    3.3    249.8   229.0  0.00
1 1 1      16    3    9 o     202.7    3.5    209.4   242.9  0.95
1 1 1      16    3   10 o     157.0    3.4    213.7    95.4  0.95
1 1 1      16    3   11 o     177.8    4.1    155.4    39.7  0.95
1 1 1      16    3   12 o     148.3    4.6    152.2    87.4  0.95
1 1 1      16    3   13 o     200.7    5.1    208.9   257.5  0.98
1 1 1      16    3   14 o     247.2    5.1    227.2    35.0  0.99
1 1 1      16    3   15 o     183.0    6.0    171.1   257.6  0.98
1 1 1      16    3   16 o     126.5    9.1    122.2    99.8  0.97
1 1 1      16    3   17 o      42.8   15.6     24.6   212.6  0.56
1 1 1      16    3   18 o     140.6   11.0    134.4   136.9  0.98
1 1 1      16    3   19 o     123.3   10.0    141.1   173.0  0.99
1 1 1      16    3   20 o      58.4   24.0     73.8   203.4  0.96
1 1 1      16    3   21 o      42.2   20.4     18.1   140.1  0.81
1 1 1      16    4    1 o     711.6   13.4    645.2     5.6  0.99
1 1 1      16    4    4 o     514.7    6.6    481.3   199.8  0.99
1 1 1      16    4    5 o     165.7    2.8    241.1   111.8  0.89
1 1 1      16    4    6 o     181.7    1.9     90.6    77.4  0.82
1 1 1      16    4    7 o     455.0    3.8    492.0    96.8  0.99
1 1 1      16    4    8 o     198.3    2.9    238.3    38.8  0.95
1 1 1      16    4    9 o     102.5    3.2     83.0    51.9  0.73
1 1 1      16    4   10 o      85.0    5.7     68.4   358.5  0.66
1 1 1      16    4   11 o     344.0    5.7    355.2    94.9  0.99
1 1 1      16    4   12 o      96.4    3.9     63.1   128.4  0.78
1 1 1      16    4   13 o      47.5    9.0     83.8   136.8  0.71
1 1 1      16    4   14 o     256.1    4.3    223.8     4.4  0.99
1 1 1      16    4   15 o     188.2    6.2    158.4    94.9  0.98
1 1 1      16    4   16 o     105.2   10.6    119.6   306.0  0.96
1 1 1      16    4   17 o     147.2    9.2    110.0    36.8  0.98
1 1 1      16    4   18 o     110.1    9.4    101.6   188.5  0.97
1 1 1      16    4   19 o      66.9   20.9     37.9   275.6  0.91
1 1 1      16    4   20 o      87.8   22.4    114.5   299.2  0.98
1 1 1      16    4   21 o      35.5   17.9     26.0   151.6  0.85
1 1 1      16    5    1 o     185.5    4.7    259.6   115.6  0.91
1 1 1      16    5    2 o     467.1    8.6    509.0   103.0  0.98
1 1 1      16    5    4 o     104.5    2.0    101.4   156.2  0.51
1 1 1      16    5    5 o     406.2    5.7    522.9    28.5  0.98
1 1 1      16    5    6 o     318.8    3.2    314.1    62.9  0.97
1 1 1      16    5    7 o     342.4    3.2    359.6   334.3  0.98
1 1 1      16    5    8 o     232.3    2.6    228.9   188.8  0.96
1 1 1      16    5    9 o     493.4    5.3    476.2    27.8  0.99
1 1 1      16    5   10 o     137.7    3.1    179.9   347.4  0.93
1 1 1      16    5   11 o      57.3    6.0     96.2   185.2  0.69
1 1 1      16    5   12 o     280.0    5.5    253.3   144.2  0.98
1 1 1      16    5   13 o     110.5    4.8     82.8   288.4  0.89
1 1 1      16    5   14 o      41.1   14.6     70.6   326.9  0.67
1 1 1      16    5   15 o      49.5   13.2     67.1   191.1  0.78
1 1 1      16    5   16 o      28.7   13.5     62.9   308.7  0.67
1 1 1      16    5   17 o      79.6   12.9     84.0     0.9  0.94
1 1 1      16    5   18 o      42.0   18.4     41.6   212.1  0.81
1 1 1      16    5   19 o      41.8   19.5     63.2    78.2  0.91
1 1 1      16    5   20 o      47.5   22.5     14.4    77.3  0.71
1 1 1      16    5   21 o      39.9   19.2     47.8   117.1  0.93
1 1 1      16    6    1 o     382.9    7.6    481.8   232.4  0.97
1 1 1      16    6    2 o      82.8    6.3    281.9    41.5  0.80
1 1 1      16    6    3 o     458.5    5.0    503.0   206.2  0.98
1 1 1      16    6    4 o     683.7    7.0    632.2    12.7  0.99
1 1 1      16    6    5 o     430.5    4.5    423.7    59.9  0.98
1 1 1      16    6    6 o     555.2    5.7    495.3   194.9  0.99
1 1 1      16    6    7 o     173.4    1.9    189.3   268.7  0.92
1 1 1      16    6    8 o     155.0    2.2    144.2    21.7  0.90
1 1 1      16    6    9 o     323.8    3.6    384.7   276.7  0.98
1 1 1      16    6   10 o     147.0    3.0    153.3   187.5  0.93
1 1 1      16    6   11 o      25.7    8.5     93.8   209.5  0.39
1 1 1      16    6   12 o      60.3    8.9     40.9   358.0  0.46
1 1 1      16    6   13 o      92.0    5.3     81.0   153.8  0.86
1 1 1      16    6   14 o     193.6    4.9    176.4   260.4  0.98
1 1 1      16    6   15 o     157.7    6.2    165.2    23.8  0.98
1 1 1      16    6   16 o     214.8    6.4    223.8   135.3  0.99
1 1 1      16    6   17 o     160.1    6.4    154.1   291.4  0.99
1 1 1      16    6   18 o      47.3   21.3     23.5   348.3  0.69
1 1 1      16    6   19 o      53.6   24.0     51.2   167.4  0.92
1 1 1      16    6   20 o     131.6   12.1    125.9   232.8  0.99
1 1 1      16    6   21 o      40.9   20.0     20.8   329.2  0.84
1 1 1      16    7    0 o     748.3   13.7    531.0   360.0  1.00
1 1 1      16    7    2 o     395.4    7.2    347.7   133.8  0.97
1 1 1      16    7    3 o     711.7    7.2    749.7    66.5  0.99
1 1 1      16    7    4 o     430.4    4.1    439.0   323.8  0.98
1 1 1      16    7    5 o     343.8    3.5    263.6   159.5  0.97
1 1 1      16    7    6 o     367.9    4.0    420.3   202.2  0.98
1 1 1      16    7    7 o     256.5    3.2    193.6   293.2  0.95
1 1 1      16    7    8 o     267.4    2.7    208.6   193.2  0.96
1 1 1      16    7    9 o     225.5    3.0    282.3   174.4  0.97
1 1 1      16    7   10 o     207.5    3.2    166.1    27.5  0.95
1 1 1      16    7   11 o      58.2    4.2     56.2   102.1  0.50
1 1 1      16    7   12 o     205.8    4.6    189.3     9.9  0.97
1 1 1      16    7   13 o      30.6   11.2     75.6   190.1  0.53
1 1 1      16    7   14 o     116.1    5.5     92.0    16.5  0.93
1 1 1      16    7   15 o      98.6    8.4     61.7    72.6  0.90
1 1 1      16    7   16 o     108.2    9.2     69.1   269.9  0.94
1 1 1      16    7   17 o      55.6   18.5     29.3   145.7  0.73
1 1 1      16    7   18 o      58.5   19.7     56.6   118.0  0.91
1 1 1      16    7   19 o     104.1   12.5    130.4     2.8  0.98
1 1 1      16    7   20 o      41.5   18.4     59.9    79.9  0.93
1 1 1      16    7   21 o      36.0   17.8     46.2   301.8  0.93
1 1 1      16    8    0 o     479.3    8.4    576.0   180.0  1.00
1 1 1      16    8    1 o      87.6    6.7    193.1   148.8  0.71
1 1 1      16    8    2 f     757.4    7.3    702.8    43.9  0.00
1 1 1      16    8    3 o     713.8    6.1    773.0   170.9  0.99
1 1 1      16    8    4 o     352.0    3.3    355.7     7.1  0.97
1 1 1      16    8    5 o     246.4    2.4    127.2   257.1  0.91
1 1 1      16    8    6 o     266.4    3.8    209.5   255.4  0.95
1 1 1      16    8    7 o     230.7    2.4    259.8   277.9  0.96
1 1 1      16    8    8 o     169.5    2.2    181.1   240.3  0.93
1 1 1      16    8    9 o     123.6    2.2    141.1   121.6  0.89
1 1 1      16    8   10 f     129.4    2.9     27.8   255.8  0.00
1 1 1      16    8   11 o     180.6    3.0    192.0   272.3  0.96
1 1 1      16    8   12 o      62.9    4.5     61.5   252.3  0.65
1 1 1      16    8   13 o     192.4    4.3    192.8   251.6  0.98
1 1 1      16    8   14 o     194.7    4.2    212.8   133.7  0.98
1 1 1      16    8   15 o      64.4    7.7     91.4   171.5  0.90
1 1 1      16    8   16 o      43.7   14.1     57.9   182.2  0.79
1 1 1      16    8   17 o      49.4   14.9     25.3    60.1  0.66
1 1 1      16    8   18 o      48.3   22.1     44.3   117.1  0.86
1 1 1      16    8   19 o      40.0   18.6     33.2    34.0  0.83
1 1 1      16    8   20 o      74.0   17.8     57.8   147.5  0.96
1 1 1      16    8   21 o      46.4   23.1     39.0    55.7  0.93
1 1 1      16    9    0 o      73.1    5.4    204.2   180.0  0.70
1 1 1      16    9    1 o      76.4    4.1    142.0   347.8  0.49
1 1 1      16    9    2 o     524.8    5.3    618.9   272.8  0.99
1 1 1      16    9    3 o     508.2    4.6    608.1   178.3  0.99
1 1 1      16    9    4 o     314.2    2.9    333.0     4.2  0.97
1 1 1      16    9    5 o     662.3    5.6    731.6   299.7  0.99
1 1 1      16    9    6 o     577.3    4.6    554.9   119.7  0.99
1 1 1      16    9    7 o     248.6    3.7    304.1   341.0  0.97
1 1 1      16    9    8 o     223.5    2.5    285.2   358.9  0.97
1 1 1      16    9    9 o     100.8    2.5     36.8   303.3  0.53
1 1 1      16    9   10 o     120.1    2.4    152.2    56.1  0.91
1 1 1      16    9   11 o     247.1    3.3    206.3   326.5  0.97
1 1 1      16    9   12 o     127.9    3.9     92.3   328.7  0.91
1 1 1      16    9   13 o     200.6    3.7    184.9   156.5  0.98
1 1 1      16    9   14 o      34.9   10.8     49.1    53.6  0.52
1 1 1      16    9   15 o     207.2    4.1    179.3   133.9  0.98
1 1 1      16    9   16 o     193.8    4.6    204.7    32.3  0.99
1 1 1      16    9   17 o      78.4    8.8     55.1   121.5  0.92
1 1 1      16    9   18 o      52.8   15.5     49.5   287.9  0.89
1 1 1      16    9   19 o      53.1   20.1     35.4   209.4  0.89
1 1 1      16    9   20 o      80.6   16.5     82.8   322.3  0.98
1 1 1      16    9   21 o      44.5   22.2     22.7   322.5  0.88
1 1 1      16   10    0 o     247.1    3.2    334.3   360.0  1.00
1 1 1      16   10    1 o     288.1    3.3    283.0   238.4  0.96
1 1 1      16   10    2 o     425.9    4.1    327.1   247.3  0.98
1 1 1      16   10    3 o     267.8    3.1    271.4   133.4  0.96
1 1 1      16   10    4 o     114.4    1.8    143.7   209.5  0.79
1 1 1      16   10    5 o     182.6    2.5    141.8   244.1  0.89
1 1 1      16   10    6 o     567.1    5.2    490.5   142.3  0.99
1 1 1      16   10    7 o     425.4    5.1    400.1   297.7  0.99
1 1 1      16   10    8 o     508.5    4.7    519.3    31.7  0.99
1 1 1      16   10    9 o     251.1    3.2    193.5   219.3  0.96
1 1 1      16   10   10 o     172.7    2.8    146.8   241.2  0.94
1 1 1      16   10   11 o     246.2    3.7    217.8    85.2  0.98
1 1 1      16   10   12 o      63.6    4.6     43.1   281.2  0.56
1 1 1      16   10   13 o      74.9    5.4     50.3   229.3  0.74
1 1 1      16   10   14 o     255.1    4.6    242.7   336.2  0.99
1 1 1      16   10   15 o     260.0    4.1    242.8   247.5  0.99
1 1 1      16   10   16 o     165.8    5.4    129.7    10.4  0.98
1 1 1      16   10   17 o      18.9    9.3     35.8   235.4  0.46
1 1 1      16   10   18 o     112.0    9.5     88.9   300.8  0.97
1 1 1      16   10   19 o      36.4   16.6     23.9   138.2  0.74
1 1 1      16   10   20 o      53.9   20.7     66.3   242.2  0.96
1 1 1      16   10   21 o      39.5   17.9     48.6    57.5  0.94
1 1 1      16   11    0 o     846.6    8.3    797.0     0.0  1.00
1 1 1      16   11    1 o     594.9    5.7    639.6   266.1  0.99
1 1 1      16   11    2 o     381.6    3.3    433.4    56.6  0.98
1 1 1      16   11    3 o     650.7    6.4    603.9   244.5  0.99
1 1 1      16   11    4 o     148.4    2.6    154.1   217.4  0.87
1 1 1      16   11    5 o     204.9    2.1    212.0   293.8  0.94
1 1 1      16   11    6 o     413.4    3.5    407.9   338.5  0.99
1 1 1      16   11    7 o     187.9    2.7    138.9    88.3  0.91
1 1 1      16   11    8 o      90.5    2.6    105.9    48.9  0.77
1 1 1      16   11    9 o     104.2    2.4    180.0    19.2  0.91
1 1 1      16   11   10 o     120.6    2.4     38.2   169.6  0.62
1 1 1      16   11   11 o     163.5    3.3    165.8   275.8  0.96
1 1 1      16   11   12 o      27.0    8.1    138.6    63.0  0.68
1 1 1      16   11   13 o     266.6    3.9    228.4   222.5  0.99
1 1 1      16   11   14 o      91.4    5.7    120.8    16.2  0.94
1 1 1      16   11   15 f      68.6    7.8     45.5     8.1  0.00
1 1 1      16   11   16 o      74.0    7.6     88.0   155.0  0.94
1 1 1      16   11   17 o     196.9    5.0    170.2   339.7  0.99
1 1 1      16   11   18 o     113.9    8.8    127.8   242.7  0.98
1 1 1      16   11   19 o      36.6   15.8     31.3   242.4  0.82
1 1 1      16   11   20 o      71.2   15.5     68.4    40.1  0.97
1 1 1      16   11   21 o      45.4   17.9     63.1   190.4  0.96
1 1 1      16   12    0 o    1099.0   12.7   1220.9   360.0  1.00
1 1 1      16   12    1 o     428.2    3.6    432.6   180.4  0.98
1 1 1      16   12    2 o     352.7    3.2    409.1   223.3  0.98
1 1 1      16   12    3 o     234.6    2.8    227.9   158.2  0.95
1 1 1      16   12    4 f     665.8    6.4    596.9   266.0  0.00
1 1 1      16   12    5 o     110.4    2.2    168.3    38.9  0.85
1 1 1      16   12    6 o     682.0    5.4    633.7   303.2  0.99
1 1 1      16   12    7 o     405.3    3.9    364.3     7.2  0.99
1 1 1      16   12    8 o     168.6    2.8    171.4   173.4  0.94
1 1 1      16   12    9 o     194.2    2.4    191.5    64.3  0.96
1 1 1      16   12   10 o     310.1    3.4    273.0   126.0  0.98
1 1 1      16   12   11 o     100.4    3.0     94.8   266.9  0.87
1 1 1      16   12   12 o     297.2    3.7    309.7   311.2  0.99
1 1 1      16   12   13 o      70.4    4.3     81.3   191.9  0.85
1 1 1      16   12   14 o     267.1    4.1    217.2   114.3  0.99
1 1 1      16   12   15 o      99.5    4.5    108.5    26.9  0.95
1 1 1      16   12   16 o      75.0    8.7     64.9   210.8  0.92
1 1 1      16   12   17 o     115.2    5.2    119.2   226.3  0.98
1 1 1      16   12   18 o      76.4    8.1    109.4   131.7  0.97
1 1 1      16   12   19 o      91.5   10.0     92.2   101.6  0.98
1 1 1      16   12   20 o      30.8   13.8     42.9   121.7  0.89
1 1 1      16   13    0 o     285.1    4.9    318.1   360.0  1.00
1 1 1      16   13    1 o     505.9    4.1    415.4   343.6  0.99
1 1 1      16   13    2 o     254.5    2.4    297.1   147.8  0.96
1 1 1      16   13    3 o     637.3    5.8    585.0   287.6  0.99
1 1 1      16   13    4 o     281.3    3.6    345.3   226.7  0.97
1 1 1      16   13    5 o     353.1    3.5    373.8   292.7  0.98
1 1 1      16   13    6 o      69.2    2.7    128.7   261.8  0.72
1 1 1      16   13    7 o     194.4    2.6    232.9    47.7  0.96
1 1 1      16   13    8 o     344.5    4.4    326.9   274.0  0.98
1 1 1      16   13    9 o     233.1    2.8    217.9     1.9  0.97
1 1 1      16   13   10 o      58.7    2.8     61.3   295.4  0.58
1 1 1      16   13   11 o     193.6    2.9    267.7   263.2  0.98
1 1 1      16   13   12 o     203.4    3.1    196.6   321.0  0.98
1 1 1      16   13   13 o      64.9    4.6     65.3   188.7  0.80
1 1 1      16   13   14 o      61.4    5.1    116.1    87.7  0.91
1 1 1      16   13   15 o      99.4    4.0    106.1    20.8  0.95
1 1 1      16   13   16 o      63.9    9.4     81.1   103.5  0.92
1 1 1      16   13   17 o     149.2    5.3    113.8   207.5  0.98
1 1 1      16   13   18 o      28.3   12.0     16.8   177.1  0.47
1 1 1      16   13   19 f      27.5   12.7     42.9   325.3  0.00
1 1 1      16   13   20 f     120.5    7.5    106.0   193.4  0.00
1 1 1      16   14    0 o     503.7    6.5    477.7   180.0  1.00
1 1 1      16   14    1 o     390.0    3.4    372.9   166.2  0.98
1 1 1      16   14    2 o     320.7    2.9    242.3   302.9  0.97
1 1 1      16   14    3 o     363.4    3.8    412.5   316.0  0.98
1 1 1      16   14    4 o     730.9    6.5    724.4    77.3  1.00
1 1 1      16   14    5 f     306.1    2.8    429.3   192.6  0.00
1 1 1      16   14    6 o     411.9    4.2    422.5   242.6  0.99
1 1 1      16   14    7 o      69.1    3.1     49.9   357.0  0.43
1 1 1      16   14    8 o     257.9    3.3    230.0    96.0  0.97
1 1 1      16   14    9 f     190.9    2.6    217.9   129.6  0.00
1 1 1      16   14   10 o     164.7    2.8    184.4    59.1  0.96
1 1 1      16   14   11 o     119.4    2.6     97.2   328.9  0.91
1 1 1      16   14   12 o     135.9    2.8     74.9   341.3  0.91
1 1 1      16   14   13 o      36.3    5.0     17.5    65.2  0.22
1 1 1      16   14   14 o      72.3    4.9     47.5   137.5  0.81
1 1 1      16   14   15 o     208.6    3.3    205.0   211.5  0.99
1 1 1      16   14   16 o     117.8    4.9    111.3   229.7  0.97
1 1 1      16   14   17 o      45.2   11.7     16.4   235.6  0.55
1 1 1      16   14   18 o      32.6   11.2     35.5    11.3  0.79
1 1 1      16   14   19 o      34.1   13.7     32.6   320.4  0.84
1 1 1      16   14   20 o      54.3   16.0     42.5    77.0  0.95
1 1 1      16   15    0 o     508.2    7.2    608.4   360.0  1.00
1 1 1      16   15    1 o     230.4    2.4    204.9    67.0  0.94
1 1 1      16   15    2 o     354.9    3.0    302.4   188.7  0.98
1 1 1      16   15    3 o     500.7    4.6    485.3    35.7  0.99
1 1 1      16   15    4 o     537.7    4.9    522.5     6.5  0.99
1 1 1      16   15    5 o     148.5    2.0    196.3   163.3  0.92
1 1 1      16   15    6 f      96.4    2.0    135.3   291.2  0.00
1 1 1      16   15    7 o     106.5    2.3    163.3   235.7  0.89
1 1 1      16   15    8 o      64.0    4.1     58.0   235.7  0.53
1 1 1      16   15    9 o     275.5    4.1    277.8   211.1  0.98
1 1 1      16   15   10 o     351.1    4.0    364.4   339.2  0.99
1 1 1      16   15   11 o     309.9    3.7    320.6   199.8  0.99
1 1 1      16   15   12 o     164.9    2.5    190.8   177.1  0.97
1 1 1      16   15   13 o     160.4    3.3    159.1    32.6  0.97
1 1 1      16   15   14 o      54.5    6.2     79.6   285.8  0.86
1 1 1      16   15   15 o     131.5    3.8    127.5   249.5  0.97
1 1 1      16   15   16 o      69.6    5.6     70.3   261.6  0.93
1 1 1      16   15   17 o      43.7   11.4     47.2    32.2  0.86
1 1 1      16   15   18 o      44.0   10.1     42.9    92.8  0.89
1 1 1      16   15   19 o      49.3   11.7     59.0   171.7  0.95
1 1 1      16   15   20 o     106.1    8.0    109.1    29.5  0.99
1 1 1      16   16    0 o     910.8   15.6    881.7   180.0  1.00
1 1 1      16   16    1 o      76.0    4.3     50.9   270.0  0.46
1 1 1      16   16    2 o     378.4    4.1    332.7   180.0  1.00
1 1 1      16   16    4 o     422.2    6.1    282.1   180.0  1.00
1 1 1      16   16    5 o     186.0    3.0    154.7    90.0  1.00
1 1 1      16   16    6 o     160.8    3.5     52.2     0.0  0.81
1 1 1      16   16    7 o     438.9    5.8    375.3   270.0  1.00
1 1 1      16   16    8 o      13.6    9.1     14.3     0.0  0.04
1 1 1      16   16    9 o     225.6    5.7    193.9   270.0  1.00
1 1 1      16   16   10 o     210.5    4.2    190.8     0.0  1.00
1 1 1      16   16   12 o      59.0    5.4    121.3   180.0  0.98
1 1 1      16   16   13 o      16.0    9.4     62.9   270.0  0.38
1 1 1      16   16   14 o     175.9    4.3    167.6   180.0  1.00
1 1 1      16   16   15 o     186.0    6.1    149.2   270.0  1.00
1 1 1      16   16   16 o      44.3   18.2      3.3   180.0  0.12
1 1 1      16   16   18 o      12.3    8.8     17.8     0.0  0.29
1 1 1      16   16   19 o     182.6    6.8    159.0    90.0  1.00
1 1 1      16   16   20 o      10.9    8.1      3.8   180.0  0.10
1 1 1      17    0    4 o     539.8    9.2    392.7   270.0  1.00
1 1 1      17    0    5 o     138.1    3.2     44.0    45.0  0.63
1 1 1      17    0    6 o      54.7    5.0     89.6     0.0  0.41
1 1 1      17    0    7 o      54.5    4.3     56.6   315.0  0.35
1 1 1      17    0    8 f     651.3    8.1    370.2   270.0  0.00
1 1 1      17    0    9 o     364.7    7.0    358.1   225.0  1.00
1 1 1      17    0   10 o     247.2    5.0    252.6   360.0  1.00
1 1 1      17    0   11 o     364.1    7.6    375.1   135.0  1.00
1 1 1      17    0   12 o     114.0    6.3    136.8    90.0  1.00
1 1 1      17    0   13 o      15.4   10.8      4.5   225.0  0.02
1 1 1      17    0   14 o     164.1    6.7    138.3   180.0  1.00
1 1 1      17    0   15 o      19.1   13.1      8.2   315.0  0.06
1 1 1      17    0   16 o      50.0   21.3      3.6   270.0  0.10
1 1 1      17    0   17 o      64.6   25.5     62.2   225.0  0.99
1 1 1      17    0   18 o      79.4   22.4     44.3   360.0  1.00
1 1 1      17    0   19 o      31.1   21.7     22.9   315.0  0.69
1 1 1      17    0   20 o      41.5   25.1     59.8   270.0  1.00
1 1 1      17    0   21 o      84.0   29.0     91.0    45.0  1.00
1 1 1      17    1    1 o     205.0    5.3    242.5   151.0  0.91
1 1 1      17    1    2 o     363.8    6.6    361.7   181.5  0.97
1 1 1      17    1    4 o     577.6    7.5    395.4   201.6  0.99
1 1 1      17    1    5 o     288.2    3.0    292.6   167.0  0.96
1 1 1      17    1    6 f     297.6    3.0    301.8     2.7  0.00
1 1 1      17    1    7 o     593.6    5.4    553.5   129.3  0.99
1 1 1      17    1    8 o     153.7    2.7    170.4   257.3  0.92
1 1 1      17    1    9 o     200.4    3.6    178.8    89.4  0.94
1 1 1      17    1   10 o     248.1    4.4    310.2   127.7  0.98
1 1 1      17    1   11 o     136.5    4.7    148.0   213.4  0.93
1 1 1      17    1   12 o     218.3    4.5    213.5   135.0  0.97
1 1 1      17    1   13 o     320.5    5.7    318.1   338.9  0.99
1 1 1      17    1   14 o     231.2    5.4    190.9    23.0  0.98
1 1 1      17    1   15 f     121.1    6.3     78.7   112.5  0.00
1 1 1      17    1   16 o      89.9    9.1    100.2    83.0  0.95
1 1 1      17    1   17 o     136.3    7.0    145.2   208.4  0.98
1 1 1      17    1   18 o     176.2    8.7    175.0   283.4  0.99
1 1 1      17    1   19 o      64.3   16.7     38.3    29.2  0.91
1 1 1      17    1   20 o     108.7   14.9     99.2   114.9  0.99
1 1 1      17    1   21 o      50.2   21.6     68.6   340.0  0.96
1 1 1      17    2    0 o      18.8   11.7    138.8   360.0  0.07
1 1 1      17    2    4 o     248.5    2.5    191.0   240.3  0.93
1 1 1      17    2    5 o     368.6    4.2    408.2   276.5  0.98
1 1 1      17    2    6 o     349.1    3.1    405.3   241.4  0.98
1 1 1      17    2    7 o     255.0    3.4    281.7   183.6  0.96
1 1 1      17    2    8 o     257.3    3.0    279.2   262.1  0.97
1 1 1      17    2    9 o     230.1    4.0    264.0   137.8  0.97
1 1 1      17    2   10 o     215.8    4.2    187.4   333.9  0.96
1 1 1      17    2   11 o     347.4    5.4    343.4   155.5  0.99
1 1 1      17    2   12 o     148.5    4.0    133.3   199.3  0.94
1 1 1      17    2   13 o     237.4    5.2    277.3   275.2  0.99
1 1 1      17    2   14 o     149.0    6.9    129.6   243.1  0.96
1 1 1      17    2   15 o      94.2    6.9     66.3    95.0  0.90
1 1 1      17    2   16 o      72.7   10.7     78.5   284.2  0.91
1 1 1      17    2   17 o      22.1   10.6     45.8   257.0  0.56
1 1 1      17    2   18 o      47.7   16.3     70.2    48.9  0.91
1 1 1      17    2   19 o      69.3   17.8     17.3   120.5  0.79
1 1 1      17    2   20 o     103.9   16.3    107.5   355.3  0.99
1 1 1      17    2   21 o      43.1   20.3     53.1   199.7  0.95
1 1 1      17    3    4 o      99.4    2.1    170.4   105.4  0.77
1 1 1      17    3    5 o     112.5    3.1    155.0   175.5  0.80
1 1 1      17    3    6 o      57.7    1.8     58.2   282.9  0.27
1 1 1      17    3    7 o     346.6    3.0    205.0   350.3  0.97
1 1 1      17    3    8 o     244.7    2.9    292.1   359.0  0.97
1 1 1      17    3    9 o     231.5    3.7    155.0    30.5  0.95
1 1 1      17    3   10 o     206.2    3.7    266.9   260.6  0.97
1 1 1      17    3   11 f      58.1    5.7     65.8   163.3  0.00
1 1 1      17    3   12 o     139.4    3.9    161.7   240.2  0.95
1 1 1      17    3   13 f     105.5    6.1    127.3   295.3  0.00
1 1 1      17    3   14 f      62.0    9.5    108.5   293.4  0.00
1 1 1      17    3   15 o      39.4   13.1     55.8    81.2  0.67
1 1 1      17    3   16 o     101.6    8.5     90.3    23.4  0.95
1 1 1      17    3   17 o     142.7    7.0    140.9   104.7  0.98
1 1 1      17    3   18 o      50.2   15.7     33.9   157.0  0.81
1 1 1      17    3   19 o      47.3   19.9     51.2    45.7  0.91
1 1 1      17    3   20 o      42.3   18.4     41.0   243.7  0.90
1 1 1      17    3   21 o      47.8   20.0     29.7    97.6  0.91
1 1 1      17    4    1 o     277.5    7.1    340.0   302.5  0.96
1 1 1      17    4    2 o     500.1    8.8    584.4   174.7  0.99
1 1 1      17    4    3 o     331.6    3.9    464.7   265.3  0.98
1 1 1      17    4    4 o     624.7    6.2    611.7   104.2  0.99
1 1 1      17    4    5 o     275.3    3.2    311.1   196.8  0.96
1 1 1      17    4    6 o     570.1    5.1    494.7   212.1  0.99
1 1 1      17    4    7 o     891.9    7.5    795.3   223.8  1.00
1 1 1      17    4    8 o     242.6    2.5    158.6   120.3  0.94
1 1 1      17    4    9 o     360.2    4.1    348.8   289.0  0.99
1 1 1      17    4   10 o     159.0    3.9    178.5   149.4  0.94
1 1 1      17    4   11 o     162.8    4.1    155.9   116.2  0.95
1 1 1      17    4   12 o      91.9    4.3     40.7    36.7  0.63
1 1 1      17    4   13 o     101.2    5.2    141.3   261.2  0.93
1 1 1      17    4   14 o      76.6    9.1     74.7   310.8  0.86
1 1 1      17    4   15 o      82.8    8.9     62.3   116.1  0.88
1 1 1      17    4   16 f      99.3    9.2    137.0   101.7  0.00
1 1 1      17    4   17 o     103.0   11.2     71.2   192.6  0.95
1 1 1      17    4   18 o      47.3   18.6     41.7    62.9  0.84
1 1 1      17    4   19 o      58.9   17.4     85.0   255.3  0.96
1 1 1      17    4   20 o     123.8   13.4    113.6   258.9  0.99
1 1 1      17    4   21 o      40.8   18.9     34.8   265.3  0.91
1 1 1      17    5    2 o     676.5    6.8    535.0   211.7  0.99
1 1 1      17    5    3 o     287.6    4.6    468.5   108.2  0.97
1 1 1      17    5    4 o      74.4    1.6    191.8   181.8  0.73
1 1 1      17    5    5 o     687.9    8.6    640.1   186.7  0.99
1 1 1      17    5    6 o     657.4    5.8    558.0   208.4  0.99
1 1 1      17    5    7 o     395.4    3.4    312.6   176.5  0.98
1 1 1      17    5    8 o     334.1    3.4    323.1   135.6  0.98
1 1 1      17    5    9 o     297.4    3.2    316.6   266.2  0.98
1 1 1      17    5   10 o     232.2    3.0    222.3   114.4  0.97
1 1 1      17    5   11 o     127.0    3.4    125.1   338.8  0.91
1 1 1      17    5   12 o     123.2    4.2    116.6    24.9  0.92
1 1 1      17    5   13 o     241.7    4.8    244.4   143.5  0.98
1 1 1      17    5   14 o      62.9    9.6     33.6   196.8  0.58
1 1 1      17    5   15 o     185.2    5.9    183.8   115.1  0.98
1 1 1      17    5   16 o     117.0    7.5     95.1   214.9  0.96
1 1 1      17    5   17 o     117.3    6.7     95.5   313.1  0.97
1 1 1      17    5   18 o      96.9   10.6     59.8    32.8  0.95
1 1 1      17    5   19 o      59.8   19.3     58.6   319.8  0.94
1 1 1      17    5   20 o      89.4   14.5     83.3    29.4  0.98
1 1 1      17    5   21 o      37.4   17.2     49.6    96.3  0.94
1 1 1      17    6    1 o     518.7    6.4    546.6   242.3  0.99
1 1 1      17    6    2 o     811.9    8.4    729.0   331.0  0.99
1 1 1      17    6    3 o     560.7    6.8    616.3   270.6  0.99
1 1 1      17    6    4 o     540.3    4.3    677.0   210.6  0.99
1 1 1      17    6    5 f      32.1    7.0    146.8    70.3  0.00
1 1 1      17    6    6 o     165.9    3.3    100.4   193.3  0.80
1 1 1      17    6    7 o     231.2    2.4    221.4   288.8  0.95
1 1 1      17    6    8 o     283.6    3.0    241.5   209.2  0.97
1 1 1      17    6    9 o     115.7    2.9    149.6    72.0  0.89
1 1 1      17    6   10 o     220.4    3.2    202.1   256.3  0.96
1 1 1      17    6   11 o     229.9    3.4    254.5   220.6  0.98
1 1 1      17    6   12 o     163.3    4.2    178.3   269.6  0.96
1 1 1      17    6   13 o     211.4    4.6    219.3   135.3  0.98
1 1 1      17    6   14 o      98.8    5.0     81.2   239.8  0.91
1 1 1      17    6   15 o     210.5    6.1    194.5   328.8  0.99
1 1 1      17    6   16 o     189.5    6.1    168.9    59.0  0.99
1 1 1      17    6   17 o      99.9   11.0    101.3    53.4  0.97
1 1 1      17    6   18 o      37.2   15.6     70.6    40.8  0.89
1 1 1      17    6   19 o      35.9   15.2     19.7    47.8  0.65
1 1 1      17    6   20 o      43.4   20.5     64.3   206.6  0.94
1 1 1      17    6   21 o      43.4   21.5     36.8   308.0  0.93
1 1 1      17    7    0 o     210.8    3.4    154.1   180.0  0.97
1 1 1      17    7    1 o     871.7    8.7    855.8    32.0  1.00
1 1 1      17    7    2 o     192.6    3.2    122.7   117.6  0.82
1 1 1      17    7    3 o     633.4    5.5    539.4   350.0  0.99
1 1 1      17    7    4 o      78.2    2.5     70.6   100.3  0.41
1 1 1      17    7    5 o     232.3    2.6    313.6    22.8  0.96
1 1 1      17    7    6 o     178.7    3.0    269.7   309.2  0.94
1 1 1      17    7    7 o     207.6    3.0    238.4   277.3  0.95
1 1 1      17    7    8 o     447.5    4.1    444.1    92.2  0.99
1 1 1      17    7    9 o     267.2    2.9    230.1   266.2  0.97
1 1 1      17    7   10 f      93.8    3.0     76.6    67.0  0.00
1 1 1      17    7   11 o     229.6    3.2    242.4   140.5  0.98
1 1 1      17    7   12 o     163.9    3.4     96.4   300.7  0.93
1 1 1      17    7   13 o      69.6    6.8     73.3    23.9  0.81
1 1 1      17    7   14 o     169.6    5.1    169.8   187.9  0.98
1 1 1      17    7   15 o     113.5    5.8     94.3    16.3  0.95
1 1 1      17    7   16 o     178.9    5.5    170.9    59.4  0.99
1 1 1      17    7   17 o     106.0    7.7    103.1   121.1  0.97
1 1 1      17    7   18 o      65.8   18.4     41.1   192.9  0.90
1 1 1      17    7   19 o      46.8   21.4     64.3    25.7  0.93
1 1 1      17    7   20 o      56.9   19.4     55.4    31.9  0.95
1 1 1      17    7   21 o      55.4   19.0     37.4   104.0  0.95
1 1 1      17    8    0 o     888.7   10.3    851.7   180.0  1.00
1 1 1      17    8    1 o     163.9    2.3    128.5   260.1  0.83
1 1 1      17    8    2 o     222.4    3.2    384.0    27.9  0.96
1 1 1      17    8    3 o     312.0    3.3    373.9    15.3  0.97
1 1 1      17    8    4 o     651.6    5.0    573.4   196.1  0.99
1 1 1      17    8    5 o     463.8    4.0    466.7   298.9  0.99
1 1 1      17    8    6 o     322.0    3.7    281.2    86.5  0.97
1 1 1      17    8    7 o     166.5    2.3    189.9    21.3  0.93
1 1 1      17    8    8 o     115.9    2.0    141.0     4.5  0.87
1 1 1      17    8    9 o     343.6    3.5    349.2    36.3  0.99
1 1 1      17    8   10 o     272.0    3.5    288.4   331.2  0.98
1 1 1      17    8   11 f     241.4    3.6    244.3    91.2  0.00
1 1 1      17    8   12 o     215.7    3.5    206.6    28.7  0.98
1 1 1      17    8   13 o      54.1    8.0     11.3    91.7  0.18
1 1 1      17    8   14 o      37.6   12.4     67.9   283.7  0.68
1 1 1      17    8   15 o     110.8    5.4     93.2   283.8  0.95
1 1 1      17    8   16 o     131.7    5.5    105.7   318.3  0.97
1 1 1      17    8   17 o      37.1   16.1     33.7   149.3  0.68
1 1 1      17    8   18 o      61.1   14.1     26.5    14.8  0.82
1 1 1      17    8   19 o     104.8   15.2    102.3   277.6  0.98
1 1 1      17    8   20 o      85.5   11.4     64.1   188.1  0.97
1 1 1      17    8   21 o      46.8   20.1     27.4    45.8  0.91
1 1 1      17    9    0 o     548.1    5.7    662.0   180.0  1.00
1 1 1      17    9    1 o     408.2    4.0    478.3   267.6  0.98
1 1 1      17    9    2 o     485.2    5.1    492.1     6.5  0.99
1 1 1      17    9    3 o     491.9    4.3    604.3   133.1  0.99
1 1 1      17    9    4 o      79.2    1.9    136.4   177.6  0.69
1 1 1      17    9    5 o     350.0    3.0    232.1    78.7  0.97
1 1 1      17    9    6 o     566.4    4.5    496.1    62.8  0.99
1 1 1      17    9    7 o     443.9    5.2    494.7   109.6  0.99
1 1 1      17    9    8 o     111.4    2.2    155.9   152.4  0.88
1 1 1      17    9    9 o      92.3    2.9     99.5   206.5  0.79
1 1 1      17    9   10 o     227.9    2.9    160.4    76.3  0.96
1 1 1      17    9   11 o     189.4    3.2    163.2   102.1  0.96
1 1 1      17    9   12 f     276.4    3.8    238.0   191.6  0.00
1 1 1      17    9   13 o      38.9    9.2     17.6   177.3  0.21
1 1 1      17    9   14 o     240.0    4.5    233.6   257.6  0.99
1 1 1      17    9   15 o      86.8    6.7     82.7    37.3  0.92
1 1 1      17    9   16 o     170.3    5.1    179.2   188.5  0.99
1 1 1      17    9   17 o      29.8   13.9     17.5    47.0  0.38
1 1 1      17    9   18 o      34.0   14.3     64.8   175.0  0.88
1 1 1      17    9   19 o     132.7    8.2    110.4   180.5  0.99
1 1 1      17    9   20 o      45.9   19.1     35.8    46.5  0.91
1 1 1      17    9   21 o      38.1   18.8     37.5    60.3  0.92
1 1 1      17   10    0 o     136.3    2.7    140.2   360.0  0.91
1 1 1      17   10    1 o     765.7    6.4    801.1   116.9  0.99
1 1 1      17   10    2 o      47.1    4.4    105.1   214.3  0.34
1 1 1      17   10    3 o     663.9    5.9    560.3   162.2  0.99
1 1 1      17   10    4 o     753.6    6.5    658.1   261.9  0.99
1 1 1      17   10    5 o     110.9    2.1    163.4   292.0  0.84
1 1 1      17   10    6 o     476.0    4.0    462.2    15.2  0.99
1 1 1      17   10    7 o     234.3    3.3    369.2   231.1  0.98
1 1 1      17   10    8 o     133.4    2.5    148.9   239.1  0.90
1 1 1      17   10    9 o     290.3    3.1    306.4    59.0  0.98
1 1 1      17   10   10 o     220.7    3.1    135.9   315.0  0.95
1 1 1      17   10   11 o      67.2    4.6     77.4    70.6  0.74
1 1 1      17   10   12 o     153.0    2.9    138.1   337.5  0.95
1 1 1      17   10   13 o     474.7    5.5    478.1   358.6  1.00
1 1 1      17   10   14 o     114.3    3.8     93.1   251.0  0.94
1 1 1      17   10   15 o      41.8   10.0     61.5   252.7  0.77
1 1 1      17   10   16 o     102.9    5.6     80.6   198.1  0.95
1 1 1      17   10   17 o      73.4    9.0     49.0   255.9  0.91
1 1 1      17   10   18 o      95.9   11.0     70.2    98.5  0.96
1 1 1      17   10   19 o     101.3   10.4     95.6    47.9  0.98
1 1 1      17   10   20 f      51.7   17.8     47.6    86.4  0.00
1 1 1      17   10   21 o      24.3   12.2     31.2   231.3  0.86
1 1 1      17   11    0 o      40.8    8.3     33.5     0.0  0.15
1 1 1      17   11    1 o     487.9    4.5    591.1   239.6  0.99
1 1 1      17   11    2 o     426.8    4.1    421.3   143.3  0.98
1 1 1      17   11    3 o     669.4    5.9    687.4   352.8  0.99
1 1 1      17   11    4 o     191.2    3.5    250.4   320.7  0.94
1 1 1      17   11    5 o     290.6    2.7    224.5    33.7  0.96
1 1 1      17   11    6 o     429.0    3.8    375.5    53.8  0.99
1 1 1      17   11    7 o     580.1    5.5    584.6   117.7  0.99
1 1 1      17   11    8 o     242.6    3.9    195.1   109.9  0.96
1 1 1      17   11    9 o     227.7    2.7    270.2    58.5  0.98
1 1 1      17   11   10 o     172.8    2.8    189.0    12.6  0.96
1 1 1      17   11   11 o     221.8    3.3    236.2   348.5  0.98
1 1 1      17   11   12 o     344.9    4.1    301.3    69.9  0.99
1 1 1      17   11   13 o     322.0    4.3    331.7    79.2  0.99
1 1 1      17   11   14 o     162.9    4.1    178.4   289.6  0.98
1 1 1      17   11   15 o     147.2    3.9    143.8    82.6  0.98
1 1 1      17   11   16 o      99.3    6.9     99.7   248.9  0.96
1 1 1      17   11   17 o     135.7    4.9    128.3   140.8  0.98
1 1 1      17   11   18 o      43.0   12.5     20.9   103.2  0.69
1 1 1      17   11   19 o      71.8   13.1     63.2   334.1  0.96
1 1 1      17   11   20 o      58.8   16.9     68.7   250.4  0.97
1 1 1      17   12    0 o     809.5    8.0    589.5   360.0  1.00
1 1 1      17   12    1 o     481.0    4.0    480.3    64.5  0.99
1 1 1      17   12    2 o     181.9    2.3    200.0   332.6  0.92
1 1 1      17   12    3 o     302.8    3.1    179.0   104.3  0.96
1 1 1      17   12    4 o     552.4    5.6    429.9    63.6  0.99
1 1 1      17   12    5 o      29.4    5.8    101.6   186.0  0.30
1 1 1      17   12    6 o     137.7    2.1     81.9    97.4  0.78
1 1 1      17   12    7 o     201.9    2.9    188.9   233.1  0.95
1 1 1      17   12    8 f     146.3    4.0    100.5    21.5  0.00
1 1 1      17   12    9 o      53.6    3.3     53.4   111.0  0.42
1 1 1      17   12   10 o     142.2    2.3     93.3   121.3  0.90
1 1 1      17   12   11 o     329.0    4.1    284.9   143.6  0.99
1 1 1      17   12   12 o     164.1    2.8    149.5   347.8  0.96
1 1 1      17   12   13 o     126.5    3.8    128.8   164.6  0.95
1 1 1      17   12   14 o      76.4    4.6     94.4   203.4  0.91
1 1 1      17   12   15 o     190.7    3.2    178.2    39.5  0.99
1 1 1      17   12   16 o     137.7    4.3    129.8   172.9  0.98
1 1 1      17   12   17 o      62.8    9.3     61.1   277.1  0.92
1 1 1      17   12   18 o      52.6   11.2     73.9    20.4  0.94
1 1 1      17   12   19 o      36.9   14.0     45.9    31.7  0.90
1 1 1      17   12   20 o      70.3   13.9     65.0    92.2  0.97
1 1 1      17   13    0 o     477.7    6.4    500.0   180.0  1.00
1 1 1      17   13    1 f     507.3    4.3    468.3    58.0  0.00
1 1 1      17   13    2 o     416.0    3.9    383.6    19.2  0.98
1 1 1      17   13    3 o     456.9    4.0    443.9   105.7  0.99
1 1 1      17   13    4 o     466.1    5.1    468.2     4.6  0.99
1 1 1      17   13    5 o     210.2    2.4    191.5    17.4  0.94
1 1 1      17   13    6 o     331.3    3.0    233.4   200.5  0.97
1 1 1      17   13    7 o     262.6    3.0    239.4    59.7  0.97
1 1 1      17   13    8 o     127.5    4.2     80.5   110.3  0.82
1 1 1      17   13    9 o      60.2    3.6     52.1   181.1  0.49
1 1 1      17   13   10 o     213.8    3.2    240.3   226.7  0.98
1 1 1      17   13   11 o      94.4    2.8    117.6   223.8  0.90
1 1 1      17   13   12 o     290.4    3.9    298.6   267.6  0.99
1 1 1      17   13   13 o     214.6    3.3    155.6   163.8  0.98
1 1 1      17   13   14 o     119.7    3.8    126.9   166.5  0.96
1 1 1      17   13   15 o      30.4   10.1     66.0   246.0  0.73
1 1 1      17   13   16 o      61.9    6.2     49.5    80.0  0.88
1 1 1      17   13   17 o      46.3   11.3     25.1   262.5  0.72
1 1 1      17   13   18 o      87.7    6.2    102.6   319.3  0.98
1 1 1      17   13   19 o      50.4   12.7     22.9   195.2  0.85
1 1 1      17   13   20 o      78.2    8.2     69.1   236.8  0.98
1 1 1      17   14    0 o     233.9    3.8    187.1   180.0  1.00
1 1 1      17   14    1 o     284.1    2.8    256.1   209.7  0.96
1 1 1      17   14    2 o     298.8    3.1    277.7   303.5  0.97
1 1 1      17   14    3 f     368.5    3.3    350.4   355.3  0.00
1 1 1      17   14    4 o     100.4    2.7     75.4   350.0  0.59
1 1 1      17   14    5 o     134.8    2.2    107.3   157.2  0.85
1 1 1      17   14    6 f     507.3    4.3    467.3   141.0  0.00
1 1 1      17   14    7 o      90.1    2.6    154.3   288.2  0.87
1 1 1      17   14    8 o     116.4    2.6    104.2   170.1  0.86
1 1 1      17   14    9 o     122.2    4.7    205.1    25.4  0.95
1 1 1      17   14   10 o     106.3    2.8    106.0   297.3  0.89
1 1 1      17   14   11 o     141.8    2.8    101.6     5.9  0.93
1 1 1      17   14   12 o     210.7    3.3    221.0    45.3  0.98
1 1 1      17   14   13 o      89.6    3.4     79.2    16.2  0.90
1 1 1      17   14   14 o      65.4    5.3     95.6    75.3  0.91
1 1 1      17   14   15 o      62.8    5.5     57.6   269.4  0.87
1 1 1      17   14   16 o     179.2    3.8    146.1   354.5  0.99
1 1 1      17   14   17 o      80.2    6.9     84.7   120.5  0.96
1 1 1      17   14   18 o      33.9   11.5     29.5   196.0  0.77
1 1 1      17   14   19 o      21.5   10.1      4.9   161.5  0.17
1 1 1      17   14   20 o      27.8   12.4     39.0   165.8  0.89
1 1 1      17   15    0 f      51.6    4.9    136.7   360.0  0.00
1 1 1      17   15    1 o     537.0    4.2    532.9    11.5  0.99
1 1 1      17   15    2 o     469.5    3.6    441.8   307.3  0.99
1 1 1      17   15    3 o     320.9    3.5    234.9   202.6  0.97
1 1 1      17   15    4 o     296.7    3.6    311.1    87.0  0.98
1 1 1      17   15    5 o     121.4    1.8    135.9   112.9  0.87
1 1 1      17   15    6 o     179.9    2.2    132.7    35.0  0.92
1 1 1      17   15    7 o     344.4    3.5    423.1   289.8  0.99
1 1 1      17   15    8 o     189.9    3.0    133.3   135.0  0.94
1 1 1      17   15    9 o      61.1    6.4     36.5   117.6  0.39
1 1 1      17   15   10 o     267.4    4.1    229.8   284.5  0.98
1 1 1      17   15   11 o     107.8    2.8    127.5   204.9  0.93
1 1 1      17   15   12 o     124.4    3.2    114.9   225.7  0.94
1 1 1      17   15   13 o     161.4    3.3    161.2   200.6  0.98
1 1 1      17   15   14 o     225.6    3.2    186.7   313.4  0.99
1 1 1      17   15   15 o      11.1    5.4     29.3    97.2  0.20
1 1 1      17   15   16 o      86.5    4.7     95.0   274.0  0.96
1 1 1      17   15   17 f      94.2    5.5     86.6    24.2  0.00
1 1 1      17   15   18 o      16.2    7.8     29.2   141.2  0.53
1 1 1      17   15   19 o      66.0    8.0     76.9   225.7  0.97
1 1 1      17   15   20 o      69.5    9.3     77.9   299.9  0.98
1 1 1      17   16    0 o     701.5    9.1    640.3     0.0  1.00
1 1 1      17   16    1 o     276.6    3.2    296.7    21.1  0.97
1 1 1      17   16    2 o     277.1    2.5    301.2   157.7  0.97
1 1 1      17   16    3 o     296.1    3.3    294.0   213.4  0.98
1 1 1      17   16    4 o     338.7    3.6    320.3   210.5  0.98
1 1 1      17   16    5 o     183.5    2.3    186.3   343.2  0.94
1 1 1      17   16    6 o     106.5    2.1    127.5   344.7  0.86
1 1 1      17   16    7 o     152.9    2.4    182.1   134.6  0.94
1 1 1      17   16    8 o     441.8    4.4    392.5   288.4  0.99
1 1 1      17   16    9 o      52.4    6.4     87.9   169.9  0.69
1 1 1      17   16   10 o     289.0    5.5    220.9     5.4  0.98
1 1 1      17   16   11 o      63.8    4.7    148.7    63.6  0.90
1 1 1      17   16   12 o     115.9    2.7    134.4   201.2  0.95
1 1 1      17   16   13 o     214.7    3.0    198.4   352.0  0.99
1 1 1      17   16   14 o      70.8    5.0     56.7   353.1  0.87
1 1 1      17   16   15 o     157.8    3.5    126.7     7.1  0.98
1 1 1      17   16   16 o     123.4    3.6    115.5    24.6  0.98
1 1 1      17   16   17 o      12.4    6.2     34.7   196.3  0.42
1 1 1      17   16   18 o      87.2    4.8     94.8   212.7  0.98
1 1 1      17   16   19 o      13.4    6.6     31.1   161.5  0.61
1 1 1      17   17    0 o     292.1    7.1    116.4   360.0  0.97
1 1 1      17   17    1 o     125.7    2.8     89.3    90.0  0.84
1 1 1      17   17    2 o     122.5    2.4      8.0   180.0  0.13
1 1 1      17   17    3 o      96.3    4.2    314.4   270.0  1.00
1 1 1      17   17    4 f     214.5    3.9    241.2     0.0  0.00
1 1 1      17   17    5 o     232.5    3.4    173.2    90.0  1.00
1 1 1      17   17    6 o     379.0    6.0    448.4     0.0  1.00
1 1 1      17   17    7 o      44.9    6.2    109.8   270.0  0.67
1 1 1      17   17    8 o      99.7    4.5     59.1   360.0  0.84
1 1 1      17   17    9 o     117.5    4.6     84.3    90.0  0.98
1 1 1      17   17   10 o     198.9    7.4     79.7     0.0  1.00
1 1 1      17   17   11 f     159.1    4.4    157.5   270.0  0.00
1 1 1      17   17   12 o     137.6    4.1     78.0   360.0  1.00
1 1 1      17   17   13 o       8.7    6.3     94.1   270.0  0.35
1 1 1      17   17   14 o      18.1   11.3     29.8     0.0  0.29
1 1 1      17   17   15 o     176.9    4.3    178.5    90.0  1.00
1 1 1      17   17   16 o      54.2    7.0     52.5   180.0  0.99
1 1 1      17   17   17 o      86.7    5.9     61.1    90.0  1.00
1 1 1      17   17   18 o      20.0   12.6     42.0   180.0  0.85
1 1 1      17   17   19 o       9.8    7.1      4.1   270.0  0.08
1 1 1      18    0    2 o     607.1    9.9    697.4   270.0  1.00
1 1 1      18    0    3 o     841.4   13.9    880.4   225.0  1.00
1 1 1      18    0    4 o     900.9   14.7    756.5   180.0  1.00
1 1 1      18    0    5 o     249.7    4.1    232.0   135.0  1.00
1 1 1      18    0    6 o     663.7    8.3    706.6    90.0  1.00
1 1 1      18    0    7 o      77.9    3.8     52.4    45.0  0.32
1 1 1      18    0    8 o     222.6    4.1    282.9   180.0  1.00
1 1 1      18    0    9 o     419.2    7.8    415.8   315.0  1.00
1 1 1      18    0   10 o     150.1    4.4    156.4   270.0  1.00
1 1 1      18    0   11 o     277.0    7.3    231.5    45.0  1.00
1 1 1      18    0   12 o     263.5    6.6    187.4     0.0  1.00
1 1 1      18    0   13 o      40.0   17.8     18.0   135.0  0.21
1 1 1      18    0   14 o     247.1    8.4    154.6    90.0  1.00
1 1 1      18    0   15 o      32.3   18.0      2.8    45.0  0.04
1 1 1      18    0   16 o      18.2   13.0     31.4   360.0  0.31
1 1 1      18    0   17 o      30.9   18.9     69.0   315.0  0.91
1 1 1      18    0   18 o      38.0   23.9     34.1    90.0  0.84
1 1 1      18    0   19 o     116.2   13.6     84.0   225.0  1.00
1 1 1      18    0   20 o      58.6   27.8     25.7     0.0  0.99
1 1 1      18    0   21 o      23.1   16.8     52.4   315.0  0.99
1 1 1      18    1    1 o     206.6    5.2    277.6   205.4  0.93
1 1 1      18    1    2 o     252.8    3.7    335.2   238.3  0.96
1 1 1      18    1    3 o     354.6    5.1    310.9   326.7  0.97
1 1 1      18    1    4 o     198.8    3.9    214.9   115.8  0.91
1 1 1      18    1    5 o     266.6    2.6    203.6   284.5  0.95
1 1 1      18    1    6 o     118.2    2.4     96.9   101.0  0.73
1 1 1      18    1    7 o     338.0    3.5    289.1   160.5  0.98
1 1 1      18    1    8 o     118.0    2.4     99.1    96.4  0.79
1 1 1      18    1    9 o     159.3    3.5    185.3   351.0  0.94
1 1 1      18    1   10 o     376.0    5.5    392.9   303.1  0.99
1 1 1      18    1   11 o     439.8    6.1    397.6   192.7  0.99
1 1 1      18    1   12 o     111.1    5.2    117.9   282.5  0.91
1 1 1      18    1   13 f     115.9    4.7     18.9   295.2  0.00
1 1 1      18    1   14 o      98.8    7.1     63.8   243.7  0.88
1 1 1      18    1   15 o     104.6    7.7     99.5    33.1  0.94
1 1 1      18    1   16 o     142.9    7.9    125.2   288.2  0.97
1 1 1      18    1   17 o      92.0    9.1     91.6    54.2  0.96
1 1 1      18    1   18 o      65.6   12.4     66.7   272.9  0.94
1 1 1      18    1   19 o      46.2   19.4     38.8   301.1  0.88
1 1 1      18    1   20 o      62.5   17.8     44.8   104.3  0.94
1 1 1      18    1   21 o      34.1   16.1     14.6   337.7  0.73
1 1 1      18    2    0 o     715.7   12.4    637.2   180.0  1.00
1 1 1      18    2    1 o     734.1   12.3    835.2    33.3  0.99
1 1 1      18    2    3 o     828.3    9.8    782.7    10.2  0.99
1 1 1      18    2    4 o     147.1    2.2    117.7   150.5  0.81
1 1 1      18    2    5 o     242.3    2.5    259.7   333.7  0.95
1 1 1      18    2    6 o     303.3    3.5    298.6    59.9  0.97
1 1 1      18    2    7 o     235.1    2.4    272.9   309.4  0.96
1 1 1      18    2    8 o     222.4    3.2    275.0   263.7  0.97
1 1 1      18    2    9 o     213.0    3.4    239.1   275.2  0.96
1 1 1      18    2   10 o     231.5    4.6    356.1   203.7  0.98
1 1 1      18    2   11 o      48.9    6.5     36.8    14.3  0.32
1 1 1      18    2   12 o     128.3    3.9    157.7   206.4  0.95
1 1 1      18    2   13 o     124.3    5.9    121.0   201.5  0.94
1 1 1      18    2   14 o      57.4    8.4     52.8   291.0  0.72
1 1 1      18    2   15 o      20.8    9.5     16.4    42.5  0.15
1 1 1      18    2   16 o      46.8   13.2     20.9   183.8  0.48
1 1 1      18    2   17 o      93.8    9.1     71.1    34.5  0.95
1 1 1      18    2   18 o      61.6   16.0     54.5    15.5  0.92
1 1 1      18    2   19 o     117.4    9.0    109.4    81.8  0.98
1 1 1      18    2   20 o      51.7   20.9     42.2    70.7  0.93
1 1 1      18    2   21 o      74.0   21.2     68.9   333.7  0.98
1 1 1      18    3    0 o      71.7    4.2     49.4     0.0  0.22
1 1 1      18    3    1 o     443.9    8.1    467.0   270.5  0.98
1 1 1      18    3    2 o     301.8    4.4    259.3    52.9  0.96
1 1 1      18    3    3 o     379.1    5.3    311.0   272.6  0.97
1 1 1      18    3    4 o     182.1    2.3    190.9    25.7  0.90
1 1 1      18    3    5 o     297.4    3.6    209.7   289.4  0.96
1 1 1      18    3    6 o     182.5    2.3    143.0   280.1  0.89
1 1 1      18    3    7 o     367.8    3.3    358.1   324.4  0.98
1 1 1      18    3    8 o     135.1    1.9     71.5   306.4  0.76
1 1 1      18    3    9 o     230.6    3.0    326.0    44.1  0.98
1 1 1      18    3   10 o      75.3    4.3     95.8   107.9  0.75
1 1 1      18    3   11 o     199.9    4.0    185.3   297.5  0.96
1 1 1      18    3   12 o      78.5    5.8     42.6    89.9  0.61
1 1 1      18    3   13 o      84.4    5.1     87.4   221.9  0.87
1 1 1      18    3   14 o      92.5    5.7     66.9    17.6  0.88
1 1 1      18    3   15 o      26.3   12.4     31.1   321.2  0.34
1 1 1      18    3   16 o      54.6   14.4     57.7   195.1  0.84
1 1 1      18    3   17 o     176.8    5.8    156.8    38.2  0.99
1 1 1      18    3   18 o     103.5   10.3     92.7   141.6  0.97
1 1 1      18    3   19 o      61.3   14.7     67.8   171.0  0.95
1 1 1      18    3   20 o      37.1   17.5     43.6   110.9  0.90
1 1 1      18    3   21 o      60.4   23.2     47.9   243.8  0.96
1 1 1      18    4    0 o     646.2   10.5    633.8   360.0  1.00
1 1 1      18    4    1 o     777.5    9.7    762.1   355.5  0.99
1 1 1      18    4    2 o     539.7    7.2    562.0    65.0  0.99
1 1 1      18    4    3 o     280.2    3.2    175.9    80.9  0.94
1 1 1      18    4    4 f     580.7    5.9    478.0   276.3  0.00
1 1 1      18    4    5 o     234.7    3.3    326.0    64.6  0.96
1 1 1      18    4    6 o     238.5    2.8    175.4    32.5  0.94
1 1 1      18    4    7 o      72.9    2.0     69.0   343.0  0.52
1 1 1      18    4    8 o     232.4    2.9    197.6   266.2  0.96
1 1 1      18    4    9 o     208.7    2.8    171.1   104.5  0.95
1 1 1      18    4   10 o     177.7    3.9    187.8   329.1  0.95
1 1 1      18    4   11 o     266.6    4.6    271.2    91.3  0.98
1 1 1      18    4   12 o     194.7    3.6    189.1   158.5  0.97
1 1 1      18    4   13 o     265.4    5.1    236.6    86.8  0.99
1 1 1      18    4   14 o     143.6    4.8    117.3    59.0  0.96
1 1 1      18    4   15 o     114.4    6.3    110.2   268.4  0.96
1 1 1      18    4   16 o      50.4   14.6     27.9   151.6  0.62
1 1 1      18    4   17 o      56.7   14.3     53.2    52.0  0.88
1 1 1      18    4   18 o      56.3   14.6     70.6   143.8  0.93
1 1 1      18    4   19 o      64.8   16.9     53.0    48.0  0.94
1 1 1      18    4   20 o      42.7   17.1     24.1   261.4  0.84
1 1 1      18    4   21 o      39.2   17.6     47.2   288.5  0.94
1 1 1      18    5    0 o      38.3    8.6    108.0   180.0  0.29
1 1 1      18    5    1 o     331.8    4.7    314.0   336.0  0.97
1 1 1      18    5    2 o     585.4    5.7    703.9    30.1  0.99
1 1 1      18    5    3 o     502.2    6.6    555.2   164.3  0.99
1 1 1      18    5    4 o     624.4    5.4    679.2   357.8  0.99
1 1 1      18    5    5 o     675.1    8.3    672.9    15.7  0.99
1 1 1      18    5    6 o     693.7    7.1    611.5   307.9  0.99
1 1 1      18    5    7 o     290.8    2.8    326.6    78.6  0.98
1 1 1      18    5    8 o     123.1    1.9     82.0   239.1  0.76
1 1 1      18    5    9 o     465.7    4.5    439.9   278.5  0.99
1 1 1      18    5   10 o     284.4    3.3    215.1   199.2  0.98
1 1 1      18    5   11 o      28.0    8.0     42.6   284.1  0.23
1 1 1      18    5   12 o     172.9    5.7    189.6   187.0  0.97
1 1 1      18    5   13 o     121.1    4.2    136.7    35.7  0.95
1 1 1      18    5   14 o     141.6    4.9    148.9   207.4  0.97
1 1 1      18    5   15 o     118.5    5.7     78.9   306.4  0.94
1 1 1      18    5   16 o     160.6    5.3    149.9   143.5  0.98
1 1 1      18    5   17 o     107.4    8.8    127.4   185.4  0.98
1 1 1      18    5   18 o      71.5   10.9     69.8   322.8  0.95
1 1 1      18    5   19 o      68.4   15.4     47.3   152.4  0.94
1 1 1      18    5   20 o      70.3   18.4    115.3   333.3  0.98
1 1 1      18    5   21 o      39.1   18.5     36.9    39.0  0.92
1 1 1      18    6    0 o      89.4    5.4    235.5   180.0  0.91
1 1 1      18    6    1 o     208.7    2.6    227.1   201.7  0.93
1 1 1      18    6    2 o     581.1    6.2    637.1   296.0  0.99
1 1 1      18    6    3 o     109.8    2.6    206.3    81.9  0.85
1 1 1      18    6    4 o     259.2    2.4    172.9   157.5  0.94
1 1 1      18    6    5 o     651.6    6.6    655.7   264.4  0.99
1 1 1      18    6    6 o     301.0    3.4    254.6   147.8  0.97
1 1 1      18    6    7 f     330.9    3.4    298.8    78.2  0.00
1 1 1      18    6    8 o     338.9    3.1    330.9   338.0  0.98
1 1 1      18    6    9 o     255.6    3.3    173.3   316.1  0.96
1 1 1      18    6   10 o     258.5    3.6    265.6    51.1  0.98
1 1 1      18    6   11 o     104.6    2.9    157.4   200.3  0.92
1 1 1      18    6   12 o     195.4    3.8    188.0   341.7  0.97
1 1 1      18    6   13 o     190.2    4.2    198.5    56.4  0.98
1 1 1      18    6   14 o     104.6    5.2     85.7   286.2  0.92
1 1 1      18    6   15 o      41.1   14.0     32.4   173.2  0.52
1 1 1      18    6   16 o      74.8    8.8     70.9   107.6  0.92
1 1 1      18    6   17 o      60.2   11.4     64.3   229.0  0.91
1 1 1      18    6   18 o      58.7   19.1     44.2    12.0  0.90
1 1 1      18    6   19 o      40.1   17.3     65.1    59.6  0.92
1 1 1      18    6   20 o      50.9   16.4     58.3   152.9  0.95
1 1 1      18    6   21 o      49.7   22.6     23.5   217.4  0.90
1 1 1      18    7    0 o     319.2    6.2     91.7   360.0  1.00
1 1 1      18    7    1 o     477.3    4.5    439.9   333.0  0.98
1 1 1      18    7    2 o     215.3    3.7    156.6    42.7  0.91
1 1 1      18    7    3 o     217.5    2.9    199.3   210.9  0.93
1 1 1      18    7    4 o     153.0    2.0    104.5   315.3  0.79
1 1 1      18    7    5 f     477.2    4.3    298.8   208.4  0.00
1 1 1      18    7    6 o     450.1    5.2    478.3   225.5  0.99
1 1 1      18    7    7 o     178.8    2.6    127.2   285.0  0.91
1 1 1      18    7    8 o      30.4    4.3     19.7   128.1  0.07
1 1 1      18    7    9 o     276.6    3.0    198.4   302.7  0.97
1 1 1      18    7   10 o     290.2    3.7    277.2   211.8  0.98
1 1 1      18    7   11 o      26.4    7.9     32.2   250.9  0.18
1 1 1      18    7   12 o     134.0    3.4     88.1   185.5  0.91
1 1 1      18    7   13 o      14.7    7.2    100.1   309.8  0.41
1 1 1      18    7   14 o     181.9    4.2    205.8   174.4  0.98
1 1 1      18    7   15 o     145.6    5.2    127.1   181.3  0.97
1 1 1      18    7   16 o     151.1    5.0    149.9   152.9  0.98
1 1 1      18    7   17 o      73.5   10.7     87.9   122.5  0.95
1 1 1      18    7   18 o     111.3    8.7    101.3   174.3  0.98
1 1 1      18    7   19 o      65.3   13.2     66.1   185.5  0.96
1 1 1      18    7   20 o      56.3   18.0     60.6    70.7  0.96
1 1 1      18    7   21 o      40.8   19.9     61.3    11.5  0.96
1 1 1      18    8    0 o     948.6   11.3    966.8   360.0  1.00
1 1 1      18    8    1 f     241.1    2.7    186.9    91.6  0.00
1 1 1      18    8    2 o     395.1    4.0    506.0     4.0  0.98
1 1 1      18    8    3 o     378.6    4.2    426.1   339.8  0.98
1 1 1      18    8    4 o     495.5    3.8    478.8   237.1  0.99
1 1 1      18    8    5 o     455.2    4.0    447.1   270.2  0.99
1 1 1      18    8    6 o      69.6    3.5     30.2   152.4  0.18
1 1 1      18    8    7 o     293.7    3.7    311.3   245.4  0.98
1 1 1      18    8    8 o     385.9    3.5    425.0    69.0  0.99
1 1 1      18    8    9 o      93.0    2.5    111.1    19.0  0.82
1 1 1      18    8   10 o     186.9    2.8    192.5   220.4  0.96
1 1 1      18    8   11 o     187.2    3.0    160.6   219.8  0.96
1 1 1      18    8   12 o     129.5    3.1     95.3   284.4  0.92
1 1 1      18    8   13 o     154.6    3.0    114.6   281.4  0.95
1 1 1      18    8   14 o     186.0    3.9    153.7    94.0  0.98
1 1 1      18    8   15 o      80.4    6.3     74.8   244.5  0.91
1 1 1      18    8   16 o     156.8    5.2    119.7   202.8  0.98
1 1 1      18    8   17 o      47.6   14.5     71.1    77.3  0.90
1 1 1      18    8   18 o      66.6   12.7     49.1   112.4  0.92
1 1 1      18    8   19 o      43.6   16.2     32.4   185.4  0.86
1 1 1      18    8   20 o      51.4   20.0     66.6    63.2  0.96
1 1 1      18    8   21 o      38.3   16.5     18.7   112.4  0.84
1 1 1      18    9    0 o     300.3    4.0    199.3   180.0  1.00
1 1 1      18    9    1 o     249.0    2.7    270.2   333.4  0.95
1 1 1      18    9    2 o     241.2    3.2     50.6    89.1  0.53
1 1 1      18    9    3 o     156.9    2.1    285.3    60.0  0.93
1 1 1      18    9    4 o     659.7    5.6    567.7   348.5  0.99
1 1 1      18    9    5 o     210.1    2.3    201.4   281.9  0.94
1 1 1      18    9    6 o     282.7    2.8    315.9    42.1  0.97
1 1 1      18    9    7 f     351.3    4.4    350.7   184.5  0.00
1 1 1      18    9    8 o     263.5    3.4    270.5    56.6  0.97
1 1 1      18    9    9 o     181.3    2.3    125.3   272.4  0.93
1 1 1      18    9   10 o     110.1    2.5     94.4   230.0  0.86
1 1 1      18    9   11 o     314.4    3.6    288.6    87.8  0.99
1 1 1      18    9   12 o     187.7    3.4    121.4    26.1  0.96
1 1 1      18    9   13 o     145.8    3.2    189.6   183.8  0.97
1 1 1      18    9   14 o      49.4    8.9     76.7    14.8  0.81
1 1 1      18    9   15 o      33.6    9.8     21.7   357.1  0.35
1 1 1      18    9   16 o      65.3    9.4     64.7    45.3  0.90
1 1 1      18    9   17 o      67.4    9.3     49.0    91.2  0.90
1 1 1      18    9   18 f     124.7    6.4     50.4    14.2  0.00
1 1 1      18    9   19 o      87.8   10.8     91.7   249.5  0.98
1 1 1      18    9   20 o      43.5   17.0     36.8   207.8  0.91
1 1 1      18   10    0 f     217.3    2.9    127.0     0.0  0.00
1 1 1      18   10    1 o     412.8    3.7    379.2     5.4  0.98
1 1 1      18   10    2 o     346.5    4.0    427.5   249.0  0.98
1 1 1      18   10    3 o     529.4    4.8    518.3    16.7  0.99
1 1 1      18   10    4 o     184.6    2.6    156.7    71.7  0.90
1 1 1      18   10    5 f     511.1    4.4    408.5   146.0  0.00
1 1 1      18   10    6 o      71.2    2.9    149.5   228.0  0.76
1 1 1      18   10    7 o     197.2    2.9    146.9    88.8  0.93
1 1 1      18   10    8 o     289.8    4.4    266.6   187.8  0.98
1 1 1      18   10    9 o     107.9    2.0    160.3   157.2  0.91
1 1 1      18   10   10 o     109.4    2.3     86.4   264.4  0.85
1 1 1      18   10   11 f     225.8    3.1    234.5   178.1  0.00
1 1 1      18   10   12 o     243.3    3.2    212.9   198.7  0.98
1 1 1      18   10   13 o     245.9    3.5    237.9   316.5  0.99
1 1 1      18   10   14 o      88.8    5.2     76.3   107.5  0.91
1 1 1      18   10   15 o      51.1   10.0     14.1   335.4  0.35
1 1 1      18   10   16 o      60.2    8.0     45.8   193.6  0.85
1 1 1      18   10   17 o      22.6   10.0     21.6   190.8  0.39
1 1 1      18   10   18 o      78.3    9.3     82.0   301.7  0.97
1 1 1      18   10   19 o     104.7    9.5     95.6   286.8  0.98
1 1 1      18   10   20 o      41.4   17.0     45.5    52.6  0.93
1 1 1      18   11    0 o     187.9    2.9    198.5   180.0  1.00
1 1 1      18   11    1 o      99.2    1.9    179.0   138.0  0.80
1 1 1      18   11    2 o     610.5    5.6    543.5   210.7  0.99
1 1 1      18   11    3 o     663.5    5.7    687.6    75.5  0.99
1 1 1      18   11    4 o     397.5    4.2    448.7   243.2  0.99
1 1 1      18   11    5 o     552.1    4.4    487.8   117.3  0.99
1 1 1      18   11    6 o     654.7    5.2    656.3   237.0  1.00
1 1 1      18   11    7 o     244.4    2.7     97.5   317.3  0.92
1 1 1      18   11    8 o     293.0    4.1    228.0   196.1  0.98
1 1 1      18   11    9 o     180.9    2.4    184.3   327.2  0.96
1 1 1      18   11   10 o     142.2    2.5    201.1   195.4  0.96
1 1 1      18   11   11 o     100.7    2.9     81.8   150.0  0.86
1 1 1      18   11   12 o     160.2    2.8    138.6   154.6  0.96
1 1 1      18   11   13 o     218.2    3.6    247.0    55.1  0.99
1 1 1      18   11   14 o     207.7    4.4    181.8    58.4  0.98
1 1 1      18   11   15 o     280.5    4.1    300.6   288.8  0.99
1 1 1      18   11   16 o      89.8    5.3     76.8   337.7  0.95
1 1 1      18   11   17 o      55.1   10.4     63.5   304.5  0.92
1 1 1      18   11   18 o      74.1    8.1     63.4   186.1  0.95
1 1 1      18   11   19 o      30.2   12.6     17.2   171.7  0.62
1 1 1      18   11   20 o      43.9   15.3     45.4     9.9  0.94
1 1 1      18   12    0 o     159.8    3.6    320.6   180.0  1.00
1 1 1      18   12    1 o     372.1    3.5    365.4   284.0  0.98
1 1 1      18   12    2 o     587.7    5.2    646.6   154.7  0.99
1 1 1      18   12    3 o     337.4    3.4    374.1   246.9  0.98
1 1 1      18   12    4 o     312.7    4.0    339.7    60.9  0.98
1 1 1      18   12    5 o      63.7    3.0    143.4   221.7  0.72
1 1 1      18   12    6 o      75.1    2.7     10.4   108.8  0.08
1 1 1      18   12    7 o      78.6    3.0     75.3    11.6  0.64
1 1 1      18   12    8 o      89.3    3.5    100.3   280.1  0.79
1 1 1      18   12    9 f     272.8    3.2    333.3   234.7  0.00
1 1 1      18   12   10 o     165.9    2.5    147.8    55.4  0.95
1 1 1      18   12   11 o     172.2    2.7    159.7   147.8  0.96
1 1 1      18   12   12 o     111.5    2.8    139.5    29.1  0.94
1 1 1      18   12   13 o      72.2    4.9     56.3   338.4  0.81
1 1 1      18   12   14 f     300.6    4.2    304.5   184.3  0.00
1 1 1      18   12   15 o     126.1    4.3    111.8   353.3  0.97
1 1 1      18   12   16 o      16.5    7.5     27.9    12.5  0.32
1 1 1      18   12   17 f      38.0   11.3     20.3   329.4  0.00
1 1 1      18   12   18 o      32.1   12.6     15.5   155.1  0.52
1 1 1      18   12   19 o      52.2   13.0     52.8    97.4  0.94
1 1 1      18   12   20 o      36.8   13.5     25.8    21.8  0.87
1 1 1      18   13    0 o      73.0    3.7    130.9   180.0  0.66
1 1 1      18   13    1 o     212.6    2.3    129.5   250.1  0.91
1 1 1      18   13    2 o     182.1    2.4    145.5   313.0  0.90
1 1 1      18   13    3 o      80.4    2.5    187.9   326.4  0.81
1 1 1      18   13    4 o     267.4    3.4    268.5   265.2  0.97
1 1 1      18   13    5 o     429.6    3.6    412.2   176.1  0.99
1 1 1      18   13    6 o     117.0    2.7     28.6   135.6  0.38
1 1 1      18   13    7 o      93.4    2.6    128.4   133.6  0.84
1 1 1      18   13    8 o      26.4   10.3     29.3   171.6  0.14
1 1 1      18   13    9 o      84.1    5.1     78.7    48.5  0.76
1 1 1      18   13   10 o     133.1    2.4     99.0   141.2  0.91
1 1 1      18   13   11 o     192.0    2.8    173.3   354.2  0.97
1 1 1      18   13   12 o      39.0    6.4     14.6    33.3  0.18
1 1 1      18   13   13 o     102.3    2.6    104.7   310.6  0.94
1 1 1      18   13   14 o     160.4    3.3    126.2    67.1  0.97
1 1 1      18   13   15 o     139.6    4.3    147.8   279.4  0.98
1 1 1      18   13   16 o      53.5    6.9     43.3    35.9  0.84
1 1 1      18   13   17 o      63.5    6.6     35.2   143.2  0.88
1 1 1      18   13   18 f      42.3   13.0     30.9    35.1  0.00
1 1 1      18   13   19 o      78.4    9.3     67.5   194.9  0.97
1 1 1      18   13   20 o      47.1   12.1     39.3   256.1  0.94
1 1 1      18   14    0 o      13.2    8.9     70.9   180.0  0.08
1 1 1      18   14    1 o      69.8    2.5     89.0   247.1  0.50
1 1 1      18   14    2 o      44.9    4.4     69.3    20.7  0.31
1 1 1      18   14    3 o     518.4    4.1    447.1   153.8  0.99
1 1 1      18   14    4 o     152.1    2.5    223.2   178.8  0.93
1 1 1      18   14    5 f     366.9    3.2    246.1   232.7  0.00
1 1 1      18   14    6 o     237.8    2.6    223.5    11.0  0.97
1 1 1      18   14    7 f     188.2    2.7    284.9    62.5  0.00
1 1 1      18   14    8 o     211.9    2.9    244.7   270.1  0.97
1 1 1      18   14    9 o      65.7    6.2     64.1   132.4  0.64
1 1 1      18   14   10 o     150.4    2.4    135.9   297.6  0.95
1 1 1      18   14   11 f     115.3    3.2    118.9   221.0  0.00
1 1 1      18   14   12 o     210.9    3.5    213.0   167.8  0.98
1 1 1      18   14   14 o     222.4    3.6    210.4    35.7  0.99
1 1 1      18   14   15 o     220.1    3.4    203.9   196.5  0.99
1 1 1      18   14   16 o      39.0   10.4     38.5   238.3  0.75
1 1 1      18   14   17 o      42.9   11.7     36.7   187.8  0.82
1 1 1      18   14   18 o     116.8    6.5    118.6   238.0  0.99
1 1 1      18   14   19 o      88.0    7.3     67.5   249.0  0.98
1 1 1      18   14   20 o      26.6   12.2     16.8   342.6  0.72
1 1 1      18   15    0 o      61.4    4.3    152.1   180.0  0.78
1 1 1      18   15    1 o      81.0    2.2     23.4   307.5  0.22
1 1 1      18   15    2 o     354.1    3.2    278.0    89.4  0.98
1 1 1      18   15    3 o     325.7    3.2    283.7   108.7  0.98
1 1 1      18   15    4 o     164.9    2.5    153.9   319.4  0.91
1 1 1      18   15    5 o     203.3    2.3    174.4    46.0  0.95
1 1 1      18   15    6 o     158.8    2.4    126.8   354.3  0.91
1 1 1      18   15    7 o      74.7    2.7    121.8   264.8  0.81
1 1 1      18   15    8 o      55.8    4.0     42.9   295.7  0.40
1 1 1      18   15    9 f     215.5    3.8    204.0    35.4  0.00
1 1 1      18   15   10 o     173.2    9.9    153.8    87.2  0.96
1 1 1      18   15   11 o      88.9    3.3     80.5   135.4  0.87
1 1 1      18   15   12 o     108.1    3.4    108.3     8.4  0.94
1 1 1      18   15   14 o     193.7    3.1    179.4   245.0  0.99
1 1 1      18   15   15 o      17.5    7.7     35.1    48.8  0.37
1 1 1      18   15   16 o      98.2    4.0     76.3   166.2  0.96
1 1 1      18   15   17 o      77.5    5.3     89.9   314.6  0.97
1 1 1      18   15   18 o      35.4   12.9     13.4   145.3  0.55
1 1 1      18   15   19 o      47.7   11.0     35.1    22.2  0.92
1 1 1      18   15   20 o      38.4   12.7     16.8     0.8  0.82
1 1 1      18   16    0 o     113.7    2.9    118.1   180.0  0.91
1 1 1      18   16    1 o     183.0    2.2    213.5   173.0  0.94
1 1 1      18   16    2 o     234.9    2.4    245.3    69.9  0.96
1 1 1      18   16    3 o     127.7    2.7    164.6    58.6  0.90
1 1 1      18   16    4 o      74.9    4.5    160.2   239.9  0.82
1 1 1      18   16    5 o     469.0    4.1    466.1    47.0  0.99
1 1 1      18   16    6 o     296.7    3.2    308.2    59.9  0.98
1 1 1      18   16    7 o     158.8    2.4    169.4   167.1  0.94
1 1 1      18   16    8 o     260.3    3.1    217.9    49.5  0.98
1 1 1      18   16    9 o     274.9    3.5    255.7   319.5  0.98
1 1 1      18   16   10 o     306.4    5.2    306.8   175.2  0.99
1 1 1      18   16   11 o     156.6    2.7    179.0   301.6  0.97
1 1 1      18   16   12 o      56.2    3.2     69.1     1.8  0.80
1 1 1      18   16   13 o     179.2    3.3    127.0   339.7  0.98
1 1 1      18   16   14 o      84.6    4.8     76.9   294.6  0.93
1 1 1      18   16   15 o      50.0    7.1     44.4    64.8  0.82
1 1 1      18   16   16 o      31.1    8.8     24.6   152.1  0.56
1 1 1      18   16   17 o      39.0    9.1     33.1   345.0  0.81
1 1 1      18   16   18 o      50.0    9.5     69.6   295.9  0.95
1 1 1      18   16   19 o      51.0   10.1     58.6   140.5  0.96
1 1 1      18   17    0 o      16.7    9.9     26.4   180.0  0.05
1 1 1      18   17    1 o     336.1    3.6    387.2   124.9  0.98
1 1 1      18   17    2 o     302.1    2.5    293.3   230.5  0.98
1 1 1      18   17    3 o     260.1    2.6    322.5   279.3  0.98
1 1 1      18   17    4 o     206.6    2.8    171.7   306.9  0.95
1 1 1      18   17    5 o      65.2    2.4     79.3   267.5  0.63
1 1 1      18   17    6 o     133.1    2.1     86.3   319.6  0.86
1 1 1      18   17    7 o     221.1    2.9    226.4   275.1  0.97
1 1 1      18   17    8 f     300.7    3.5    291.4   347.3  0.00
1 1 1      18   17    9 o     210.1    3.4    177.7    81.5  0.97
1 1 1      18   17   10 o     220.4    4.9    202.6   315.9  0.98
1 1 1      18   17   11 o     108.0    6.9    105.5   198.1  0.93
1 1 1      18   17   12 o     159.7    2.9    142.0   324.3  0.97
1 1 1      18   17   13 o     118.5    3.2    104.2   274.6  0.96
1 1 1      18   17   14 o      33.1    9.2      1.1    70.7  0.02
1 1 1      18   17   15 o      95.6    3.4     91.3     6.0  0.96
1 1 1      18   17   16 o     184.8    3.4    154.5   140.0  0.99
1 1 1      18   17   17 o      60.1    6.5     40.0   333.8  0.91
1 1 1      18   17   18 o      55.2    6.9     49.2   283.1  0.94
1 1 1      18   17   19 o      22.2    9.4     26.0   268.8  0.76
1 1 1      18   18    0 o     360.5    7.1    289.0   180.0  1.00
1 1 1      18   18    1 o     324.3    4.8    438.4   270.0  1.00
1 1 1      18   18    2 o     168.4    3.1    178.4     0.0  1.00
1 1 1      18   18    3 o     279.8    3.7    403.7    90.0  1.00
1 1 1      18   18    4 o     118.7    3.6    117.7   180.0  0.97
1 1 1      18   18    5 o     345.5    4.1    149.3    90.0  1.00
1 1 1      18   18    6 o     177.7    3.6    218.3   180.0  1.00
1 1 1      18   18    7 o     316.8    5.0    184.0    90.0  1.00
1 1 1      18   18    8 o     293.2    4.7    206.8   180.0  1.00
1 1 1      18   18    9 o     170.5    4.3    265.7    90.0  1.00
1 1 1      18   18   10 o     301.5    7.4    238.9   180.0  1.00
1 1 1      18   18   11 o      19.5   12.9     94.2    90.0  0.57
1 1 1      18   18   12 o      97.9    5.2    118.3   360.0  1.00
1 1 1      18   18   13 o      73.4    4.6    108.7   270.0  1.00
1 1 1      18   18   14 o      40.9   13.2     39.8   180.0  0.77
1 1 1      18   18   15 o     257.0    4.6    233.5    90.0  1.00
1 1 1      18   18   16 o     107.7    5.2     83.4   180.0  1.00
1 1 1      18   18   17 o     101.8    5.0     57.9    90.0  1.00
1 1 1      18   18   18 o     104.2    6.1     68.8     0.0  1.00
1 1 1      18   18   19 o      24.3   14.5     19.6    90.0  0.79
1 1 1      19    0    2 f     106.4    3.6     70.9   180.0  0.00
1 1 1      19    0    3 o     178.1    5.1     49.2   135.0  0.88
1 1 1      19    0    4 o     163.8    8.0     94.0    90.0  0.90
1 1 1      19    0    5 o     411.0    7.5    629.1   225.0  1.00
1 1 1      19    0    6 o      67.8    4.2     78.6     0.0  0.54
1 1 1      19    0    7 o      14.7    9.6    110.8   135.0  0.19
1 1 1      19    0    8 o      98.5    3.7    149.8    90.0  0.96
1 1 1      19    0    9 o     257.7    5.0    336.4    45.0  1.00
1 1 1      19    0   10 o     375.8    7.6    325.0   180.0  1.00
1 1 1      19    0   11 o     339.6    8.0    143.4   315.0  1.00
1 1 1      19    0   12 o      17.4   11.6     16.2    90.0  0.07
1 1 1      19    0   13 o     285.0    6.5    236.4   225.0  1.00
1 1 1      19    0   14 o      25.1   15.3     41.1     0.0  0.37
1 1 1      19    0   15 o      65.0   19.6      1.7   135.0  0.05
1 1 1      19    0   16 f     260.0    9.4    254.5    90.0  0.00
1 1 1      19    0   17 o     232.9    9.7    191.7    45.0  1.00
1 1 1      19    0   18 o      72.7   16.5     73.9   180.0  1.00
1 1 1      19    0   19 o      87.2   25.9     50.5   135.0  1.00
1 1 1      19    0   20 o      31.5   20.7     25.7   270.0  0.90
1 1 1      19    0   21 o      47.5   28.2    106.8    45.0  1.00
1 1 1      19    1    1 o     637.4   12.4    616.4   284.0  0.99
1 1 1      19    1    2 o     293.2    4.8    237.8   229.1  0.95
1 1 1      19    1    3 o     653.2    7.9    639.1   231.1  0.99
1 1 1      19    1    4 o     221.4    4.1    217.2    88.5  0.94
1 1 1      19    1    5 o     442.5    3.9    433.5   289.8  0.99
1 1 1      19    1    6 o     393.9    3.8    478.0   230.6  0.99
1 1 1      19    1    7 o     161.5    2.3    269.4   212.2  0.95
1 1 1      19    1    8 o     210.4    2.8    180.3   213.3  0.95
1 1 1      19    1    9 o     315.2    3.6    300.0   120.8  0.98
1 1 1      19    1   10 o     410.8    5.8    351.5   130.1  0.99
1 1 1      19    1   11 o     137.8    4.1    204.7   262.5  0.96
1 1 1      19    1   12 o      94.8    4.9    104.5   114.5  0.89
1 1 1      19    1   13 o     123.1    4.8    116.6   144.6  0.94
1 1 1      19    1   14 o     264.9    5.0    283.4   291.8  0.99
1 1 1      19    1   15 o     111.3    5.8    112.7   110.4  0.96
1 1 1      19    1   16 o      82.0    9.7    137.3   112.2  0.96
1 1 1      19    1   17 o     136.0    5.8    131.9   338.4  0.98
1 1 1      19    1   18 o      43.7   17.2     28.9   205.1  0.77
1 1 1      19    1   19 o      81.0   11.0     82.7   231.0  0.97
1 1 1      19    1   20 o      64.6   20.9     77.6    46.3  0.97
1 1 1      19    1   21 o      34.0   16.8     13.6   182.7  0.73
1 1 1      19    2    0 o     424.2    7.3    415.5   360.0  1.00
1 1 1      19    2    1 f     377.3    6.7    476.2   107.3  0.00
1 1 1      19    2    2 f     123.8    3.3     79.9   278.1  0.00
1 1 1      19    2    3 o      11.0    4.3     79.7   269.9  0.06
1 1 1      19    2    4 o     351.5    4.8    372.7   327.1  0.98
1 1 1      19    2    5 o     229.0    2.4    209.4   183.2  0.95
1 1 1      19    2    6 o     450.2    4.5    408.7   191.4  0.99
1 1 1      19    2    7 o     348.0    3.4    392.8   150.8  0.98
1 1 1      19    2    8 o     300.6    3.5    256.6    36.3  0.98
1 1 1      19    2    9 o     231.0    3.1    286.0   126.4  0.97
1 1 1      19    2   10 o     244.1    4.5    219.1   248.3  0.97
1 1 1      19    2   11 o     360.4    5.5    367.3   336.4  0.99
1 1 1      19    2   12 o     145.7    3.9    181.6    46.9  0.96
1 1 1      19    2   13 o      60.7    8.5     80.3   219.7  0.81
1 1 1      19    2   14 o     140.2    4.8     99.0   213.7  0.95
1 1 1      19    2   15 o      60.0   11.4     70.1    82.7  0.86
1 1 1      19    2   16 o      83.9    8.9    100.2    49.4  0.95
1 1 1      19    2   17 o     135.2    6.5    104.0   282.5  0.98
1 1 1      19    2   18 o      52.4   14.5     54.7   219.2  0.91
1 1 1      19    2   19 o      27.3   12.9     18.5   117.7  0.56
1 1 1      19    2   20 o      34.5   16.7     18.3   287.7  0.73
1 1 1      19    2   21 o      49.8   20.7     39.0   297.5  0.94
1 1 1      19    3    0 o     366.9    7.0    189.4     0.0  1.00
1 1 1      19    3    1 o     412.4    8.0    423.0   157.2  0.98
1 1 1      19    3    2 o     592.8    7.2    491.9   118.9  0.99
1 1 1      19    3    4 o     336.5    3.6    345.8    42.3  0.97
1 1 1      19    3    5 o     461.5    4.1    457.6    64.0  0.99
1 1 1      19    3    6 o     229.3    3.1     78.4   282.5  0.86
1 1 1      19    3    7 o      76.4    1.7     54.2   313.6  0.44
1 1 1      19    3    8 o     146.0    2.0    152.7    18.5  0.91
1 1 1      19    3    9 o     224.2    2.8    179.4   293.2  0.96
1 1 1      19    3   10 o      94.8    4.1     76.8    54.6  0.77
1 1 1      19    3   11 o     285.4    5.1    245.6    31.0  0.98
1 1 1      19    3   12 o     108.8    4.2    109.3   313.3  0.91
1 1 1      19    3   13 o      74.9    5.2     42.1   205.8  0.68
1 1 1      19    3   14 o     157.8    5.4    134.2   314.4  0.97
1 1 1      19    3   15 o     217.4    5.4    185.1   316.6  0.99
1 1 1      19    3   16 o      58.3   11.2     34.6   334.4  0.76
1 1 1      19    3   17 o     181.9    5.6    157.2   170.4  0.99
1 1 1      19    3   18 o      76.0   13.9     69.5   167.0  0.95
1 1 1      19    3   19 o      31.5   15.4     22.6   209.9  0.68
1 1 1      19    3   20 o      86.2   11.4     93.9   278.9  0.98
1 1 1      19    3   21 o      48.6   18.3     49.6   205.9  0.96
1 1 1      19    4    0 o     865.5   14.7    847.9   180.0  1.00
1 1 1      19    4    1 o     650.7    8.3    574.1   132.2  0.99
1 1 1      19    4    2 o     561.9    7.1    509.0   110.5  0.99
1 1 1      19    4    3 o     356.2    3.8    295.8    87.4  0.97
1 1 1      19    4    4 o     300.3    3.6    264.8    61.4  0.97
1 1 1      19    4    5 o      78.6    2.3    133.2   349.6  0.73
1 1 1      19    4    6 o     365.0    4.3    299.5    40.0  0.98
1 1 1      19    4    7 o      75.0    2.8    137.5   113.6  0.76
1 1 1      19    4    8 o     178.2    2.2    171.2   260.8  0.94
1 1 1      19    4    9 o     250.8    2.9    292.0   264.1  0.98
1 1 1      19    4   10 o     117.6    2.9    132.4    97.6  0.91
1 1 1      19    4   11 o      82.5    4.5    122.1   314.5  0.87
1 1 1      19    4   12 o     155.4    4.1    115.2   288.7  0.94
1 1 1      19    4   13 o      45.5    8.5     29.0   100.0  0.38
1 1 1      19    4   14 o      86.9    6.5     75.7   154.0  0.89
1 1 1      19    4   15 o      67.7    8.0     28.6   175.5  0.68
1 1 1      19    4   16 o     143.8    6.1    171.6   186.4  0.98
1 1 1      19    4   17 f      83.1   11.3     67.5   240.0  0.00
1 1 1      19    4   18 o      32.5   13.9     13.8    80.3  0.42
1 1 1      19    4   19 o      95.2   10.3    101.2   337.9  0.98
1 1 1      19    4   20 o      36.2   16.3     36.5   311.2  0.89
1 1 1      19    4   21 o      45.6   18.8     49.9   132.7  0.95
1 1 1      19    5    0 o     126.3    3.4    105.8     0.0  0.81
1 1 1      19    5    1 o     132.8    3.1    180.1   284.2  0.84
1 1 1      19    5    2 o     298.7    3.7    230.8   126.7  0.95
1 1 1      19    5    3 o     411.0    5.3    328.2   204.0  0.98
1 1 1      19    5    4 o     724.4    7.3    653.6   226.7  0.99
1 1 1      19    5    5 o     200.8    2.5    158.3   119.1  0.92
1 1 1      19    5    6 o     359.9    4.5    274.1    74.8  0.98
1 1 1      19    5    7 o     182.4    2.5     65.0   151.4  0.80
1 1 1      19    5    8 o     121.4    2.1     88.8   119.0  0.81
1 1 1      19    5    9 o     165.7    2.3    154.8   326.1  0.93
1 1 1      19    5   10 o     137.8    2.6    172.2   167.9  0.94
1 1 1      19    5   11 o     237.3    3.4    243.1   262.1  0.98
1 1 1      19    5   12 o      82.6    7.6     40.0    75.8  0.64
1 1 1      19    5   13 o     142.8    4.6    160.7   172.9  0.96
1 1 1      19    5   14 o     132.6    5.1    127.5   133.9  0.96
1 1 1      19    5   15 o     108.4    7.1    109.8   238.2  0.96
1 1 1      19    5   16 o      31.5   13.1     45.1     0.4  0.66
1 1 1      19    5   17 o      81.1    9.8     99.5   272.6  0.96
1 1 1      19    5   18 o      98.3   10.3     92.9    51.8  0.97
1 1 1      19    5   19 o      31.7   14.8     28.5    84.6  0.76
1 1 1      19    5   20 o      33.0   14.4     20.0   102.7  0.76
1 1 1      19    5   21 o      62.4   16.6     63.9   345.5  0.97
1 1 1      19    6    0 o     373.6    6.9    513.6   180.0  1.00
1 1 1      19    6    1 o     547.1    5.5    530.8   155.7  0.99
1 1 1      19    6    2 o     191.2    3.0    104.6   310.6  0.86
1 1 1      19    6    3 o     527.0    5.6    506.4    44.5  0.99
1 1 1      19    6    4 o     447.3    3.6    464.2   345.1  0.99
1 1 1      19    6    5 o     177.4    3.3    159.7    97.5  0.91
1 1 1      19    6    6 o     464.9    4.9    469.6   101.8  0.99
1 1 1      19    6    7 o     339.7    4.0    326.1    76.8  0.98
1 1 1      19    6    8 o     188.7    2.1    164.9   314.4  0.94
1 1 1      19    6    9 o     409.1    4.0    447.0   257.9  0.99
1 1 1      19    6   10 o     190.1    3.0    190.1   246.2  0.96
1 1 1      19    6   11 o     189.1    3.0     94.2   275.4  0.94
1 1 1      19    6   12 o     121.7    3.4    130.6    92.5  0.94
1 1 1      19    6   13 o      88.2    5.0     61.7    38.6  0.84
1 1 1      19    6   14 o     200.2    4.8    208.0   166.0  0.98
1 1 1      19    6   15 o     169.8    5.1    159.4   337.2  0.98
1 1 1      19    6   16 o      60.2   10.9     52.9   216.1  0.87
1 1 1      19    6   17 o      79.8    9.0     42.5   164.6  0.91
1 1 1      19    6   18 o      38.7   14.6     30.7   322.8  0.77
1 1 1      19    6   19 o     114.9    9.1    115.4    57.0  0.99
1 1 1      19    6   20 o      41.1   17.5      5.2   119.5  0.37
1 1 1      19    7    0 o      60.1    4.5    193.6   180.0  0.75
1 1 1      19    7    1 o     413.8    3.7    358.7   132.5  0.98
1 1 1      19    7    2 o     342.1    3.7    399.8    89.4  0.98
1 1 1      19    7    3 o     283.2    3.5    322.2   218.0  0.97
1 1 1      19    7    4 o     448.9    3.4    473.6   231.1  0.99
1 1 1      19    7    5 o     308.3    3.5    261.4   263.4  0.97
1 1 1      19    7    6 o      28.5    8.1    109.0   338.3  0.33
1 1 1      19    7    7 o     501.6    5.8    481.1    10.8  0.99
1 1 1      19    7    8 o     384.8    3.6    378.6    30.8  0.99
1 1 1      19    7    9 o     199.9    2.9    105.4   191.4  0.92
1 1 1      19    7   10 o     150.9    2.6    137.0   312.8  0.93
1 1 1      19    7   11 o      96.8    2.9    124.4   302.0  0.90
1 1 1      19    7   12 o     109.1    3.6    103.5    13.6  0.91
1 1 1      19    7   13 o      36.0    9.0     29.2   187.4  0.32
1 1 1      19    7   14 o     253.0    4.2    237.0     0.8  0.99
1 1 1      19    7   15 o     246.6    3.8    210.4   166.6  0.99
1 1 1      19    7   16 o      81.2    7.7     85.1   306.9  0.94
1 1 1      19    7   17 o     112.8    9.6    108.8   224.2  0.98
1 1 1      19    7   18 o      36.3   15.5     39.1    75.3  0.82
1 1 1      19    7   19 o      61.9   14.1     73.7   226.2  0.96
1 1 1      19    7   20 o      36.6   16.9     49.7    96.9  0.93
1 1 1      19    8    0 o     702.5    8.4    736.6     0.0  1.00
1 1 1      19    8    1 o     251.6    2.7    128.7   359.9  0.92
1 1 1      19    8    2 o     332.1    3.9    405.5    75.1  0.98
1 1 1      19    8    3 o     585.7    5.8    542.9   342.3  0.99
1 1 1      19    8    4 o     117.4    2.3    146.7   177.3  0.83
1 1 1      19    8    5 f     199.9    2.2    142.9    88.9  0.00
1 1 1      19    8    6 o     174.9    2.7    149.6   263.9  0.92
1 1 1      19    8    7 o      53.8    6.3     83.2   118.9  0.51
1 1 1      19    8    8 o     357.6    3.8    336.1   346.8  0.99
1 1 1      19    8    9 o     269.1    2.9    269.0   157.7  0.98
1 1 1      19    8   10 o     194.7    3.1    194.9    35.0  0.97
1 1 1      19    8   11 o     109.9    2.9    106.1   173.5  0.90
1 1 1      19    8   12 o     263.8    3.6    305.3   198.8  0.99
1 1 1      19    8   13 o      28.5    9.4     27.3   178.3  0.26
1 1 1      19    8   14 o     162.1    3.9    171.9   352.9  0.98
1 1 1      19    8   15 o      94.0    5.5    110.0   230.7  0.95
1 1 1      19    8   16 o     210.0    4.8    230.7   275.7  0.99
1 1 1      19    8   17 o      69.7    7.7     50.0   229.2  0.91
1 1 1      19    8   18 o     177.5    5.9    163.5   267.8  0.99
1 1 1      19    8   19 o      35.4   15.2     29.0   181.6  0.81
1 1 1      19    8   20 o      41.3   15.7     42.6   210.9  0.93
1 1 1      19    9    0 o     137.9    3.2    101.2   360.0  0.86
1 1 1      19    9    1 o     110.0    2.2    281.7   169.5  0.90
1 1 1      19    9    2 o     489.8    5.0    499.7   224.6  0.99
1 1 1      19    9    3 o     548.0    5.6    623.9    97.0  0.99
1 1 1      19    9    4 o     268.5    3.0    236.7   145.1  0.96
1 1 1      19    9    5 o     421.3    3.6    384.7   327.4  0.99
1 1 1      19    9    6 o     191.6    2.2    211.9   341.8  0.95
1 1 1      19    9    7 o     267.9    3.6    258.7   257.3  0.97
1 1 1      19    9    8 o     268.6    4.6    260.3   185.9  0.98
1 1 1      19    9    9 o     246.1    2.9    205.7     8.3  0.97
1 1 1      19    9   10 o      46.9    3.0     63.0   219.2  0.51
1 1 1      19    9   11 o      81.6    2.9     90.0   345.0  0.84
1 1 1      19    9   12 o     198.6    3.0    222.3   211.0  0.98
1 1 1      19    9   13 o      88.2    3.1     48.9    75.6  0.81
1 1 1      19    9   14 o      98.3    4.4     78.0   267.4  0.92
1 1 1      19    9   15 o     161.1    4.2    134.0   301.8  0.98
1 1 1      19    9   16 o      53.5    7.3     43.1    54.0  0.82
1 1 1      19    9   17 o     100.5    5.2    108.0   304.0  0.97
1 1 1      19    9   18 o      34.0   13.1     14.5    30.0  0.49
1 1 1      19    9   19 o      29.1   12.6     41.9   167.3  0.85
1 1 1      19    9   20 o      64.1   17.5     71.8    25.0  0.97
1 1 1      19   10    0 f     267.8    3.3    201.2   360.0  0.00
1 1 1      19   10    1 o     300.5    3.2    274.5   327.8  0.97
1 1 1      19   10    2 o     210.2    2.6    230.0   320.9  0.95
1 1 1      19   10    3 o     203.6    3.2    144.6    52.8  0.91
1 1 1      19   10    4 o     301.0    2.8    310.5    89.1  0.97
1 1 1      19   10    5 o     261.6    3.1    340.4    84.8  0.97
1 1 1      19   10    6 o     353.8    3.4    376.5   336.6  0.98
1 1 1      19   10    7 f     157.7    2.7    176.3    57.6  0.00
1 1 1      19   10    8 o     121.9    3.0    116.2   309.1  0.88
1 1 1      19   10    9 o      63.6    2.6     41.8    27.2  0.44
1 1 1      19   10   10 o     195.4    2.5    251.6   349.4  0.98
1 1 1      19   10   11 o      74.9    3.0    134.7   282.4  0.89
1 1 1      19   10   12 o      95.3    4.1     74.5    56.1  0.87
1 1 1      19   10   13 o     242.7    3.5    231.1   357.3  0.99
1 1 1      19   10   14 o     104.9    3.7     87.6   290.1  0.94
1 1 1      19   10   15 o     119.4    4.7    112.2   144.6  0.97
1 1 1      19   10   16 o     124.4    4.6     97.4     9.8  0.97
1 1 1      19   10   17 o     196.5    4.9    190.0   196.5  0.99
1 1 1      19   10   18 o      50.5   10.9     55.5   105.4  0.92
1 1 1      19   10   19 o      27.5   12.9     35.3   356.9  0.82
1 1 1      19   10   20 o      48.4   14.8     46.3   211.0  0.95
1 1 1      19   11    0 o     134.4    2.5     27.7   180.0  0.52
1 1 1      19   11    1 o     552.4    4.9    470.6    88.8  0.99
1 1 1      19   11    2 o     462.7    4.9    457.3   156.4  0.99
1 1 1      19   11    3 o     696.9    5.9    709.9    11.0  0.99
1 1 1      19   11    4 o     312.9    3.0    352.4   119.2  0.98
1 1 1      19   11    5 o     223.9    2.3    262.0   263.7  0.96
1 1 1      19   11    6 o      94.1    2.4    170.4   270.8  0.87
1 1 1      19   11    7 o     185.0    2.5    184.5   215.4  0.95
1 1 1      19   11    8 o     165.6    3.2    169.3    41.2  0.94
1 1 1      19   11    9 o     240.9    3.5    238.3    79.1  0.98
1 1 1      19   11   10 o     244.4    3.0    219.6    80.5  0.98
1 1 1      19   11   11 o     117.4    3.1    141.6   286.7  0.94
1 1 1      19   11   12 o     161.8    3.2    127.2    11.8  0.96
1 1 1      19   11   13 o     154.4    3.1    126.9   165.0  0.97
1 1 1      19   11   14 o     194.8    3.2    160.5    78.3  0.98
1 1 1      19   11   15 o      85.0    5.0    125.2     4.0  0.96
1 1 1      19   11   16 o     102.4    4.4    116.9   248.1  0.97
1 1 1      19   11   17 o     118.3    5.6    128.1    66.8  0.98
1 1 1      19   11   18 o     118.2    6.6    134.1    55.9  0.99
1 1 1      19   11   19 o      93.0    8.1     70.5    74.0  0.98
1 1 1      19   11   20 o      28.2   12.4     34.3   342.3  0.87
1 1 1      19   12    0 o     177.9    3.4     57.4   360.0  0.78
1 1 1      19   12    1 f     285.6    3.0    361.4   224.0  0.00
1 1 1      19   12    2 o     440.4    4.2    437.4    79.1  0.99
1 1 1      19   12    3 o     377.6    3.5    389.3   268.6  0.98
1 1 1      19   12    4 o     210.9    2.7    214.9   115.9  0.95
1 1 1      19   12    5 o     351.6    3.2    335.7   355.0  0.98
1 1 1      19   12    6 o     241.4    2.5    241.4   270.0  0.97
1 1 1      19   12    7 o     412.5    4.3    403.7   301.2  0.99
1 1 1      19   12    8 o     162.3    3.3    181.8   195.5  0.95
1 1 1      19   12    9 o     219.1    3.9    180.2    77.6  0.97
1 1 1      19   12   10 o      46.7    3.9     31.8   351.6  0.32
1 1 1      19   12   11 o     233.4    3.0    209.8   300.1  0.98
1 1 1      19   12   12 o      46.7    4.7     26.1   281.6  0.37
1 1 1      19   12   13 o     161.3    3.1    161.4   235.5  0.98
1 1 1      19   12   14 o      81.1    4.2     90.2    74.9  0.93
1 1 1      19   12   15 o     211.8    3.8    209.9   131.2  0.99
1 1 1      19   12   16 o      99.7    5.0     66.7   166.2  0.95
1 1 1      19   12   17 o     129.9    5.5    108.8    12.4  0.98
1 1 1      19   12   18 o      37.0   12.8     48.6   234.9  0.88
1 1 1      19   12   19 o      31.3   12.9     52.2   231.0  0.91
1 1 1      19   12   20 o      72.8    9.2     65.1   305.9  0.98
1 1 1      19   13    0 o     154.3    3.2    180.1   180.0  0.99
1 1 1      19   13    1 o     311.6    3.0    132.1   308.7  0.95
1 1 1      19   13    2 o     424.4    3.8    427.2   339.3  0.99
1 1 1      19   13    3 o     106.3    2.1     83.6   252.4  0.67
1 1 1      19   13    4 o     280.7    3.7    292.1   156.1  0.97
1 1 1      19   13    5 o     491.4    4.0    457.3     9.8  0.99
1 1 1      19   13    6 o     242.7    2.8    222.4    69.0  0.97
1 1 1      19   13    7 o     237.8    2.7    208.3   109.2  0.97
1 1 1      19   13    8 o     253.4    4.5    243.0    42.2  0.98
1 1 1      19   13    9 o     285.6    4.2    254.9   103.8  0.98
1 1 1      19   13   10 o      97.1    3.6    109.8   271.3  0.90
1 1 1      19   13   11 o     210.4    3.0    200.7    92.3  0.98
1 1 1      19   13   12 o      52.4    4.7     38.1   236.3  0.56
1 1 1      19   13   13 o      62.2    3.7     50.9     8.9  0.78
1 1 1      19   13   14 o     196.4    3.6    188.6    91.7  0.99
1 1 1      19   13   15 o     170.0    4.4    177.0   240.7  0.99
1 1 1      19   13   16 o      75.1    5.0     94.7    21.5  0.96
1 1 1      19   13   17 o      96.5    5.3    100.2     4.0  0.98
1 1 1      19   13   18 f      39.5   10.3     39.1    97.6  0.00
1 1 1      19   13   19 o      38.9   10.3     30.2   115.8  0.87
1 1 1      19   13   20 o      27.6   12.3     28.9   220.8  0.86
1 1 1      19   14    0 o      92.0    2.8    230.8   180.0  0.98
1 1 1      19   14    1 o     203.8    2.3     97.2   126.9  0.88
1 1 1      19   14    2 o     184.7    2.5    323.1   190.0  0.96
1 1 1      19   14    3 o     289.2    2.8    253.1   305.7  0.97
1 1 1      19   14    4 o     387.6    4.6    343.5    88.6  0.98
1 1 1      19   14    5 o     219.4    2.2    158.3   195.9  0.95
1 1 1      19   14    6 o     337.6    3.2    326.1    92.8  0.98
1 1 1      19   14    7 o     155.7    2.4     62.4   199.6  0.83
1 1 1      19   14    8 o     233.9    3.0    125.1   104.9  0.95
1 1 1      19   14    9 o     206.9    4.6    217.3   259.1  0.97
1 1 1      19   14   10 o     161.5    3.9    201.2   178.2  0.97
1 1 1      19   14   11 o     106.4    2.4    154.5   340.9  0.95
1 1 1      19   14   12 o     130.4    3.3    103.9   220.7  0.95
1 1 1      19   14   13 o      72.6    3.4     74.1   311.5  0.88
1 1 1      19   14   14 o     191.4    3.3    208.6   338.3  0.99
1 1 1      19   14   15 o     132.2    3.4    115.4    49.1  0.98
1 1 1      19   14   16 o     149.1    3.5    105.6   300.6  0.98
1 1 1      19   14   17 o     110.1    4.3    117.8    74.2  0.98
1 1 1      19   14   18 o      35.8   10.8      8.1   285.2  0.38
1 1 1      19   14   19 o      80.7    6.4     84.5   295.8  0.98
1 1 1      19   14   20 o      39.5   11.7     36.2   220.2  0.93
1 1 1      19   15    0 o     337.3    4.8    281.6   180.0  1.00
1 1 1      19   15    1 o     335.6    3.1    264.0   349.6  0.98
1 1 1      19   15    2 o     425.1    4.2    392.1   332.5  0.99
1 1 1      19   15    3 o     215.0    2.4    283.8   304.7  0.97
1 1 1      19   15    4 o     331.6    4.2    234.9   324.9  0.98
1 1 1      19   15    5 o     311.0    3.0    255.5   357.6  0.98
1 1 1      19   15    6 o     417.6    3.8    461.4   274.9  0.99
1 1 1      19   15    7 o     200.0    2.6    197.4    41.2  0.96
1 1 1      19   15    8 o     162.2    3.0    227.5   185.5  0.96
1 1 1      19   15    9 o     170.3    3.4    177.5   121.1  0.96
1 1 1      19   15   10 o     200.3    7.0    147.0    62.7  0.97
1 1 1      19   15   11 o     203.3    2.7    223.7    41.3  0.98
1 1 1      19   15   12 o      97.0    2.9     85.8   310.3  0.92
1 1 1      19   15   13 o      38.3    8.4     61.0   165.4  0.72
1 1 1      19   15   14 o     144.1    3.1     94.7   282.4  0.97
1 1 1      19   15   15 o      77.1    3.8     86.8   149.2  0.95
1 1 1      19   15   16 o     120.7    3.4    103.1   115.6  0.98
1 1 1      19   15   17 o      28.0   10.2     19.8   349.2  0.54
1 1 1      19   15   18 o      30.9   10.5     21.9    48.0  0.70
1 1 1      19   15   19 o      45.1   10.9     52.8   233.1  0.95
1 1 1      19   16    0 o     316.8    4.7    322.4   180.0  1.00
1 1 1      19   16    1 o     235.0    2.4    259.4   180.3  0.97
1 1 1      19   16    2 o     206.0    2.5    172.1    11.4  0.94
1 1 1      19   16    3 o     108.6    2.2     87.5    71.3  0.77
1 1 1      19   16    4 o     437.8    4.4    380.5   129.4  0.99
1 1 1      19   16    5 o      76.1    2.2     91.4     6.5  0.72
1 1 1      19   16    6 o     412.8    3.7    400.1   207.7  0.99
1 1 1      19   16    7 o     302.4    3.3    295.9    88.1  0.98
1 1 1      19   16    8 o     148.6    2.5    155.7   177.3  0.95
1 1 1      19   16    9 o     211.2    2.9    137.4   298.8  0.96
1 1 1      19   16   10 o     196.3    4.2    160.7   203.7  0.97
1 1 1      19   16   11 o      89.5    9.4     97.0   228.7  0.91
1 1 1      19   16   12 o     184.6    2.9    147.9   323.7  0.98
1 1 1      19   16   13 o     168.8    3.0    142.8    50.7  0.98
1 1 1      19   16   14 o     150.3    3.3     96.0   305.7  0.97
1 1 1      19   16   15 o     121.6    3.1    110.2   106.9  0.97
1 1 1      19   16   16 o      67.8    4.6     24.9    91.2  0.83
1 1 1      19   16   17 o      11.8    5.8     30.0   307.1  0.40
1 1 1      19   16   18 o      31.8   10.5     16.0   119.8  0.62
1 1 1      19   16   19 o      69.0    4.8     52.5    56.7  0.97
1 1 1      19   17    0 o     235.7    4.0    133.7   360.0  1.00
1 1 1      19   17    1 o     324.8    3.8    283.9   330.6  0.98
1 1 1      19   17    2 o     301.3    2.9    393.4    36.5  0.98
1 1 1      19   17    3 o     306.9    3.1    297.9    56.7  0.98
1 1 1      19   17    4 o     326.3    3.7    221.2    94.9  0.98
1 1 1      19   17    5 o     205.9    2.3    119.0   293.8  0.94
1 1 1      19   17    6 o     226.8    2.4    271.0   161.7  0.98
1 1 1      19   17    7 o     242.9    2.8    211.4   110.8  0.97
1 1 1      19   17    8 o     186.2    2.6    193.1   343.5  0.97
1 1 1      19   17    9 f     147.5    3.2    108.9   357.9  0.00
1 1 1      19   17   10 o     168.3    3.9    198.8    23.8  0.97
1 1 1      19   17   11 o      46.5   13.0     56.6    32.6  0.67
1 1 1      19   17   12 o     104.1    2.9    101.9    26.1  0.94
1 1 1      19   17   13 o     111.2    3.1     88.4   358.1  0.95
1 1 1      19   17   14 o      62.5    4.7     76.4    74.4  0.91
1 1 1      19   17   15 o      67.1    4.2     59.0    71.0  0.92
1 1 1      19   17   16 o      61.5    5.6     53.8    40.3  0.92
1 1 1      19   17   17 o     104.7    3.9    101.7   351.1  0.98
1 1 1      19   17   18 o      11.5    5.7     23.1   269.7  0.41
1 1 1      19   17   19 o     117.5    4.1    106.1    11.4  0.99
1 1 1      19   18    0 o     373.1    5.6    348.5   180.0  1.00
1 1 1      19   18    1 o     215.1    3.0    221.5   227.2  0.96
1 1 1      19   18    2 o      67.4    2.7     68.7   301.1  0.58
1 1 1      19   18    3 o     484.4    3.7    519.8    95.6  0.99
1 1 1      19   18    4 o     210.0    3.0    242.2   254.7  0.97
1 1 1      19   18    5 o     252.9    2.8    270.1   324.6  0.98
1 1 1      19   18    6 f     318.8    3.3    256.5   334.5  0.00
1 1 1      19   18    7 o     139.4    2.4    169.3    20.7  0.95
1 1 1      19   18    8 o     264.9    3.1    291.6    71.1  0.99
1 1 1      19   18    9 o     318.8    3.7    275.2   349.4  0.99
1 1 1      19   18   10 o      83.7    6.7    105.5   114.5  0.91
1 1 1      19   18   11 o     205.2    5.1    206.0    60.6  0.98
1 1 1      19   18   12 o     157.2    5.8    156.8    67.8  0.98
1 1 1      19   18   13 o      81.5    3.0     27.3   304.4  0.76
1 1 1      19   18   14 o      44.3    5.0     40.8    66.1  0.76
1 1 1      19   18   15 o      70.0    3.7     84.3   226.2  0.95
1 1 1      19   18   16 o      64.0    4.1     47.3   192.4  0.92
1 1 1      19   18   17 o      54.3    6.1     55.6   263.3  0.94
1 1 1      19   18   18 o      51.0    7.6     45.0    67.5  0.94
1 1 1      19   18   19 o      12.8    6.4     12.0   186.9  0.35
1 1 1      19   19    0 o     401.5    7.4    263.5     0.0  1.00
1 1 1      19   19    1 o     612.7    7.9    522.0   270.0  1.00
1 1 1      19   19    2 o     208.5    3.2    157.4   180.0  1.00
1 1 1      19   19    3 o     176.7    3.0    106.6   270.0  1.00
1 1 1      19   19    4 o     230.8    4.2     87.4   180.0  1.00
1 1 1      19   19    5 o     110.2    2.4     42.3    90.0  0.68
1 1 1      19   19    6 o     103.5    4.3     12.8     0.0  0.26
1 1 1      19   19    7 o     148.1    3.6     63.1   270.0  0.97
1 1 1      19   19    8 o     177.9    3.8    152.5     0.0  1.00
1 1 1      19   19    9 o      29.8   14.4     19.6    90.0  0.17
1 1 1      19   19   10 o     206.7    5.3    189.3   360.0  1.00
1 1 1      19   19   11 o      20.9   14.8     30.5    90.0  0.24
1 1 1      19   19   12 o      68.9   15.8     79.9     0.0  0.99
1 1 1      19   19   13 o     105.4    4.1     41.7    90.0  0.99
1 1 1      19   19   14 o      37.7   10.4     43.3     0.0  0.83
1 1 1      19   19   15 o     223.2    5.7    216.7   270.0  1.00
1 1 1      19   19   16 o      24.5   11.6     23.6     0.0  0.58
1 1 1      19   19   17 o     128.2    5.5    143.9    90.0  1.00
1 1 1      19   19   18 o      35.8   14.6     14.6   180.0  0.77
1 1 1      19   19   19 o      50.0   14.0     19.4    90.0  0.99
1 1 1      20    0    2 o       9.3    6.2    101.0    90.0  0.07
1 1 1      20    0    3 o     437.0    9.4    347.5   225.0  1.00
1 1 1      20    0    4 o     489.3    8.4    534.9     0.0  1.00
1 1 1      20    0    5 f     259.7    5.7    327.9   315.0  0.00
1 1 1      20    0    6 o     222.4    4.0    322.9   270.0  1.00
1 1 1      20    0    8 o     158.1    3.9    146.7   180.0  1.00
1 1 1      20    0    9 o      49.0    7.1    141.2   135.0  0.81
1 1 1      20    0   10 o      10.3    7.4     38.2    90.0  0.08
1 1 1      20    0   11 o      26.9   14.9     40.2    45.0  0.24
1 1 1      20    0   12 o      23.8   14.7     46.5     0.0  0.28
1 1 1      20    0   13 o      51.9   11.6    115.4   315.0  0.96
1 1 1      20    0   14 o      80.1   14.4      1.2   270.0  0.05
1 1 1      20    0   15 o     225.9    7.9    227.8   225.0  1.00
1 1 1      20    0   16 f      20.0   13.7     49.9   180.0  0.00
1 1 1      20    0   17 o      26.3   16.6      4.6   135.0  0.10
1 1 1      20    0   18 o      72.9   23.6     81.8    90.0  1.00
1 1 1      20    0   19 o      30.7   19.6      5.0    45.0  0.22
1 1 1      20    0   20 o      40.8   24.9     33.6   180.0  0.99
1 1 1      20    1    1 o      20.9    7.4    100.9   125.3  0.15
1 1 1      20    1    2 o     483.8    6.0    483.4   324.0  0.99
1 1 1      20    1    3 o      78.8    2.2    188.4    49.2  0.78
1 1 1      20    1    4 o     246.0    4.3    248.7   305.4  0.95
1 1 1      20    1    5 o     175.0    3.5    154.3   218.4  0.91
1 1 1      20    1    6 o     106.2    1.6    134.8    34.2  0.82
1 1 1      20    1    7 o     389.4    3.3    322.8   291.2  0.98
1 1 1      20    1    8 o     154.1    2.6    158.3   334.5  0.92
1 1 1      20    1    9 o     206.2    3.1    148.1   279.5  0.95
1 1 1      20    1   10 o     251.3    4.6    364.6    47.1  0.99
1 1 1      20    1   11 o      94.4    5.0    112.9    40.4  0.89
1 1 1      20    1   12 o     147.7    3.8    111.9   332.9  0.94
1 1 1      20    1   13 o      31.4   12.8     59.0   181.8  0.51
1 1 1      20    1   14 o      72.8    6.2     97.4   340.7  0.91
1 1 1      20    1   15 o      25.3   11.6     76.1   149.2  0.69
1 1 1      20    1   16 o     132.2    6.1    136.0   205.8  0.98
1 1 1      20    1   17 o     132.9    6.5    159.7   176.8  0.99
1 1 1      20    1   18 o      82.7    9.1     86.8   272.0  0.97
1 1 1      20    1   19 o      42.5   16.0     41.3   273.2  0.89
1 1 1      20    1   20 o      53.8   15.1     65.5    60.7  0.96
1 1 1      20    2    0 o     206.8    4.8    173.6   180.0  1.00
1 1 1      20    2    1 o     382.9    6.7    456.6   211.8  0.98
1 1 1      20    2    2 o     198.8    3.6    255.6   224.3  0.94
1 1 1      20    2    3 o      59.5    1.7    115.4   286.3  0.50
1 1 1      20    2    4 o     145.6    3.0    106.3   231.5  0.82
1 1 1      20    2    5 o     136.8    2.2    132.3   206.6  0.83
1 1 1      20    2    6 o     313.7    3.2    271.4    11.4  0.97
1 1 1      20    2    7 o     314.1    3.5    248.4   339.7  0.97
1 1 1      20    2    8 o      49.3    3.0     28.4   269.6  0.22
1 1 1      20    2    9 o     230.3    3.3    286.0   200.2  0.98
1 1 1      20    2   10 o     112.3    3.8     55.4   187.2  0.75
1 1 1      20    2   11 o     260.7    4.4    219.8   226.2  0.98
1 1 1      20    2   12 o     275.6    5.0    256.1   288.5  0.99
1 1 1      20    2   13 o     273.5    5.4    260.1   316.7  0.99
1 1 1      20    2   14 o     105.9    6.8     84.8   327.4  0.93
1 1 1      20    2   15 o     170.6    4.3    153.0   260.9  0.98
1 1 1      20    2   16 o     109.7    6.1    101.7   224.3  0.96
1 1 1      20    2   17 o     150.9    6.3    132.0   221.5  0.98
1 1 1      20    2   18 o     166.4    7.1    177.0   355.5  0.99
1 1 1      20    2   19 o      77.9   10.0     93.4   359.2  0.98
1 1 1      20    2   20 o      31.4   14.6     29.3    90.1  0.84
1 1 1      20    3    0 o     199.2    4.3    434.2   360.0  1.00
1 1 1      20    3    1 o     205.1    4.0    291.0   240.3  0.95
1 1 1      20    3    2 o     392.8    5.3    471.7   305.7  0.98
1 1 1      20    3    3 o     266.8    3.9    258.0   285.1  0.96
1 1 1      20    3    4 o     350.9    3.7    331.3   189.3  0.98
1 1 1      20    3    5 o     370.6    3.6    349.3    44.2  0.98
1 1 1      20    3    6 o     188.3    2.8    167.1    46.4  0.93
1 1 1      20    3    7 o     139.9    2.8    137.2   254.8  0.90
1 1 1      20    3    8 o     166.0    2.1    156.8   222.9  0.93
1 1 1      20    3    9 o     146.4    2.4    238.3   144.2  0.96
1 1 1      20    3   10 o     378.0    6.1    218.3    40.9  0.98
1 1 1      20    3   11 f      40.6    7.4     61.4   280.0  0.00
1 1 1      20    3   12 o     120.5    4.1    200.6    13.5  0.96
1 1 1      20    3   13 o     304.9    5.3    276.5    57.9  0.99
1 1 1      20    3   14 o     120.4    4.8     94.5     5.4  0.94
1 1 1      20    3   15 o     183.4    4.9    152.9   280.1  0.98
1 1 1      20    3   16 o     114.1    5.3    119.3   241.6  0.97
1 1 1      20    3   17 o      82.0    7.1    107.6    35.9  0.97
1 1 1      20    3   18 o      66.6   12.4     65.7    74.5  0.95
1 1 1      20    3   19 o      60.2   14.1     69.5    17.1  0.96
1 1 1      20    3   20 o      35.5   16.7     23.7   113.5  0.83
1 1 1      20    4    0 o      74.6    4.8     55.1   360.0  0.39
1 1 1      20    4    1 o     622.9    8.0    589.0   137.7  0.99
1 1 1      20    4    2 f      56.5    3.1    119.4   341.2  0.00
1 1 1      20    4    3 o     405.3    5.6    289.7   257.1  0.98
1 1 1      20    4    4 o     314.7    3.6    197.1   231.6  0.96
1 1 1      20    4    5 o      47.6    2.7     18.1    25.1  0.12
1 1 1      20    4    6 o     249.4    3.2    223.8   230.4  0.96
1 1 1      20    4    7 o     313.3    3.3    319.4   185.0  0.98
1 1 1      20    4    8 o     366.7    3.2    300.6    93.4  0.98
1 1 1      20    4    9 o     122.0    2.1     94.7    44.2  0.86
1 1 1      20    4   10 o     113.9    2.4    110.7    80.4  0.89
1 1 1      20    4   11 o     200.0    3.4    228.5    18.1  0.98
1 1 1      20    4   12 o     189.9    4.0    167.1   149.3  0.97
1 1 1      20    4   13 o     373.8    6.1    337.1    76.6  0.99
1 1 1      20    4   14 o     163.0    4.1    143.1    74.9  0.97
1 1 1      20    4   15 o     112.7    8.5     59.7    34.8  0.93
1 1 1      20    4   16 o     172.2    5.9    147.2    36.8  0.98
1 1 1      20    4   17 o      38.2   13.4     17.5   108.7  0.49
1 1 1      20    4   18 o      42.0   15.6     13.5   180.2  0.53
1 1 1      20    4   19 o      75.3   11.4     84.0   325.5  0.97
1 1 1      20    4   20 o      74.7   12.0     71.9   296.2  0.98
1 1 1      20    5    0 o     260.3    5.1    122.7   180.0  0.99
1 1 1      20    5    1 o     215.5    3.3    236.7   281.0  0.94
1 1 1      20    5    2 o     318.6    4.6    244.0   137.5  0.96
1 1 1      20    5    3 o      32.9    6.1     67.9    94.3  0.17
1 1 1      20    5    4 o     320.4    3.6    315.0   192.6  0.98
1 1 1      20    5    5 o     141.1    2.1    198.1   143.1  0.91
1 1 1      20    5    6 o     323.7    4.1    293.8    83.6  0.98
1 1 1      20    5    7 o     420.2    4.9    426.7   338.1  0.99
1 1 1      20    5    8 o     278.4    2.7    228.1   266.4  0.97
1 1 1      20    5    9 o     275.3    3.2    200.0   322.6  0.97
1 1 1      20    5   10 o     308.3    3.5    304.0   299.9  0.99
1 1 1      20    5   11 o     291.5    4.0    306.8   174.1  0.99
1 1 1      20    5   12 o     209.9    3.6    222.4   345.6  0.98
1 1 1      20    5   13 o      65.8    6.0     69.9   150.0  0.82
1 1 1      20    5   14 o      60.9    9.7     67.0   250.5  0.84
1 1 1      20    5   15 o      32.7   11.8     58.6   302.8  0.70
1 1 1      20    5   16 o      62.2    9.5     58.2   179.2  0.89
1 1 1      20    5   17 o     140.7    6.3    118.4   222.1  0.98
1 1 1      20    5   18 o      46.3   14.1     76.0    12.4  0.93
1 1 1      20    5   19 o      48.9   14.4     47.4   191.8  0.92
1 1 1      20    5   20 o      34.5   15.5     81.6   123.6  0.95
1 1 1      20    6    0 f     683.6   12.0    571.5   180.0  0.00
1 1 1      20    6    1 f     228.9    3.0    262.8    33.3  0.00
1 1 1      20    6    2 o     484.0    6.7    461.8   223.4  0.99
1 1 1      20    6    3 o     266.4    3.7    282.3   115.8  0.97
1 1 1      20    6    4 o     427.5    3.8    369.6    61.6  0.98
1 1 1      20    6    5 o     174.4    2.4    181.1   300.0  0.92
1 1 1      20    6    6 f      18.7    7.8     74.7    97.7  0.00
1 1 1      20    6    7 o     102.4    3.0     80.2   306.0  0.73
1 1 1      20    6    8 o     238.6    3.0    134.8   336.3  0.95
1 1 1      20    6    9 o     225.8    2.6    263.0   106.4  0.98
1 1 1      20    6   10 o     212.0    2.6    175.8    54.6  0.97
1 1 1      20    6   11 o     108.8    3.0     60.0   324.7  0.81
1 1 1      20    6   12 o      98.9    3.5    101.3    74.5  0.91
1 1 1      20    6   13 o      77.8    4.7     71.0    26.6  0.86
1 1 1      20    6   14 o      75.3    6.5     86.1   148.7  0.90
1 1 1      20    6   15 o      68.9    6.1     70.0   200.6  0.90
1 1 1      20    6   16 o     100.9    7.9     92.3   284.7  0.96
1 1 1      20    6   17 o      34.4   13.9     28.3   148.7  0.64
1 1 1      20    6   18 o     117.1    8.1    103.3   258.6  0.98
1 1 1      20    6   19 o      44.7   14.6     49.5    41.7  0.92
1 1 1      20    6   20 o      40.9   18.6     29.3    90.4  0.89
1 1 1      20    7    0 o     308.1    5.6    254.5   360.0  1.00
1 1 1      20    7    1 o     416.7    3.8    476.8    40.0  0.99
1 1 1      20    7    2 o     253.9    3.5    188.8   218.2  0.95
1 1 1      20    7    3 o     110.0    2.3    121.9   274.2  0.79
1 1 1      20    7    4 o     244.5    2.2    260.9   177.6  0.96
1 1 1      20    7    5 o     380.0    3.2    366.1   262.5  0.98
1 1 1      20    7    6 o     269.4    3.6    328.8   163.4  0.98
1 1 1      20    7    7 o     614.3    6.3    526.2     0.6  0.99
1 1 1      20    7    8 o     193.6    2.9    193.4   112.4  0.96
1 1 1      20    7    9 o     265.1    3.0    299.5   110.8  0.98
1 1 1      20    7   10 o     221.2    3.1    183.6    14.2  0.97
1 1 1      20    7   11 o     186.1    2.8    215.3   310.3  0.97
1 1 1      20    7   12 o     141.7    3.3     92.0   188.2  0.93
1 1 1      20    7   13 o      34.7    9.1     17.6   190.5  0.21
1 1 1      20    7   14 o      76.0    6.0     72.2   133.4  0.89
1 1 1      20    7   15 o      52.3   11.1     48.8   198.4  0.79
1 1 1      20    7   16 o     134.4    5.0    139.3    91.2  0.98
1 1 1      20    7   17 o      57.8   11.3     31.4   214.3  0.83
1 1 1      20    7   18 o      99.6    7.4     89.1   133.9  0.98
1 1 1      20    7   19 o      62.5   15.6     46.1   183.7  0.94
1 1 1      20    7   20 o      38.4   15.1     46.7   148.1  0.93
1 1 1      20    8    0 o     115.9    4.1     25.3     0.0  0.15
1 1 1      20    8    1 o     289.1    3.1    269.0   182.4  0.96
1 1 1      20    8    2 f     284.9    3.6    135.5    73.8  0.00
1 1 1      20    8    3 o     425.6    4.6    474.3   333.7  0.99
1 1 1      20    8    4 o     350.1    3.2    413.7   326.6  0.98
1 1 1      20    8    5 o     167.0    2.1    104.0   175.3  0.86
1 1 1      20    8    6 o     269.0    3.3    256.8    77.2  0.97
1 1 1      20    8    7 o     141.8    3.7    107.3   357.5  0.87
1 1 1      20    8    8 o      73.7    3.9     87.8   122.4  0.71
1 1 1      20    8    9 o      64.0    2.8     49.1   206.1  0.50
1 1 1      20    8   10 o     240.3    2.7    199.8   326.0  0.98
1 1 1      20    8   11 o      89.7    3.2     69.6    93.7  0.82
1 1 1      20    8   12 o      99.8    3.1    106.1    80.2  0.92
1 1 1      20    8   13 o      34.8    8.9     27.8   225.3  0.33
1 1 1      20    8   14 o      59.0    6.1     71.0   287.7  0.85
1 1 1      20    8   15 o     100.1    5.4     94.0   298.4  0.95
1 1 1      20    8   16 o     206.9    3.9    150.7     8.4  0.99
1 1 1      20    8   17 o      27.2   12.6      5.8    13.0  0.14
1 1 1      20    8   18 o      63.6    9.2     78.5   213.3  0.96
1 1 1      20    8   19 o      65.5   12.4     67.5   357.3  0.96
1 1 1      20    8   20 o      51.2   17.3     55.2   326.6  0.96
1 1 1      20    9    0 o     314.3    4.2    198.7   180.0  1.00
1 1 1      20    9    1 o     754.1    6.5    752.7   110.5  1.00
1 1 1      20    9    2 o     411.1    4.6    408.8   218.7  0.99
1 1 1      20    9    3 o     365.9    4.1    353.2   176.3  0.98
1 1 1      20    9    4 o     723.7    6.1    820.6    91.6  1.00
1 1 1      20    9    5 o     436.8    3.8    452.7   331.1  0.99
1 1 1      20    9    6 f     316.6    2.9    334.9    39.6  0.00
1 1 1      20    9    7 o     587.6    6.5    497.7   179.1  0.99
1 1 1      20    9    8 o     126.6    4.0    159.2    63.5  0.92
1 1 1      20    9    9 o     198.8    3.2    212.7   142.7  0.97
1 1 1      20    9   10 o     211.9    3.0    228.3   313.7  0.98
1 1 1      20    9   11 o     129.7    2.8    106.5    40.1  0.93
1 1 1      20    9   12 o     154.6    3.2    124.4    22.2  0.96
1 1 1      20    9   13 o     168.7    2.8    142.3   212.7  0.97
1 1 1      20    9   14 o     110.8    4.9    112.1   142.9  0.96
1 1 1      20    9   15 o     277.1    4.0    260.6    37.7  0.99
1 1 1      20    9   16 o      66.5    7.1     35.4   184.8  0.84
1 1 1      20    9   17 o     135.6    5.2    109.5    81.9  0.98
1 1 1      20    9   18 o      53.3   12.3     42.7   309.0  0.91
1 1 1      20    9   19 o      50.8   13.3     43.3    18.4  0.93
1 1 1      20    9   20 o      29.2   12.9     17.2   260.5  0.73
1 1 1      20   10    0 o     322.5    4.8    224.4   360.0  1.00
1 1 1      20   10    1 o     138.3    2.8    176.8   227.1  0.89
1 1 1      20   10    2 o     396.1    4.1    406.0   340.3  0.98
1 1 1      20   10    3 o     199.9    2.8    205.8   196.4  0.94
1 1 1      20   10    4 o     455.0    3.7    494.6   309.1  0.99
1 1 1      20   10    5 o     171.3    3.0    136.5   304.7  0.91
1 1 1      20   10    6 o     130.3    2.2    168.1   355.0  0.91
1 1 1      20   10    7 o     275.3    3.4    274.3    24.3  0.98
1 1 1      20   10    8 o     382.6    4.7    377.0   135.5  0.99
1 1 1      20   10    9 o     273.9    3.6    247.6   125.7  0.98
1 1 1      20   10   10 o     151.4    2.4    135.0   159.0  0.94
1 1 1      20   10   11 o      54.4    3.6     72.6   352.6  0.71
1 1 1      20   10   12 o     125.0    2.4     85.0   235.8  0.92
1 1 1      20   10   13 o      93.5    3.2     98.6   355.0  0.93
1 1 1      20   10   14 o     207.0    3.0    221.3    25.0  0.99
1 1 1      20   10   15 o      66.6    5.3     33.3    66.1  0.78
1 1 1      20   10   16 o      24.0    9.9     25.5   136.4  0.42
1 1 1      20   10   17 o      28.4   11.8     28.1   123.3  0.61
1 1 1      20   10   18 o      29.2   11.6     45.4     6.1  0.84
1 1 1      20   10   19 o      30.3   13.1     40.7    21.7  0.87
1 1 1      20   10   20 o      27.7   12.6     20.3   204.5  0.77
1 1 1      20   11    0 o     483.2    5.2    576.6   180.0  1.00
1 1 1      20   11    1 o     287.9    3.0    399.5   174.2  0.98
1 1 1      20   11    2 o     133.5    3.4    176.1   185.9  0.89
1 1 1      20   11    3 o      50.9    3.9    135.3    25.3  0.61
1 1 1      20   11    4 o     342.0    3.4    282.1    87.5  0.98
1 1 1      20   11    5 o     190.3    2.0    132.5    62.3  0.92
1 1 1      20   11    6 o     282.3    2.8    265.1    59.5  0.98
1 1 1      20   11    7 o     138.1    3.0     72.0   173.5  0.83
1 1 1      20   11    8 o     150.3    3.6    175.7   178.6  0.94
1 1 1      20   11    9 o      44.9    9.4     42.0    43.6  0.36
1 1 1      20   11   10 o     395.7    4.0    283.6   222.3  0.99
1 1 1      20   11   11 o     193.9    3.0    127.3   200.9  0.96
1 1 1      20   11   12 o     114.2    3.2    109.9   277.1  0.94
1 1 1      20   11   13 f     158.4    2.7    153.2    97.2  0.00
1 1 1      20   11   14 o     166.1    3.4    176.7   161.8  0.98
1 1 1      20   11   15 o      91.1    4.3     45.6   130.0  0.90
1 1 1      20   11   16 o      68.6    7.2     93.4   267.3  0.95
1 1 1      20   11   17 o     105.8    4.8     88.8   268.9  0.97
1 1 1      20   11   18 o      73.9    6.4     72.1   204.4  0.96
1 1 1      20   11   19 o      76.3    8.7     79.9   129.8  0.98
1 1 1      20   11   20 o      32.7   13.4     28.3   147.1  0.88
1 1 1      20   12    0 o     123.5    2.9    106.9     0.0  0.93
1 1 1      20   12    1 o     331.8    3.3    252.0   337.2  0.97
1 1 1      20   12    2 f     347.6    3.4    291.4     9.0  0.00
1 1 1      20   12    3 o     325.9    3.6    178.8   253.7  0.96
1 1 1      20   12    4 o     306.8    3.2    202.4   151.9  0.97
1 1 1      20   12    5 o     336.4    3.1    270.9   191.8  0.98
1 1 1      20   12    6 o     333.0    3.2    368.8   182.9  0.99
1 1 1      20   12    7 o     342.5    3.6    315.5   177.5  0.99
1 1 1      20   12    8 o     241.9    3.6    244.1    53.1  0.98
1 1 1      20   12    9 o      40.8    9.3     32.6   299.4  0.26
1 1 1      20   12   10 o     131.7    3.9    159.4   120.6  0.95
1 1 1      20   12   11 o     241.1    3.3    208.1   359.9  0.98
1 1 1      20   12   12 o      97.8    2.8     40.8   337.4  0.79
1 1 1      20   12   13 o      45.5    6.6     35.8   109.1  0.56
1 1 1      20   12   14 o     104.2    3.6     85.0   328.4  0.94
1 1 1      20   12   15 o     113.3    3.7    117.5    56.5  0.97
1 1 1      20   12   16 o     176.0    4.3    183.6    44.9  0.99
1 1 1      20   12   17 o     153.9    4.0    143.0     5.8  0.99
1 1 1      20   12   18 o      38.2   11.2     48.4   153.5  0.90
1 1 1      20   12   19 o      50.1    9.4     58.2   119.9  0.95
1 1 1      20   12   20 o      19.5    9.5     22.0   129.4  0.72
1 1 1      20   13    0 o      11.1    7.2    120.6     0.0  0.13
1 1 1      20   13    1 f     203.7    2.6    290.9   199.4  0.00
1 1 1      20   13    2 o     254.2    2.7    213.8   306.5  0.96
1 1 1      20   13    3 o     203.2    3.0    209.2    93.5  0.95
1 1 1      20   13    4 o     228.3    3.0    300.9   245.9  0.97
1 1 1      20   13    5 o     335.0    3.1    335.0   131.5  0.98
1 1 1      20   13    6 o     178.8    2.5    194.9   331.9  0.95
1 1 1      20   13    7 o     187.0    2.5    232.1    81.8  0.97
1 1 1      20   13    8 o     129.7    4.4     29.3   200.2  0.59
1 1 1      20   13    9 o     170.3    3.9    119.2   245.1  0.94
1 1 1      20   13   10 o     184.5    3.9    197.0   142.9  0.97
1 1 1      20   13   11 o     137.1    2.6    137.2    38.6  0.96
1 1 1      20   13   12 o     201.2    2.7    184.7   112.6  0.98
1 1 1      20   13   13 o      57.3    4.2     76.3   230.8  0.86
1 1 1      20   13   14 o     101.2    3.3     82.2    42.1  0.94
1 1 1      20   13   15 o       9.9    4.9     18.0   213.9  0.12
1 1 1      20   13   16 o     162.4    3.9    156.6   142.7  0.99
1 1 1      20   13   17 o      55.8    7.4     75.9   197.2  0.95
1 1 1      20   13   18 o      69.5    5.7     65.9   233.6  0.96
1 1 1      20   13   19 o      55.0    8.6     69.2   124.3  0.97
1 1 1      20   14    0 o      67.3    4.6     34.1   180.0  0.29
1 1 1      20   14    1 o     358.3    3.1    396.3   336.2  0.98
1 1 1      20   14    2 o     151.5    2.7    187.2   181.6  0.93
1 1 1      20   14    3 o     780.9    6.0    684.4   255.3  1.00
1 1 1      20   14    4 o      54.9    3.6     49.8   232.5  0.34
1 1 1      20   14    5 o     426.5    3.6    440.6   250.6  0.99
1 1 1      20   14    6 o      87.6    2.6     36.8    58.2  0.45
1 1 1      20   14    7 o      55.9    3.9     92.6   165.7  0.67
1 1 1      20   14    8 o     367.9    4.0    409.7   218.4  0.99
1 1 1      20   14    9 o     190.5    4.7    170.6    18.1  0.97
1 1 1      20   14   10 o     163.7    3.8    189.9   309.2  0.97
1 1 1      20   14   11 o      87.8    3.0     54.7   129.3  0.81
1 1 1      20   14   12 o     187.8    2.9    209.2   114.2  0.98
1 1 1      20   14   13 o     325.9    3.7    281.8   159.8  0.99
1 1 1      20   14   14 f      56.0    4.8     58.1    39.8  0.00
1 1 1      20   14   15 o     116.5    3.5    119.8   124.0  0.97
1 1 1      20   14   16 o      74.8    4.7     50.8    69.9  0.93
1 1 1      20   14   17 o      61.8    6.5     86.6   255.1  0.96
1 1 1      20   14   18 o      14.9    7.0     23.6   173.5  0.48
1 1 1      20   14   19 o      36.8   12.4     59.7   286.3  0.94
1 1 1      20   15    0 o     369.4    4.9    313.1     0.0  1.00
1 1 1      20   15    1 o     338.4    3.1    252.9   245.2  0.98
1 1 1      20   15    2 o     210.2    2.6    167.1   336.0  0.94
1 1 1      20   15    3 o     276.3    2.9    288.5   161.6  0.98
1 1 1      20   15    4 o     258.6    3.0    235.3   281.3  0.97
1 1 1      20   15    5 o     294.6    2.9    278.0   189.7  0.98
1 1 1      20   15    6 o     262.8    2.7    212.8    96.9  0.97
1 1 1      20   15    7 o     107.4    2.4    124.4   264.1  0.90
1 1 1      20   15    8 o     112.9    2.8    168.9   210.9  0.94
1 1 1      20   15    9 o     178.8    3.7    149.4    54.7  0.96
1 1 1      20   15   10 o     103.1    7.8    111.4    99.3  0.92
1 1 1      20   15   11 o     139.0    5.8     90.8   280.2  0.94
1 1 1      20   15   12 o     190.8    2.9    175.0   138.9  0.98
1 1 1      20   15   13 o     120.5    3.0     90.1   339.1  0.95
1 1 1      20   15   14 o     124.5    2.9     84.1   176.2  0.96
1 1 1      20   15   15 o      73.8    5.8     59.6    14.7  0.92
1 1 1      20   15   16 o      66.3    5.2     65.3   226.3  0.94
1 1 1      20   15   17 o      32.3   10.3     17.7   246.1  0.57
1 1 1      20   15   18 o     115.6    4.2    111.2    45.8  0.99
1 1 1      20   15   19 o      84.5    6.5     94.4   344.0  0.99
1 1 1      20   16    0 o      77.7    3.7    111.1   180.0  0.82
1 1 1      20   16    1 o      48.9    3.7     77.7   224.4  0.43
1 1 1      20   16    2 o     357.4    3.4    360.9   118.4  0.99
1 1 1      20   16    3 o     227.4    2.5    257.9    42.9  0.97
1 1 1      20   16    4 o     146.6    2.1    181.6   315.9  0.94
1 1 1      20   16    5 o      31.4    4.1     20.5   216.4  0.11
1 1 1      20   16    6 o      93.6    2.2     89.8   289.6  0.81
1 1 1      20   16    7 o     301.6    3.3    285.0   344.5  0.99
1 1 1      20   16    8 o     277.5    3.1    243.6    56.1  0.98
1 1 1      20   16    9 o     151.6    3.1    179.7   185.3  0.96
1 1 1      20   16   10 o     257.9    4.6    322.8   142.3  0.99
1 1 1      20   16   11 o     176.7    7.4    165.2   136.2  0.98
1 1 1      20   16   12 o     118.6    2.7    102.0    36.9  0.95
1 1 1      20   16   13 o      65.3    4.8     42.9    41.7  0.80
1 1 1      20   16   14 o     164.4    3.1    147.7   204.7  0.98
1 1 1      20   16   15 o     190.7    3.5    185.6   295.3  0.99
1 1 1      20   16   16 o      92.1    3.1     71.4   182.0  0.96
1 1 1      20   16   17 f     119.5    3.9    129.3   223.5  0.00
1 1 1      20   16   18 o      76.4    4.9     86.9    84.3  0.98
1 1 1      20   17    0 o      20.0   10.0     32.7   180.0  0.10
1 1 1      20   17    1 o     247.0    3.1    250.0    38.8  0.97
1 1 1      20   17    2 o     189.3    2.5    160.2    66.8  0.94
1 1 1      20   17    3 o     101.9    2.2    116.9   294.0  0.86
1 1 1      20   17    4 o     103.5    2.6     73.5   264.8  0.76
1 1 1      20   17    5 o      81.2    2.5     67.9    96.4  0.70
1 1 1      20   17    6 o     148.1    2.2    137.3   176.4  0.93
1 1 1      20   17    7 o     128.3    2.5     59.2   331.2  0.83
1 1 1      20   17    8 o     199.3    3.0    209.3   187.3  0.97
1 1 1      20   17    9 o     154.7    3.3    208.8   249.5  0.97
1 1 1      20   17   10 o     120.4    4.6    140.3    98.7  0.95
1 1 1      20   17   11 o     214.6    4.9    158.0    25.9  0.98
1 1 1      20   17   12 o      50.4   18.2     67.0   353.1  0.81
1 1 1      20   17   13 f      39.9    5.5     34.5   190.1  0.00
1 1 1      20   17   14 o     176.1    3.1    156.7   277.6  0.99
1 1 1      20   17   15 o      19.9    7.8     19.9   141.7  0.32
1 1 1      20   17   16 o      86.9    3.5     74.2   323.1  0.96
1 1 1      20   17   17 o      53.2    6.4     63.4   119.5  0.95
1 1 1      20   17   18 o      67.6    5.7     64.2    85.4  0.97
1 1 1      20   17   19 o      54.4    7.0     48.8   197.7  0.96
1 1 1      20   18    0 o     153.5    3.5    173.0   360.0  1.00
1 1 1      20   18    1 o     407.8    3.9    397.6    93.2  0.99
1 1 1      20   18    2 o     532.2    4.2    464.2   188.6  0.99
1 1 1      20   18    3 o     110.5    2.4    164.2   154.3  0.91
1 1 1      20   18    4 o     502.8    5.2    435.9   107.2  0.99
1 1 1      20   18    5 o     295.5    2.9    292.8   152.8  0.98
1 1 1      20   18    6 o     161.7    2.2    105.9   136.3  0.92
1 1 1      20   18    7 o     271.8    2.9    235.9   161.6  0.98
1 1 1      20   18    8 o     141.7    2.9    175.9    91.6  0.96
1 1 1      20   18    9 o     144.3    3.2    153.0   120.6  0.96
1 1 1      20   18   10 o     173.7    4.0    127.1   293.8  0.97
1 1 1      20   18   11 o     276.6    5.1    226.5   147.3  0.99
1 1 1      20   18   12 o     155.7    5.2    197.5   101.5  0.98
1 1 1      20   18   13 o     134.6    3.0    150.7   132.9  0.98
1 1 1      20   18   14 o     107.9    2.6     99.6   129.3  0.97
1 1 1      20   18   15 o      36.7    7.3     28.1   252.8  0.67
1 1 1      20   18   16 f     110.6    3.4    118.5   109.2  0.00
1 1 1      20   18   17 o      10.7    5.2     22.0   127.7  0.33
1 1 1      20   18   18 o      44.1    8.0     55.2   171.8  0.95
1 1 1      20   18   19 o      90.1    4.2     93.3   321.8  0.99
1 1 1      20   19    0 o     191.8    4.9     81.0     0.0  0.99
1 1 1      20   19    1 o     315.9    3.4    315.8    98.8  0.98
1 1 1      20   19    2 o     390.5    3.6    352.3   236.0  0.99
1 1 1      20   19    3 o      36.0    5.3     32.9   222.1  0.20
1 1 1      20   19    4 o     167.7    2.6    151.5     4.4  0.94
1 1 1      20   19    5 o     265.1    3.0    289.3   166.6  0.98
1 1 1      20   19    6 o     151.5    2.3    146.0   235.0  0.95
1 1 1      20   19    7 o      94.2    2.9     69.6   246.2  0.82
1 1 1      20   19    8 o      98.0    2.8    130.8    76.5  0.93
1 1 1      20   19    9 o     182.5    3.0    145.6   154.0  0.97
1 1 1      20   19   10 o     122.7    3.6    114.2   120.2  0.95
1 1 1      20   19   11 o      70.4    8.3     96.3    43.7  0.91
1 1 1      20   19   12 o      64.3    9.7     49.8   177.8  0.83
1 1 1      20   19   13 o      62.0   14.3     74.5   137.5  0.91
1 1 1      20   19   14 o     191.8    3.3    174.5   237.9  0.99
1 1 1      20   19   15 o      33.7    7.0     49.3   309.9  0.82
1 1 1      20   19   16 o      41.7    6.8     84.2   306.3  0.94
1 1 1      20   19   17 o      31.6    8.9     20.8   127.7  0.71
1 1 1      20   19   18 o      63.4    4.9     59.7    62.9  0.97
1 1 1      20   20    0 o      18.4   11.4    140.6   180.0  0.23
1 1 1      20   20    1 o     209.7    3.5     69.2   270.0  0.99
1 1 1      20   20    2 o     188.9    3.6     74.4   180.0  0.99
1 1 1      20   20    3 o     359.8    4.2    440.0   270.0  1.00
1 1 1      20   20    4 o     246.2    4.4    117.2   180.0  1.00
1 1 1      20   20    5 o      89.5    4.9     70.9    90.0  0.87
1 1 1      20   20    6 o      15.3    9.9     41.5   180.0  0.15
1 1 1      20   20    7 o     190.7    3.7    202.9    90.0  1.00
1 1 1      20   20    8 o     118.7    3.5    125.8   180.0  1.00
1 1 1      20   20    9 o      80.5    5.2     81.1    90.0  0.98
1 1 1      20   20   10 f      96.6    7.9    253.0     0.0  0.00
1 1 1      20   20   11 o     125.9    8.6    157.8    90.0  1.00
1 1 1      20   20   12 f     103.1   10.0    121.7   180.0  0.00
1 1 1      20   20   13 o      45.0   23.7     53.5    90.0  0.92
1 1 1      20   20   14 o     150.7    3.9    145.0     0.0  1.00
1 1 1      20   20   15 o      77.5    6.1    109.0    90.0  1.00
1 1 1      20   20   16 o      18.4   11.3     29.3   180.0  0.61
1 1 1      20   20   17 o      37.8   13.1     11.6    90.0  0.63
1 1 1      20   20   18 o      81.2    6.8     85.9   180.0  1.00
1 1 1      21    0    2 o     136.8    3.8    116.9   180.0  0.90
1 1 1      21    0    3 o     110.3    2.5     91.0   135.0  0.73
1 1 1      21    0    4 o     402.1    7.3    250.7   270.0  1.00
1 1 1      21    0    5 o     530.1    9.9    426.1    45.0  1.00
1 1 1      21    0    6 o     344.1    5.0    310.6   360.0  1.00
1 1 1      21    0    7 o     181.0    3.7    157.4   315.0  1.00
1 1 1      21    0    8 o      95.8    3.9     88.2   270.0  0.86
1 1 1      21    0    9 o      33.8   10.1      2.7   225.0  0.01
1 1 1      21    0   10 o     103.5    6.1    132.3   180.0  0.99
1 1 1      21    0   11 o      20.5   11.5     30.7   135.0  0.15
1 1 1      21    0   12 o     199.2    5.5    174.2   270.0  1.00
1 1 1      21    0   13 o     152.7    7.2    181.9    45.0  1.00
1 1 1      21    0   14 o     124.7    9.2    116.7     0.0  1.00
1 1 1      21    0   15 o     170.4    6.5    129.9   135.0  1.00
1 1 1      21    0   16 f      91.0    9.5     82.7    90.0  0.00
1 1 1      21    0   17 o     133.6    8.4    109.0    45.0  1.00
1 1 1      21    0   18 o     118.6    9.5    126.3     0.0  1.00
1 1 1      21    0   19 o      32.4   21.5     54.7   135.0  0.99
1 1 1      21    0   20 o      29.6   19.0     26.3    90.0  0.93
1 1 1      21    1    1 o     416.4    7.2    366.4   111.9  0.98
1 1 1      21    1    2 o     341.5    4.5    250.7   157.4  0.97
1 1 1      21    1    3 o     384.8    3.9    465.5   298.4  0.98
1 1 1      21    1    4 o     267.0    3.8    250.1    95.0  0.96
1 1 1      21    1    5 o     323.1    4.7    353.6    63.1  0.98
1 1 1      21    1    6 o     668.6    7.0    665.1    16.6  1.00
1 1 1      21    1    7 o     172.3    2.6    169.2   327.1  0.93
1 1 1      21    1    8 o     120.4    2.9     99.3    71.6  0.85
1 1 1      21    1    9 o     214.0    3.1    198.4    34.6  0.97
1 1 1      21    1   10 o     142.6    3.0    107.8   132.7  0.92
1 1 1      21    1   11 o     126.8    3.6     99.5   287.8  0.91
1 1 1      21    1   12 o      47.6    7.0     83.7    35.3  0.74
1 1 1      21    1   13 o      53.1    7.7     58.0   268.1  0.72
1 1 1      21    1   14 o      75.0    7.4     62.6   318.1  0.87
1 1 1      21    1   15 o     131.1    4.8    140.1   217.3  0.97
1 1 1      21    1   16 o     127.2    4.7    110.9   186.4  0.97
1 1 1      21    1   17 o     190.9    5.8    162.4   324.5  0.99
1 1 1      21    1   18 o      79.3   13.0     81.4   173.1  0.97
1 1 1      21    1   19 o      66.3   11.9     62.6   248.5  0.96
1 1 1      21    1   20 o      44.4   16.1     59.8   121.5  0.95
1 1 1      21    2    0 o     326.9    7.7    509.3     0.0  1.00
1 1 1      21    2    1 o      97.7    3.6    120.5   340.9  0.67
1 1 1      21    2    2 f     223.1    3.5    161.0   349.7  0.00
1 1 1      21    2    3 o     365.0    3.8    366.1    71.6  0.98
1 1 1      21    2    4 o     682.1    8.4    688.6    14.9  0.99
1 1 1      21    2    5 o     487.0    6.3    541.0    80.7  0.99
1 1 1      21    2    6 o     278.6    2.9    276.1   265.6  0.97
1 1 1      21    2    7 o      35.7    5.8     68.4   184.9  0.31
1 1 1      21    2    8 o     286.0    2.8    312.9    84.7  0.98
1 1 1      21    2    9 o      98.2    3.0    126.7   133.5  0.88
1 1 1      21    2   10 o     264.7    4.0    277.9   107.2  0.98
1 1 1      21    2   11 o     349.9    5.0    384.7    87.2  0.99
1 1 1      21    2   12 o     247.9    4.5    208.3    56.7  0.98
1 1 1      21    2   13 o      98.8    5.2    111.1    46.9  0.93
1 1 1      21    2   14 o      67.3    6.9      5.5    71.3  0.16
1 1 1      21    2   15 o     126.9    4.7    120.4   155.5  0.97
1 1 1      21    2   16 o     119.8    5.3    107.2   351.3  0.97
1 1 1      21    2   17 o      26.2   11.4     34.7    32.9  0.63
1 1 1      21    2   18 o      25.7   11.8     44.9   218.5  0.78
1 1 1      21    2   19 o      63.6   13.9     76.5    53.0  0.97
1 1 1      21    2   20 o      37.2   15.5     37.9   140.9  0.91
1 1 1      21    3    0 o      22.9    8.7      2.0   360.0  0.04
1 1 1      21    3    1 o     140.1    3.0    263.0   269.8  0.92
1 1 1      21    3    2 f      52.4    2.8    210.7   162.1  0.00
1 1 1      21    3    3 o     235.8    3.0    230.0   347.8  0.95
1 1 1      21    3    4 o     277.3    4.1    327.2   112.9  0.97
1 1 1      21    3    5 o     198.1    2.6    121.6   115.2  0.89
1 1 1      21    3    6 o      42.8    3.2     19.4     9.9  0.09
1 1 1      21    3    7 o     403.7    4.2    391.8   106.1  0.99
1 1 1      21    3    8 o     108.1    2.0    168.9   341.2  0.91
1 1 1      21    3    9 o     495.5    4.4    434.6   178.4  0.99
1 1 1      21    3   10 f     494.6    5.2    470.2   299.8  0.00
1 1 1      21    3   11 o      67.4    6.2     77.9   294.7  0.77
1 1 1      21    3   12 o      72.7    6.7    130.8   242.8  0.90
1 1 1      21    3   13 o     116.8    4.5    103.7    60.0  0.94
1 1 1      21    3   14 o      53.0   10.0     72.4   354.0  0.83
1 1 1      21    3   15 o     122.2    6.9    136.7    25.1  0.97
1 1 1      21    3   16 o     241.0    5.8    245.1   299.6  0.99
1 1 1      21    3   17 o      72.0   10.2     80.1   214.5  0.95
1 1 1      21    3   18 o      23.4   11.1     27.4    46.1  0.60
1 1 1      21    3   19 o      40.7   14.9     31.0    76.5  0.86
1 1 1      21    3   20 f      62.6   13.9     58.7   195.3  0.00
1 1 1      21    4    0 o     742.2   12.3    785.9     0.0  1.00
1 1 1      21    4    1 o     470.0    5.8    391.3    80.1  0.99
1 1 1      21    4    2 o     292.9    4.6    320.1   279.2  0.97
1 1 1      21    4    3 o     496.2    9.7    479.4   126.4  0.99
1 1 1      21    4    4 f     193.1    2.6    280.0   175.0  0.00
1 1 1      21    4    5 o     273.1    2.8    244.7   169.4  0.97
1 1 1      21    4    6 o     244.8    2.8    213.5   283.6  0.96
1 1 1      21    4    7 o      13.0    6.0     85.0   330.4  0.16
1 1 1      21    4    8 f     236.6    3.2    196.0    45.9  0.00
1 1 1      21    4    9 o     280.2    2.9    328.5    60.8  0.98
1 1 1      21    4   10 o      34.3    5.1     18.3   197.5  0.12
1 1 1      21    4   11 f     272.6    3.5    232.2   349.7  0.00
1 1 1      21    4   12 o     192.8    4.4    194.1   155.6  0.98
1 1 1      21    4   13 o     168.6    4.5    158.8    68.7  0.97
1 1 1      21    4   14 o     212.3    4.6    239.1    60.8  0.99
1 1 1      21    4   15 o     152.0    5.2    141.2   122.6  0.98
1 1 1      21    4   16 o      44.9   14.0     72.9   328.2  0.88
1 1 1      21    4   17 f      35.0   13.1     50.6    66.5  0.00
1 1 1      21    4   18 o     118.8    6.4    105.6   159.7  0.98
1 1 1      21    4   19 f      44.6   14.8     30.8   300.9  0.00
1 1 1      21    4   20 o      34.0   16.1     27.8   324.8  0.86
1 1 1      21    5    0 o     349.8    6.8    343.5     0.0  1.00
1 1 1      21    5    1 o     439.7    5.7    457.2   300.5  0.99
1 1 1      21    5    2 o      56.6    3.4     75.7   122.2  0.41
1 1 1      21    5    3 o     266.1    4.0    333.5   190.1  0.97
1 1 1      21    5    4 o     226.1    2.9    228.1   277.3  0.95
1 1 1      21    5    5 o     235.1    2.7    296.2   266.0  0.97
1 1 1      21    5    6 o     400.0    4.6    461.9   274.4  0.99
1 1 1      21    5    7 o     125.3    2.8    120.1   340.7  0.87
1 1 1      21    5    8 o     188.6    2.6    211.4   114.4  0.96
1 1 1      21    5    9 o     220.5    2.8    186.4    37.4  0.97
1 1 1      21    5   10 f      48.6    3.6    104.9   241.0  0.00
1 1 1      21    5   11 o     225.1    3.1    228.4   145.7  0.98
1 1 1      21    5   12 o     343.8    4.2    278.0   138.6  0.99
1 1 1      21    5   13 o      44.5    6.9     49.5    94.3  0.62
1 1 1      21    5   14 o     410.4    6.1    385.9   154.4  1.00
1 1 1      21    5   15 o      48.7    8.9     47.0   294.3  0.77
1 1 1      21    5   16 o      59.6   12.5     23.6   193.1  0.70
1 1 1      21    5   17 o      60.7   11.8     57.3   193.6  0.92
1 1 1      21    5   18 o      51.5   14.9     37.8    36.0  0.89
1 1 1      21    5   19 o      37.2   13.5     54.9   115.1  0.92
1 1 1      21    5   20 o      45.6   15.0     19.8    87.8  0.86
1 1 1      21    6    0 o      43.4   13.5     15.2   180.0  0.08
1 1 1      21    6    1 o     261.0    3.1    337.6   280.4  0.97
1 1 1      21    6    2 o      87.2    2.7    110.5   119.4  0.69
1 1 1      21    6    3 o     329.9    4.2    294.2   286.7  0.97
1 1 1      21    6    4 o     274.2    2.7    245.7   219.5  0.96
1 1 1      21    6    5 f     205.8    2.8    260.7   243.8  0.00
1 1 1      21    6    6 o     332.6    3.9    250.9    23.0  0.98
1 1 1      21    6    7 o     145.3    3.1    174.4   212.3  0.93
1 1 1      21    6    8 o      96.0    3.1    198.5   128.1  0.92
1 1 1      21    6    9 o     313.2    3.2    290.2   329.3  0.99
1 1 1      21    6   10 o     151.4    2.5    180.1    80.1  0.96
1 1 1      21    6   11 o      78.2    2.8    102.7   269.9  0.87
1 1 1      21    6   12 o     165.1    3.2    195.2   229.9  0.97
1 1 1      21    6   13 o     165.4    3.3    139.8   254.4  0.97
1 1 1      21    6   14 o     104.3    4.0    110.1   320.1  0.95
1 1 1      21    6   15 o      80.3    7.3     43.2   307.3  0.86
1 1 1      21    6   16 o     185.3    4.2    152.4    21.8  0.99
1 1 1      21    6   17 o      32.0   13.2     63.7   303.6  0.86
1 1 1      21    6   18 o      33.2   12.9     57.9   251.1  0.89
1 1 1      21    6   19 o      98.4    8.6     89.7   186.3  0.98
1 1 1      21    6   20 o      25.6   12.4     28.2   271.5  0.82
1 1 1      21    7    0 o     206.7    5.1    250.7   180.0  1.00
1 1 1      21    7    1 o     481.8    5.1    374.1   334.0  0.99
1 1 1      21    7    2 o     171.4    3.1     84.4   332.3  0.79
1 1 1      21    7    3 o     499.2    5.2    515.3   270.9  0.99
1 1 1      21    7    4 o     123.7    2.1    146.3   134.0  0.86
1 1 1      21    7    5 o     201.6    2.2    141.7   129.6  0.93
1 1 1      21    7    6 o     386.1    5.3    338.6    35.5  0.99
1 1 1      21    7    7 o     260.2    3.8    276.8   196.3  0.98
1 1 1      21    7    8 o     122.7    3.0    195.9   322.2  0.94
1 1 1      21    7    9 o     332.8    3.4    272.0   167.0  0.99
1 1 1      21    7   10 o     215.4    2.9    224.7    62.4  0.98
1 1 1      21    7   11 o     170.3    3.1     53.9   344.2  0.89
1 1 1      21    7   12 o     160.0    3.2    141.1    97.0  0.96
1 1 1      21    7   13 o      73.2    4.5     87.1   207.0  0.89
1 1 1      21    7   14 o     149.8    3.6    140.8    35.8  0.97
1 1 1      21    7   15 o     140.2    3.7    130.3   147.0  0.98
1 1 1      21    7   16 o     138.9    4.5    110.9     2.1  0.98
1 1 1      21    7   17 o      65.6    8.5     69.6   337.1  0.94
1 1 1      21    7   18 o      36.4   12.1     34.4   299.9  0.82
1 1 1      21    7   19 f      96.6    7.8     82.5   248.2  0.00
1 1 1      21    7   20 o     116.4    6.9    107.1   187.9  0.99
1 1 1      21    8    0 o     111.0    3.6    190.6   180.0  0.96
1 1 1      21    8    1 o     355.2    3.6    298.5   180.9  0.98
1 1 1      21    8    2 o     357.5    4.0    360.0   145.0  0.98
1 1 1      21    8    3 o     226.7    3.0    182.7    98.8  0.94
1 1 1      21    8    4 o     494.5    4.7    455.0   323.1  0.99
1 1 1      21    8    5 o      40.5    2.3     56.5   307.0  0.27
1 1 1      21    8    6 o      73.4    3.6     44.1    48.8  0.43
1 1 1      21    8    7 o     103.2    3.4    104.9   285.4  0.83
1 1 1      21    8    8 o     115.5    4.2    121.1   189.3  0.89
1 1 1      21    8    9 o     144.5    3.1    138.4   169.3  0.93
1 1 1      21    8   10 o      92.4    2.4     71.8   149.5  0.81
1 1 1      21    8   11 o      72.1    3.1     61.9   275.1  0.75
1 1 1      21    8   12 o     164.7    2.8    152.7   245.6  0.97
1 1 1      21    8   13 o      81.3    3.4     60.0   136.7  0.86
1 1 1      21    8   14 o     265.2    3.8    180.2   325.0  0.99
1 1 1      21    8   15 o     240.7    3.7    228.4   159.3  0.99
1 1 1      21    8   16 o      94.0    4.6    119.3   272.8  0.97
1 1 1      21    8   17 o      51.7   11.9     34.6    20.5  0.84
1 1 1      21    8   18 o      68.8   11.4     64.0   249.7  0.96
1 1 1      21    8   19 o      32.4   13.8     40.0   243.7  0.88
1 1 1      21    8   20 o      56.9   13.7     48.9   302.9  0.96
1 1 1      21    9    0 o      65.9    6.0    149.2   360.0  0.78
1 1 1      21    9    1 o     305.6    3.6    353.8   279.4  0.98
1 1 1      21    9    2 o      91.6    2.7    107.0   227.4  0.69
1 1 1      21    9    3 o     188.9    2.8    204.7   339.4  0.94
1 1 1      21    9    4 o     110.1    2.1    194.9   153.0  0.90
1 1 1      21    9    5 o     341.5    2.7    281.3    99.2  0.98
1 1 1      21    9    6 o     391.7    3.5    304.0    37.2  0.98
1 1 1      21    9    7 o     237.9    3.3    230.1   230.1  0.97
1 1 1      21    9    8 o      97.0    3.8    194.5   199.6  0.92
1 1 1      21    9    9 o     245.4    3.3    238.9   265.3  0.98
1 1 1      21    9   10 o     229.7    2.8    192.2   228.4  0.98
1 1 1      21    9   11 o      76.1    2.7    114.8   348.7  0.89
1 1 1      21    9   12 o     125.2    2.6    116.5   301.7  0.95
1 1 1      21    9   13 o     110.4    3.4    111.5    81.9  0.95
1 1 1      21    9   14 o     138.7    3.6    129.1   156.6  0.97
1 1 1      21    9   15 o      58.2    6.0     72.0   165.5  0.90
1 1 1      21    9   17 o      37.3   11.5     43.7   317.5  0.83
1 1 1      21    9   18 o      29.7   11.9     12.9    13.0  0.46
1 1 1      21    9   19 o      31.4   12.8     46.6   178.9  0.90
1 1 1      21    9   20 o      37.3   15.3     45.5   167.4  0.93
1 1 1      21   10    0 o     874.7    8.9    811.3   180.0  1.00
1 1 1      21   10    1 o     281.9    3.7    275.4     6.0  0.97
1 1 1      21   10    2 o     198.9    3.0    255.3    92.5  0.95
1 1 1      21   10    3 o     431.2    4.7    389.8    91.4  0.99
1 1 1      21   10    4 o     301.0    3.5    300.6   107.0  0.98
1 1 1      21   10    5 o     178.5    2.2    277.4   143.9  0.96
1 1 1      21   10    6 o      50.0    3.0     59.8   129.6  0.41
1 1 1      21   10    7 o     314.5    3.5    322.2   174.6  0.98
1 1 1      21   10    8 f     177.2    3.5    189.0    43.0  0.00
1 1 1      21   10    9 o     162.7    4.3    249.3   210.3  0.97
1 1 1      21   10   10 o     123.1    2.3    197.0   205.9  0.96
1 1 1      21   10   11 o     294.9    4.3    283.0    32.2  0.99
1 1 1      21   10   12 o     162.5    2.8    158.0   258.2  0.97
1 1 1      21   10   13 o     161.1    3.3    129.8   216.5  0.97
1 1 1      21   10   14 o     134.9    3.0    107.0   153.0  0.97
1 1 1      21   10   15 f      31.8   10.2     12.8   189.4  0.00
1 1 1      21   10   16 o     102.6    4.2    109.0   188.1  0.97
1 1 1      21   10   17 o      14.5    7.0     24.5   246.1  0.35
1 1 1      21   10   18 o      82.7    5.3     85.0    73.2  0.97
1 1 1      21   10   19 o      76.9    6.5     73.1    84.4  0.98
1 1 1      21   10   20 o      30.0   12.8     29.3    63.9  0.87
1 1 1      21   11    0 o     309.8    4.5    261.7   180.0  1.00
1 1 1      21   11    1 o     431.8    4.2    367.8   355.0  0.99
1 1 1      21   11    2 f     668.2    6.5    617.1   148.5  0.00
1 1 1      21   11    3 o     127.8    2.8     75.1   152.2  0.75
1 1 1      21   11    4 o     165.4    2.2    190.8   287.5  0.93
1 1 1      21   11    5 o     327.9    3.0    315.3   190.7  0.98
1 1 1      21   11    6 o     336.4    3.6    298.8   140.4  0.98
1 1 1      21   11    7 o     157.8    2.9    227.2    70.1  0.96
1 1 1      21   11    8 o     254.1    3.5    259.4   302.6  0.98
1 1 1      21   11    9 o     210.4    3.5    146.9   270.7  0.96
1 1 1      21   11   10 o      79.3    3.3     43.3   128.3  0.65
1 1 1      21   11   11 o     256.6    3.5    253.1   299.2  0.99
1 1 1      21   11   12 o     118.9    3.1    108.8    11.0  0.94
1 1 1      21   11   13 o     126.7    3.3    104.1   195.3  0.96
1 1 1      21   11   14 o      91.2    4.1     58.1   311.6  0.91
1 1 1      21   11   15 o      69.5    4.4     73.7   107.7  0.92
1 1 1      21   11   16 f      72.9    4.4     32.8   314.7  0.00
1 1 1      21   11   17 o      63.0    6.8     62.8   132.1  0.94
1 1 1      21   11   18 o      30.7   10.8     14.7   190.0  0.54
1 1 1      21   11   19 f      63.5    8.4     57.5   245.3  0.00
1 1 1      21   11   20 o      26.4   12.3      8.0   349.0  0.47
1 1 1      21   12    0 o     153.0    3.3     87.6   180.0  0.92
1 1 1      21   12    1 o     114.9    2.3     94.0   309.6  0.78
1 1 1      21   12    2 f     312.4    3.7    254.5    77.5  0.00
1 1 1      21   12    3 o     424.6    4.6    380.3   249.9  0.99
1 1 1      21   12    4 o     355.1    3.5    400.6   319.1  0.99
1 1 1      21   12    5 o      43.4    2.7     66.4   197.1  0.36
1 1 1      21   12    6 o     176.7    2.1    171.1    47.0  0.95
1 1 1      21   12    7 o     138.6    2.7    187.2     1.6  0.94
1 1 1      21   12    8 f     319.6    4.0    348.8   313.2  0.00
1 1 1      21   12    9 o     144.9    4.2    134.2   179.7  0.94
1 1 1      21   12   10 o      81.5    6.8     60.6   222.6  0.77
1 1 1      21   12   11 o      72.8    3.3    101.5   267.0  0.88
1 1 1      21   12   12 o      86.3    3.2     75.0   195.0  0.89
1 1 1      21   12   13 o     201.6    3.2    228.6   221.4  0.99
1 1 1      21   12   14 o      70.1    4.2     70.3   192.8  0.90
1 1 1      21   12   15 o     116.8    3.9    127.7   159.1  0.98
1 1 1      21   12   16 o     173.4    3.6    154.0    93.4  0.99
1 1 1      21   12   17 o     149.6    3.9    132.6   332.6  0.99
1 1 1      21   12   18 o      26.6   10.9     25.7   197.8  0.71
1 1 1      21   12   19 o      32.3   12.0     26.3   213.9  0.83
1 1 1      21   13    0 o     162.5    2.8    187.6     0.0  1.00
1 1 1      21   13    1 o     253.2    2.6    193.7    80.2  0.96
1 1 1      21   13    2 o     464.4    4.7    405.7   198.8  0.99
1 1 1      21   13    3 o     465.8    5.1    447.8    87.4  0.99
1 1 1      21   13    4 o     243.4    2.8    184.0   159.2  0.96
1 1 1      21   13    5 o     190.8    2.3    124.6   354.6  0.93
1 1 1      21   13    6 o     115.1    2.7     86.2    68.2  0.83
1 1 1      21   13    7 o      71.7    2.7     66.2   273.6  0.64
1 1 1      21   13    8 o     105.4    4.6     99.1   303.1  0.87
1 1 1      21   13    9 o     121.4    3.3     88.8   339.1  0.90
1 1 1      21   13   10 o      53.0    8.2     51.7   344.0  0.60
1 1 1      21   13   11 o     291.1    4.0    281.4    81.2  0.99
1 1 1      21   13   12 o     164.8    2.6    208.2   123.3  0.98
1 1 1      21   13   13 o      65.6    3.7     66.3   259.8  0.87
1 1 1      21   13   14 o      98.6    2.9     96.2   174.3  0.95
1 1 1      21   13   15 o      66.9    4.4     45.1   357.2  0.88
1 1 1      21   13   16 o      60.3    5.3     54.1   339.3  0.91
1 1 1      21   13   17 o      22.2    9.2     38.7   170.0  0.71
1 1 1      21   13   18 o      15.0    7.4     19.5   121.0  0.42
1 1 1      21   13   19 o      25.6   10.4     28.0    38.0  0.81
1 1 1      21   14    0 o      25.3   11.9     71.4   180.0  0.24
1 1 1      21   14    1 o      90.8    2.3    121.0   356.2  0.80
1 1 1      21   14    2 o     184.7    2.9    236.4     0.1  0.96
1 1 1      21   14    3 o     372.4    4.5    293.7   323.5  0.98
1 1 1      21   14    4 o     313.5    3.2    338.0   280.8  0.98
1 1 1      21   14    5 o     478.2    3.9    383.1    60.9  0.99
1 1 1      21   14    6 o     263.5    2.6    212.5   232.6  0.97
1 1 1      21   14    7 o     161.0    2.6    150.8   181.1  0.95
1 1 1      21   14    8 o     116.8    2.7    136.5   116.1  0.92
1 1 1      21   14    9 o      30.8   11.7     18.0   267.3  0.14
1 1 1      21   14   10 o      78.7    5.5     53.9   343.2  0.76
1 1 1      21   14   11 o     277.3    5.3    259.2   183.1  0.99
1 1 1      21   14   12 o      76.9    3.6     49.4   200.7  0.82
1 1 1      21   14   13 o     153.8    3.1    167.8   198.7  0.98
1 1 1      21   14   14 o     108.4    3.1     96.8   297.6  0.96
1 1 1      21   14   15 o     107.2    3.4    106.8   257.1  0.97
1 1 1      21   14   16 o      30.3    8.2     36.0    19.0  0.72
1 1 1      21   14   17 o      39.4    9.1     41.2   186.6  0.87
1 1 1      21   14   18 f      88.3    6.4     79.4   271.3  0.00
1 1 1      21   14   19 o      32.1   10.1     30.4   333.7  0.87
1 1 1      21   15    0 o     449.5    5.9    519.6   180.0  1.00
1 1 1      21   15    1 o     195.3    2.5    209.2   171.1  0.95
1 1 1      21   15    2 o     345.0    3.7    284.8     2.8  0.98
1 1 1      21   15    3 o     171.6    2.7    195.2   274.2  0.95
1 1 1      21   15    4 o     184.8    2.7    282.0   357.4  0.97
1 1 1      21   15    5 o     220.1    2.7    260.5    67.6  0.97
1 1 1      21   15    6 o     201.3    2.5    209.5   301.0  0.97
1 1 1      21   15    7 o     455.4    4.2    463.4   308.0  0.99
1 1 1      21   15    8 o     300.1    3.4    321.2   206.6  0.99
1 1 1      21   15    9 o     153.6    3.8    238.8   251.4  0.97
1 1 1      21   15   10 o      48.7   13.8     85.6   144.9  0.77
1 1 1      21   15   11 o     131.1    4.6    112.9   315.6  0.95
1 1 1      21   15   12 o     149.9    4.0    116.8   265.9  0.97
1 1 1      21   15   13 o      67.4    4.4     72.9    97.6  0.90
1 1 1      21   15   14 o     107.7    3.0     87.6   296.3  0.96
1 1 1      21   15   15 o      63.8    4.8     73.5   304.7  0.93
1 1 1      21   15   16 o      29.2    8.0     33.5   123.7  0.70
1 1 1      21   15   17 o      53.7    5.6     90.7   257.6  0.96
1 1 1      21   15   18 o      75.9    6.0     82.1    18.0  0.98
1 1 1      21   15   19 o      42.4    8.0     36.2   202.4  0.93
1 1 1      21   16    0 o     316.0    5.0    366.2     0.0  1.00
1 1 1      21   16    1 o     119.3    2.2    162.8   227.8  0.91
1 1 1      21   16    2 o     298.2    3.1    256.8   286.8  0.98
1 1 1      21   16    3 o     122.1    2.1     72.1   157.6  0.79
1 1 1      21   16    4 o     145.7    2.4     64.6   136.1  0.82
1 1 1      21   16    5 o      97.9    2.3     77.3   333.6  0.79
1 1 1      21   16    6 o      93.5    2.7    127.7   162.2  0.88
1 1 1      21   16    7 o     199.8    2.6    193.5   272.2  0.97
1 1 1      21   16    8 o     232.3    3.3    149.7   162.4  0.97
1 1 1      21   16    9 o      80.8    4.7     82.5    53.2  0.85
1 1 1      21   16   10 o      93.8    5.2     80.1   356.7  0.89
1 1 1      21   16   11 o     247.5    6.7    222.7   246.3  0.99
1 1 1      21   16   12 o      64.3   14.8     77.0    20.0  0.88
1 1 1      21   16   13 o     141.9    3.0    123.8   195.2  0.97
1 1 1      21   16   14 o      73.3    3.6     47.1   144.3  0.89
1 1 1      21   16   15 o     103.5    3.9     69.6   125.7  0.96
1 1 1      21   16   16 o     109.4    3.4     99.9    60.2  0.98
1 1 1      21   16   17 f       9.2    4.6     32.0   100.7  0.00
1 1 1      21   16   18 o      55.9    5.9     81.5   296.6  0.97
1 1 1      21   16   19 o      41.7    8.0     39.5    17.0  0.94
1 1 1      21   17    0 o     420.2    5.6    388.7   360.0  1.00
1 1 1      21   17    1 o     203.9    2.7    183.1   138.6  0.96
1 1 1      21   17    2 o     235.5    2.5    236.9   275.6  0.97
1 1 1      21   17    3 f     272.8    2.7    147.3   139.1  0.00
1 1 1      21   17    4 o     123.6    2.4     85.9    59.6  0.84
1 1 1      21   17    5 o     257.4    2.6    291.2   266.7  0.98
1 1 1      21   17    6 o      74.1    2.5     70.6   126.8  0.72
1 1 1      21   17    7 o      71.4    3.4     83.1   320.3  0.79
1 1 1      21   17    8 o     102.3    3.1     67.5   326.9  0.84
1 1 1      21   17    9 o     131.5    3.0    137.7   260.7  0.95
1 1 1      21   17   10 o     230.6    4.0    206.5   239.4  0.98
1 1 1      21   17   11 o     226.8    5.0    176.1   303.0  0.98
1 1 1      21   17   12 o      98.9    8.7     68.5   148.8  0.92
1 1 1      21   17   13 o     100.6    3.1     88.2   245.5  0.95
1 1 1      21   17   14 o     127.5    3.1    115.4    15.9  0.98
1 1 1      21   17   15 o      20.9    7.9      5.8   173.0  0.11
1 1 1      21   17   16 o      29.0    7.4     50.2   325.1  0.83
1 1 1      21   17   17 o      35.4    8.3     54.9   263.1  0.91
1 1 1      21   17   18 o      61.5    5.6     72.8   285.0  0.97
1 1 1      21   17   19 o      32.5    9.5     46.8   100.9  0.93
1 1 1      21   18    0 o     300.5    4.4    172.8   180.0  1.00
1 1 1      21   18    1 o     360.4    3.6    361.6   315.3  0.99
1 1 1      21   18    2 o     209.5    2.3    230.3   238.1  0.97
1 1 1      21   18    3 o     227.6    2.7    208.9   333.0  0.97
1 1 1      21   18    4 o      75.7    3.1     81.8   166.9  0.75
1 1 1      21   18    5 o      18.2    6.9     63.6   157.9  0.23
1 1 1      21   18    6 o     204.9    2.9    168.7    66.1  0.97
1 1 1      21   18    7 o     201.8    2.7    192.9   347.2  0.97
1 1 1      21   18    8 o     195.9    2.6    187.5    97.6  0.97
1 1 1      21   18    9 o     157.5    3.1    116.6   316.7  0.96
1 1 1      21   18   10 o     245.4    4.1    206.4   306.5  0.99
1 1 1      21   18   11 o      45.4   13.2     14.7   352.6  0.28
1 1 1      21   18   12 o     187.4    5.2    181.7   251.7  0.99
1 1 1      21   18   13 o      38.8   13.0     24.3   154.8  0.51
1 1 1      21   18   14 o     115.4    3.4    114.5    98.1  0.98
1 1 1      21   18   15 f     131.6    2.5    126.0    28.7  0.00
1 1 1      21   18   16 o     118.0    3.2    117.0   295.2  0.99
1 1 1      21   18   17 o      49.6    6.2     41.7     7.5  0.92
1 1 1      21   18   18 o      17.8    8.0      2.9   143.2  0.11
1 1 1      21   19    0 o     100.0    3.3     82.8   180.0  0.90
1 1 1      21   19    1 o      25.7    7.0    126.7   220.0  0.50
1 1 1      21   19    2 o     327.4    3.1    351.5   151.0  0.99
1 1 1      21   19    3 o     146.6    2.0    132.6   342.1  0.93
1 1 1      21   19    4 o     167.4    2.7    187.0    73.3  0.96
1 1 1      21   19    5 o     209.4    3.4    164.4   301.5  0.97
1 1 1      21   19    6 o     192.2    2.6    154.4   137.4  0.96
1 1 1      21   19    7 o     154.0    2.6    120.7   272.6  0.95
1 1 1      21   19    8 o     104.0    2.7     90.5   194.1  0.90
1 1 1      21   19    9 o      63.6    4.5     39.5    35.2  0.64
1 1 1      21   19   10 o     108.6    4.7     86.9   188.6  0.93
1 1 1      21   19   11 o     125.7    6.6    108.0    90.4  0.96
1 1 1      21   19   12 o     145.8    5.0    137.7   212.2  0.98
1 1 1      21   19   13 o      90.3    8.0     43.9   169.5  0.90
1 1 1      21   19   14 o     141.6    3.8    129.8   115.6  0.98
1 1 1      21   19   15 o     127.8    3.2    151.0   246.3  0.99
1 1 1      21   19   16 o      62.0    5.2     66.7   298.6  0.95
1 1 1      21   19   17 o      23.8    8.5     46.0    21.5  0.85
1 1 1      21   19   18 o      46.4    6.9     47.9   210.3  0.95
1 1 1      21   20    0 o     104.8    3.5    171.1   180.0  1.00
1 1 1      21   20    1 o      68.9    3.4     70.2   121.0  0.67
1 1 1      21   20    2 o     219.1    3.0    204.8   352.4  0.97
1 1 1      21   20    3 o     148.2    2.1    132.6   335.6  0.94
1 1 1      21   20    4 o     435.0    4.1    413.8   281.7  0.99
1 1 1      21   20    5 o     285.3    3.6    269.4   165.4  0.99
1 1 1      21   20    6 o     264.0    2.9    239.2   279.7  0.98
1 1 1      21   20    7 o     122.5    2.4    146.2   277.0  0.95
1 1 1      21   20    8 o     159.6    2.5    127.0   229.1  0.96
1 1 1      21   20    9 o     166.0    3.2    110.1   151.6  0.96
1 1 1      21   20   10 o      83.9    5.5     69.8   280.1  0.89
1 1 1      21   20   11 o      67.7    9.5     31.3   317.4  0.71
1 1 1      21   20   12 o      75.6    7.6     62.9   177.5  0.91
1 1 1      21   20   13 f      25.9   11.8     28.4   214.2  0.00
1 1 1      21   20   14 o      52.1   14.3     47.9   154.3  0.88
1 1 1      21   20   15 o     144.8    3.1    145.6   324.5  0.99
1 1 1      21   20   16 o      61.7    3.5     64.7   103.6  0.96
1 1 1      21   20   17 o      71.4    3.0     56.6    33.2  0.97
1 1 1      21   20   18 o      33.1    7.8     15.5   135.9  0.76
1 1 1      21   21    0 o     361.5    9.3    309.4   180.0  1.00
1 1 1      21   21    1 o     341.6    5.2    259.5   270.0  1.00
1 1 1      21   21    2 o     197.5    4.1    137.5   180.0  1.00
1 1 1      21   21    3 f     295.9    3.9    289.9   270.0  0.00
1 1 1      21   21    4 f      86.6    3.7      4.5   180.0  0.00
1 1 1      21   21    5 o     188.5    4.8    187.4    90.0  1.00
1 1 1      21   21    6 o      26.9   11.4      3.5   180.0  0.02
1 1 1      21   21    7 o      75.5    4.3     54.6    90.0  0.85
1 1 1      21   21    8 o      38.7   11.0     12.0   180.0  0.15
1 1 1      21   21    9 o      49.2   12.2     70.2   270.0  0.87
1 1 1      21   21   10 o      82.5    7.6    146.1   180.0  1.00
1 1 1      21   21   11 o      47.0   21.5     27.5   270.0  0.60
1 1 1      21   21   12 o      30.0   16.2     16.1     0.0  0.30
1 1 1      21   21   13 o      67.7   17.7     48.9    90.0  0.99
1 1 1      21   21   14 o      23.3   15.9     26.0   180.0  0.52
1 1 1      21   21   15 o      49.7   22.7     20.1    90.0  0.83
1 1 1      21   21   16 o      63.4    8.0     77.8   180.0  1.00
1 1 1      21   21   17 o      73.5    6.7     78.5   270.0  1.00
1 1 1      21   21   18 o      20.1   12.6     15.1     0.0  0.65
1 1 1      22    0    2 o     599.8    9.9    602.5   270.0  1.00
1 1 1      22    0    3 o     208.0    3.3    155.8    45.0  1.00
1 1 1      22    0    4 o     653.4   11.6    658.7   180.0  1.00
1 1 1      22    0    5 o      15.9   10.9     41.2   135.0  0.08
1 1 1      22    0    6 o     100.9    5.0     99.5    90.0  0.86
1 1 1      22    0    7 o      18.3   10.4     31.9   225.0  0.08
1 1 1      22    0    8 o      80.0    4.8    107.3   180.0  0.89
1 1 1      22    0    9 o     243.9    4.8    255.9   315.0  1.00
1 1 1      22    0   10 o     324.9    5.6    328.2    90.0  1.00
1 1 1      22    0   11 o     142.0    4.9    107.7    45.0  1.00
1 1 1      22    0   12 o     125.7    5.0    126.5   180.0  1.00
1 1 1      22    0   13 o     102.5    6.9     63.6   135.0  0.99
1 1 1      22    0   14 o     148.1    7.2    113.9    90.0  1.00
1 1 1      22    0   15 o     106.9   11.0     96.0   225.0  1.00
1 1 1      22    0   16 o      18.1   12.6      7.5   180.0  0.10
1 1 1      22    0   17 o     144.6    7.3    178.8   135.0  1.00
1 1 1      22    0   18 f      32.8   20.4     50.5   270.0  0.00
1 1 1      22    0   19 o      40.7   19.3      2.7   225.0  0.18
1 1 1      22    0   20 o      38.6   21.4     11.9   180.0  0.77
1 1 1      22    1    1 o     246.5    4.9    225.6   308.9  0.95
1 1 1      22    1    2 o     419.5    5.5    284.5   149.2  0.98
1 1 1      22    1    3 o     523.3    5.2    520.0   351.5  0.99
1 1 1      22    1    4 o     140.7    3.6    149.4   322.4  0.88
1 1 1      22    1    5 o     482.4    6.4    417.0   177.3  0.99
1 1 1      22    1    6 o     237.5    4.1    229.1   342.9  0.96
1 1 1      22    1    7 o     367.2    3.4    339.2   211.4  0.99
1 1 1      22    1    8 o     257.4    2.7    212.1   119.6  0.97
1 1 1      22    1    9 o      82.1    3.5    133.5   223.5  0.87
1 1 1      22    1   10 o      17.0    7.8     25.6   135.7  0.09
1 1 1      22    1   11 o     250.9    4.2    199.4    56.9  0.98
1 1 1      22    1   12 o      93.3    4.6    120.6   319.1  0.93
1 1 1      22    1   13 o      34.9   10.8     54.0   155.7  0.58
1 1 1      22    1   14 o      53.6    7.6     50.7   222.5  0.77
1 1 1      22    1   15 o     128.5    5.2    124.3   313.6  0.97
1 1 1      22    1   16 o      81.3    7.6     85.1    43.3  0.95
1 1 1      22    1   17 o     205.4    4.7    214.7   188.6  0.99
1 1 1      22    1   18 o     180.3    5.2    160.4   276.8  0.99
1 1 1      22    1   19 o      30.6   13.9     27.4   334.1  0.79
1 1 1      22    1   20 o      46.6   17.1     53.9   323.0  0.95
1 1 1      22    2    0 f      22.2   12.3    142.2   180.0  0.00
1 1 1      22    2    1 o      96.2    3.3    152.0    53.8  0.79
1 1 1      22    2    2 f     282.0    3.7    326.8   183.1  0.00
1 1 1      22    2    3 f     178.7    2.4    128.5     0.8  0.00
1 1 1      22    2    4 o     413.8    5.7    294.6    15.8  0.98
1 1 1      22    2    5 o     113.3    3.4     79.0   338.1  0.72
1 1 1      22    2    6 f      64.5    1.9     87.9   186.0  0.00
1 1 1      22    2    7 o      79.9    2.8    156.7   113.2  0.85
1 1 1      22    2    8 f     100.3    3.0    143.6   241.6  0.00
1 1 1      22    2    9 o      91.6    2.3     58.5    20.8  0.70
1 1 1      22    2   10 o     149.0    3.3    160.6   322.4  0.95
1 1 1      22    2   11 o     181.0    4.4    161.8   144.7  0.97
1 1 1      22    2   12 o      65.6    5.8     79.3    33.5  0.83
1 1 1      22    2   13 o      26.2   10.8     37.2   357.6  0.34
1 1 1      22    2   14 o     147.4    4.3    121.0   297.5  0.97
1 1 1      22    2   15 o      30.2   13.1     35.8   338.2  0.53
1 1 1      22    2   16 o      67.6    8.8     67.1   178.8  0.92
1 1 1      22    2   17 f      49.1   13.5     34.4   199.3  0.00
1 1 1      22    2   18 o      58.7   14.4     60.6     0.6  0.94
1 1 1      22    2   19 o      31.5   13.6      6.1   202.3  0.30
1 1 1      22    2   20 o      34.0   15.8     39.8    81.9  0.91
1 1 1      22    3    0 o      19.4   11.5      4.6   180.0  0.01
1 1 1      22    3    1 o     143.6    3.4    195.8   143.0  0.90
1 1 1      22    3    2 o     277.6    3.9    254.2   229.7  0.97
1 1 1      22    3    3 o     211.5    3.0    261.6   120.4  0.95
1 1 1      22    3    4 o     153.2    2.9    303.5   237.2  0.95
1 1 1      22    3    5 o     146.9    2.3    149.4   317.2  0.90
1 1 1      22    3    6 o     101.2    2.0    120.2    98.2  0.82
1 1 1      22    3    7 o     208.4    3.5    153.8   118.6  0.95
1 1 1      22    3    8 o     154.2    2.7    165.3    85.4  0.94
1 1 1      22    3    9 o     287.2    2.9    338.3   211.4  0.99
1 1 1      22    3   10 o     155.9    2.6     76.8   154.9  0.90
1 1 1      22    3   11 o      21.6    8.3     55.2   293.3  0.30
1 1 1      22    3   12 o     266.6    4.4    269.3   179.2  0.99
1 1 1      22    3   13 o      80.9    5.8    104.3    84.9  0.92
1 1 1      22    3   14 o     117.2    4.6    117.4   172.6  0.96
1 1 1      22    3   15 o     205.7    5.0    156.4   357.9  0.99
1 1 1      22    3   16 o     131.3    5.0    116.1    48.4  0.98
1 1 1      22    3   17 o      40.2   10.9     26.7   336.1  0.71
1 1 1      22    3   18 o      44.7   11.6     50.5    39.8  0.91
1 1 1      22    3   19 o      34.9   15.9     28.5   324.2  0.83
1 1 1      22    3   20 o      42.8   16.7     30.8   256.3  0.91
1 1 1      22    4    0 o     803.0   13.3    826.8   180.0  1.00
1 1 1      22    4    1 o     183.6    3.2    195.9   156.0  0.93
1 1 1      22    4    2 o     309.9    4.7    328.8    72.4  0.98
1 1 1      22    4    4 o     415.5    4.5    403.7    72.3  0.99
1 1 1      22    4    5 o     233.9    2.9    215.4   325.9  0.96
1 1 1      22    4    6 o     191.5    2.4    281.7   183.1  0.97
1 1 1      22    4    7 o     188.7    3.2    184.1    95.2  0.95
1 1 1      22    4    8 o     399.3    4.0    400.9   244.6  0.99
1 1 1      22    4    9 o     144.6    2.2    123.8   255.3  0.92
1 1 1      22    4   10 o      86.9    3.7     93.3   344.3  0.85
1 1 1      22    4   11 o      54.6    4.0     68.2   166.9  0.70
1 1 1      22    4   12 o      24.9    8.7     50.1   198.1  0.37
1 1 1      22    4   13 o      77.0    4.8     53.6    51.1  0.82
1 1 1      22    4   14 o      86.9    4.8     75.9   263.4  0.92
1 1 1      22    4   15 o     100.8    5.9     90.7    18.3  0.95
1 1 1      22    4   16 o     207.9    5.7    165.8    86.5  0.99
1 1 1      22    4   17 o      77.8    9.1     73.1    63.9  0.95
1 1 1      22    4   18 o      58.1   12.9     42.3   104.8  0.92
1 1 1      22    4   19 f      66.8   12.4     74.3   228.9  0.00
1 1 1      22    4   20 o      30.6   13.9      9.0   286.0  0.52
1 1 1      22    5    0 o     319.2    8.0    317.9   180.0  1.00
1 1 1      22    5    1 o     594.9    7.5    505.7    14.1  0.99
1 1 1      22    5    2 o     488.1    5.7    412.5   353.7  0.99
1 1 1      22    5    3 o     593.0   10.3    539.0   235.6  0.99
1 1 1      22    5    4 o      84.7    1.9     87.4    54.7  0.65
1 1 1      22    5    5 o     481.6    5.2    428.9   345.9  0.99
1 1 1      22    5    6 o     182.0    2.5    188.5   171.1  0.95
1 1 1      22    5    7 o     446.6    5.3    420.0   166.5  0.99
1 1 1      22    5    8 o     221.2    3.1    196.7   272.4  0.97
1 1 1      22    5    9 o      65.0    2.3    121.4    88.0  0.82
1 1 1      22    5   10 o     131.5    2.3    131.0   136.4  0.93
1 1 1      22    5   11 o     204.1    3.1    206.4   201.5  0.98
1 1 1      22    5   12 o      13.3    6.1     36.9   353.8  0.16
1 1 1      22    5   13 o     140.4    3.3    153.7   265.1  0.97
1 1 1      22    5   14 o      31.5   12.2     20.7    16.2  0.30
1 1 1      22    5   15 o     105.7    6.5    126.5   100.3  0.97
1 1 1      22    5   16 o     114.0    5.3    105.3   157.0  0.97
1 1 1      22    5   17 o      39.0   12.2     47.1    42.6  0.85
1 1 1      22    5   18 o      52.1   13.8     71.8   315.7  0.95
1 1 1      22    5   19 o      46.9   13.6     31.8   138.3  0.90
1 1 1      22    5   20 o      34.3   15.8     21.8   300.7  0.84
1 1 1      22    6    0 o     431.8    8.3    404.6   360.0  1.00
1 1 1      22    6    1 o     455.2    4.7    463.4   122.1  0.99
1 1 1      22    6    2 o     129.1    3.5     83.3   145.9  0.74
1 1 1      22    6    3 o     460.9    5.3    459.2   162.4  0.99
1 1 1      22    6    4 o      68.3    3.7      5.0   152.9  0.08
1 1 1      22    6    5 o     239.5    3.0    240.9    26.1  0.97
1 1 1      22    6    6 o     108.5    2.0    193.2   193.5  0.91
1 1 1      22    6    7 o     134.8    3.1    178.1    77.1  0.93
1 1 1      22    6    8 o     243.4    4.3    196.1   132.5  0.97
1 1 1      22    6    9 o     139.4    3.0    118.2    46.4  0.92
1 1 1      22    6   10 f     204.1    2.8    181.1   238.9  0.00
1 1 1      22    6   11 o      93.4    2.8     98.7    60.3  0.90
1 1 1      22    6   12 o     131.3    3.3    122.8   286.1  0.95
1 1 1      22    6   13 o     149.4    3.7    178.8   243.7  0.98
1 1 1      22    6   14 o     121.4    3.5     99.6   304.9  0.96
1 1 1      22    6   15 o      23.8   10.6     16.5   122.6  0.24
1 1 1      22    6   16 o      93.3    5.7     81.0   301.4  0.96
1 1 1      22    6   17 o      70.8    8.3     62.2    15.4  0.94
1 1 1      22    6   18 o      86.6    8.8     99.0   214.8  0.98
1 1 1      22    6   19 o     102.1    7.0     82.4   164.6  0.98
1 1 1      22    6   20 o      67.3   10.7     61.2   181.2  0.97
1 1 1      22    7    0 o     241.3    4.9    195.8   180.0  1.00
1 1 1      22    7    1 o     197.1    2.8    194.0   245.5  0.93
1 1 1      22    7    2 o     435.7    4.6    448.1    23.7  0.99
1 1 1      22    7    3 o     280.2    3.8    288.3   276.2  0.97
1 1 1      22    7    4 o     294.6    3.0    229.2    32.6  0.97
1 1 1      22    7    5 o     203.8    2.3    215.4   116.1  0.95
1 1 1      22    7    6 o     166.5    2.3    196.5    44.9  0.94
1 1 1      22    7    7 o     194.9    3.4    125.9   289.0  0.93
1 1 1      22    7    8 o      92.8    3.9    122.2   103.0  0.87
1 1 1      22    7    9 o     377.0    4.1    364.3   185.4  0.99
1 1 1      22    7   10 o     126.4    2.4    127.4   126.9  0.93
1 1 1      22    7   11 o      59.3    3.3     51.1    68.0  0.64
1 1 1      22    7   12 o      78.7    2.9     68.2   191.2  0.85
1 1 1      22    7   13 o     247.1    3.4    238.6   332.4  0.99
1 1 1      22    7   14 f     197.2    4.1    164.1   215.3  0.00
1 1 1      22    7   15 o     129.9    4.1    106.9   146.4  0.97
1 1 1      22    7   16 o      43.4   11.8     54.7   275.8  0.86
1 1 1      22    7   17 o      29.6   11.6     31.6    98.5  0.69
1 1 1      22    7   18 o      31.8   12.0     13.3   246.9  0.50
1 1 1      22    7   19 o      46.6   19.3     28.2   338.6  0.88
1 1 1      22    7   20 o      58.4   14.8     26.3   260.1  0.93
1 1 1      22    8    0 o     102.2    3.6    267.4   360.0  0.99
1 1 1      22    8    1 o     590.6    6.0    535.7   175.9  0.99
1 1 1      22    8    2 o     174.3    2.8    199.0   326.6  0.93
1 1 1      22    8    3 o     282.0    3.4    319.4   238.5  0.98
1 1 1      22    8    4 o     161.1    2.5    167.9   123.7  0.92
1 1 1      22    8    5 o     411.7    3.1    425.3    54.5  0.99
1 1 1      22    8    6 o     316.4    4.0    310.8   346.9  0.98
1 1 1      22    8    7 f     188.2    3.5    146.3    80.9  0.00
1 1 1      22    8    8 o     324.4    4.6    275.2   300.5  0.98
1 1 1      22    8    9 o     106.6    4.1     87.7    37.5  0.86
1 1 1      22    8   10 o     208.5    2.8    221.3    43.7  0.98
1 1 1      22    8   11 o      45.5    4.0     81.4    31.2  0.72
1 1 1      22    8   12 o      79.1    3.7     72.5   147.8  0.86
1 1 1      22    8   13 o     156.4    3.6    172.3   237.2  0.98
1 1 1      22    8   14 o     153.7    3.6    155.0   250.2  0.98
1 1 1      22    8   15 o      46.2    7.6     36.2   183.5  0.73
1 1 1      22    8   16 o      43.5    9.1     54.2   200.5  0.86
1 1 1      22    8   17 o      28.1   11.8      3.5     9.9  0.10
1 1 1      22    8   18 o      39.9   10.8     50.4    78.1  0.91
1 1 1      22    8   19 o      38.9   12.8     35.5   221.8  0.90
1 1 1      22    8   20 o      35.3   16.6     43.4   325.7  0.93
1 1 1      22    9    0 o     996.5   15.9   1078.5   360.0  1.00
1 1 1      22    9    1 o     347.4    3.5    330.8   302.6  0.98
1 1 1      22    9    2 o      83.0    2.2    123.7    52.6  0.74
1 1 1      22    9    3 o     279.4    3.5    205.6   217.0  0.96
1 1 1      22    9    4 o     356.8    3.6    368.1   175.4  0.99
1 1 1      22    9    5 o      14.6    4.9     78.7   227.7  0.16
1 1 1      22    9    6 o     159.4    2.6    160.5   235.9  0.93
1 1 1      22    9    7 o     348.2    4.4    270.7   119.6  0.98
1 1 1      22    9    8 o     163.8    3.8    104.8    37.9  0.92
1 1 1      22    9    9 o     137.2    3.7    111.1   338.8  0.92
1 1 1      22    9   10 o     305.0    3.8    295.5    28.6  0.99
1 1 1      22    9   11 o      84.5    2.8     89.8   197.0  0.88
1 1 1      22    9   12 o      80.4    2.8     58.1   292.2  0.83
1 1 1      22    9   13 o     122.4    3.0    104.3    69.7  0.95
1 1 1      22    9   14 o     118.6    3.5    122.2   295.1  0.97
1 1 1      22    9   15 o      61.2    6.7     69.3     1.8  0.91
1 1 1      22    9   16 o      76.9    5.2     94.5   357.0  0.96
1 1 1      22    9   17 o      85.8    5.5     99.3    15.5  0.97
1 1 1      22    9   18 o      77.6    6.9     90.7    26.1  0.98
1 1 1      22    9   19 o      58.3    8.0     77.9    53.6  0.97
1 1 1      22    9   20 o      49.7   12.0     52.3   348.7  0.96
1 1 1      22   10    0 o     295.5    3.6    268.6   360.0  1.00
1 1 1      22   10    1 o     132.8    2.8    190.6   154.5  0.91
1 1 1      22   10    2 o     209.4    3.2    142.5    50.2  0.93
1 1 1      22   10    3 o     179.1    2.4    114.7   180.9  0.90
1 1 1      22   10    4 o     258.6    3.7    267.8   295.0  0.97
1 1 1      22   10    5 o      93.3    2.2    131.9    57.5  0.84
1 1 1      22   10    6 o     359.8    3.3    303.6   277.8  0.99
1 1 1      22   10    7 o      31.3   11.3     27.6   217.7  0.15
1 1 1      22   10    8 o     234.7    3.8    217.8   297.9  0.97
1 1 1      22   10    9 o      17.6    7.8     29.6   257.5  0.12
1 1 1      22   10   10 o     144.7    3.0    137.5   320.3  0.95
1 1 1      22   10   11 o     224.1    3.1    226.0   147.9  0.98
1 1 1      22   10   12 o      56.3    4.2     69.9    59.4  0.81
1 1 1      22   10   13 f      82.1    3.4     71.7   219.4  0.00
1 1 1      22   10   14 o     100.7    3.7     99.5   276.7  0.95
1 1 1      22   10   15 f     102.4    4.9     25.9     9.7  0.00
1 1 1      22   10   16 o     201.6    4.3    204.3   180.3  0.99
1 1 1      22   10   17 o      38.4   11.0     23.0   293.5  0.70
1 1 1      22   10   18 o      37.0   12.6     47.6   298.2  0.90
1 1 1      22   10   19 o      42.2   13.8     32.8   193.6  0.90
1 1 1      22   11    0 o     432.9    5.3    447.6     0.0  1.00
1 1 1      22   11    1 o     255.9    3.3    177.2    43.3  0.95
1 1 1      22   11    2 o     331.0    4.0    256.2   265.5  0.98
1 1 1      22   11    3 o     208.3    3.5    284.5   278.3  0.97
1 1 1      22   11    4 o     403.1    3.8    419.7   184.1  0.99
1 1 1      22   11    5 o     328.8    2.7    330.3   279.9  0.98
1 1 1      22   11    6 f     297.7    3.3    269.8   156.1  0.00
1 1 1      22   11    7 o     234.8    2.9    212.2   273.3  0.97
1 1 1      22   11    8 o     116.4    3.4     88.4    43.6  0.87
1 1 1      22   11    9 o     269.8    4.1    240.8    16.9  0.98
1 1 1      22   11   10 o     130.1    5.4    125.4    64.2  0.94
1 1 1      22   11   11 f      24.0    7.2     29.3    52.5  0.00
1 1 1      22   11   12 o      57.0    3.2     38.0   173.7  0.63
1 1 1      22   11   13 o      56.7    4.5     50.4    20.0  0.78
1 1 1      22   11   14 o      23.0    8.1     48.7    67.1  0.54
1 1 1      22   11   15 o      15.2    6.5     55.9   182.5  0.53
1 1 1      22   11   16 o     151.4    3.6    138.3   288.0  0.99
1 1 1      22   11   17 o      36.6   10.2     20.3   351.4  0.66
1 1 1      22   11   18 o      43.2   10.7     33.5   354.5  0.88
1 1 1      22   11   19 o      39.4   10.1     48.6   182.7  0.93
1 1 1      22   12    0 o      21.1    9.7     40.7   360.0  0.09
1 1 1      22   12    1 o     236.4    3.5    242.5    21.2  0.96
1 1 1      22   12    2 o     418.1    4.6    481.9    81.9  0.99
1 1 1      22   12    3 o     136.3    2.9    205.1   226.5  0.93
1 1 1      22   12    4 o     170.5    2.5    183.7   298.8  0.94
1 1 1      22   12    5 f     278.9    2.6    247.2   144.5  0.00
1 1 1      22   12    6 o     257.5    2.8    275.2   153.4  0.98
1 1 1      22   12    7 o     371.3    4.2    327.9   149.3  0.99
1 1 1      22   12    8 o     139.6    2.9    183.4   343.0  0.95
1 1 1      22   12    9 o      55.8    6.3     79.7    14.0  0.72
1 1 1      22   12   10 o     163.9    4.6    197.0    23.8  0.97
1 1 1      22   12   11 o     205.9    3.7    224.7   273.7  0.98
1 1 1      22   12   12 o     196.4    2.9    156.4   257.0  0.98
1 1 1      22   12   13 o     223.1    3.3    219.2   310.1  0.99
1 1 1      22   12   14 o     166.5    3.3    169.6   304.8  0.99
1 1 1      22   12   15 f      41.0    8.7     14.1    31.3  0.00
1 1 1      22   12   16 o      67.7    4.6     40.8   155.3  0.90
1 1 1      22   12   17 o      20.3    8.9     44.7    41.3  0.74
1 1 1      22   12   18 o      66.2    5.4     79.9   247.7  0.97
1 1 1      22   12   19 o      15.3    7.7     26.4   303.9  0.65
1 1 1      22   13    0 o     718.6    7.2    570.2   180.0  1.00
1 1 1      22   13    1 o     137.5    2.1    184.1   244.4  0.92
1 1 1      22   13    2 o     330.6    3.8    333.3   290.4  0.98
1 1 1      22   13    3 o     338.7    4.3    311.0   218.1  0.98
1 1 1      22   13    4 o     226.7    2.7    276.4    76.2  0.97
1 1 1      22   13    5 o      13.5    5.5     91.9    76.5  0.20
1 1 1      22   13    6 o     259.5    2.9    292.0   251.9  0.98
1 1 1      22   13    7 o     145.2    2.3    154.8    12.6  0.94
1 1 1      22   13    8 o     124.0    4.8    127.9   295.2  0.93
1 1 1      22   13    9 o     115.0    4.0    116.9   303.0  0.92
1 1 1      22   13   10 o     111.0    4.2    106.8   243.5  0.93
1 1 1      22   13   11 o     127.2    4.6    115.1    79.0  0.95
1 1 1      22   13   12 f     227.0    3.4    197.4     6.6  0.00
1 1 1      22   13   13 o     182.8    3.3    164.9     0.6  0.98
1 1 1      22   13   14 o      80.9    3.3     85.3    34.5  0.94
1 1 1      22   13   15 o      52.3    5.4     55.0   188.7  0.88
1 1 1      22   13   16 o      41.2    7.5     14.4   149.2  0.51
1 1 1      22   13   17 o      78.5    5.2    100.3   219.1  0.98
1 1 1      22   13   18 o      91.5    4.3     95.2   112.6  0.98
1 1 1      22   13   19 o      59.2    6.8     54.4   125.3  0.97
1 1 1      22   14    0 o      59.2    5.2     56.0   180.0  0.40
1 1 1      22   14    1 o     364.9    3.3    363.2   304.0  0.99
1 1 1      22   14    2 o      51.5    3.5     96.8   309.5  0.58
1 1 1      22   14    3 o     185.3    2.9    195.7    76.3  0.95
1 1 1      22   14    4 o     425.3    3.9    470.4   116.5  0.99
1 1 1      22   14    5 o      37.4    3.7     34.5   240.7  0.21
1 1 1      22   14    6 o     153.0    2.4    162.3    97.8  0.95
1 1 1      22   14    7 o     240.3    2.8    212.2   234.4  0.98
1 1 1      22   14    8 o      45.0    5.8     16.9   167.6  0.18
1 1 1      22   14    9 o     205.9    4.8    161.4   322.4  0.97
1 1 1      22   14   10 o      38.7   11.4     53.8   350.0  0.54
1 1 1      22   14   11 o     225.4    4.4    192.2   205.2  0.98
1 1 1      22   14   12 o     147.2    5.1    129.0   146.9  0.97
1 1 1      22   14   13 o      96.8    2.8    108.2   146.7  0.95
1 1 1      22   14   14 o      46.3    5.2     45.0   205.4  0.79
1 1 1      22   14   15 o     103.5    3.3    101.4   188.6  0.97
1 1 1      22   14   16 o      70.9    3.7     66.4   298.4  0.95
1 1 1      22   14   17 o     118.1    3.8    104.1   128.6  0.99
1 1 1      22   14   18 o      60.1    5.4     60.0   145.7  0.96
1 1 1      22   14   19 o      31.6   10.0     17.1   157.7  0.77
1 1 1      22   15    0 o     206.9    4.2    189.2   360.0  1.00
1 1 1      22   15    1 o     128.2    2.0    127.4   133.9  0.89
1 1 1      22   15    2 f     132.7    2.6    136.3   356.4  0.00
1 1 1      22   15    3 o      72.7    4.4    103.3   205.7  0.76
1 1 1      22   15    4 o     190.6    2.6    227.5    42.7  0.97
1 1 1      22   15    5 o     233.7    3.2    254.6    41.7  0.98
1 1 1      22   15    6 o     144.7    2.1    121.7   204.5  0.93
1 1 1      22   15    7 o     136.9    2.3    163.9    48.9  0.95
1 1 1      22   15    8 o      85.7    3.1    130.5   350.8  0.90
1 1 1      22   15    9 o     279.2    4.1    250.8    39.1  0.99
1 1 1      22   15   10 o     148.9    3.7     92.3   276.3  0.94
1 1 1      22   15   11 o     113.9    4.7     94.9    89.1  0.94
1 1 1      22   15   12 o     151.4    4.9    130.3   336.5  0.97
1 1 1      22   15   13 o     110.6    2.6    127.5    37.8  0.97
1 1 1      22   15   14 o      92.2    2.9     81.0   289.1  0.95
1 1 1      22   15   15 o     122.9    2.8    106.2    20.1  0.98
1 1 1      22   15   16 o      77.6    4.0     72.3   191.9  0.96
1 1 1      22   15   17 o      27.8    8.9     33.5    27.1  0.78
1 1 1      22   15   18 o      25.9    9.1     19.7   289.4  0.68
1 1 1      22   15   19 o      20.2    9.1     14.2    91.6  0.58
1 1 1      22   16    0 o     289.3    4.4    241.6   360.0  1.00
1 1 1      22   16    1 o     217.1    2.4    189.9   253.2  0.96
1 1 1      22   16    2 o      81.6    2.7     93.8   223.0  0.76
1 1 1      22   16    3 o      95.5    3.1     62.2   230.2  0.71
1 1 1      22   16    4 o     306.6    3.4    228.0   351.7  0.98
1 1 1      22   16    5 o     181.0    2.4    250.9   311.9  0.97
1 1 1      22   16    6 o      58.6    3.0     67.0    51.8  0.63
1 1 1      22   16    7 o     233.0    2.9    180.3   313.9  0.97
1 1 1      22   16    8 o     254.4    3.4    209.9    54.0  0.98
1 1 1      22   16    9 o      85.2    4.0     69.2   252.0  0.84
1 1 1      22   16   10 o     315.5    4.6    257.1    59.6  0.99
1 1 1      22   16   11 o      80.5    8.0     70.2   305.1  0.88
1 1 1      22   16   12 o     119.1    6.3    143.5    50.1  0.97
1 1 1      22   16   13 o      84.4    5.2     98.9    35.0  0.95
1 1 1      22   16   14 o      38.7    5.1     66.3   172.8  0.86
1 1 1      22   16   15 o      74.7    3.3     69.7   165.8  0.95
1 1 1      22   16   16 o     134.2    2.9    132.9    11.9  0.99
1 1 1      22   16   17 o      46.9    7.0     49.0     2.2  0.93
1 1 1      22   16   18 o     110.4    3.6     98.4    54.2  0.99
1 1 1      22   17    0 o     422.1    6.5    363.5     0.0  1.00
1 1 1      22   17    1 f     369.7    3.4    292.6    18.9  0.00
1 1 1      22   17    2 o     122.6    2.3    163.3   293.3  0.92
1 1 1      22   17    3 o     234.3    2.9    214.4   210.5  0.97
1 1 1      22   17    4 o     279.6    3.4    294.7   135.1  0.98
1 1 1      22   17    5 o     161.5    3.0    163.1     7.9  0.95
1 1 1      22   17    6 o     289.9    3.1    293.9    65.8  0.99
1 1 1      22   17    7 o      57.2    3.9     97.5   141.0  0.79
1 1 1      22   17    8 o      76.5    3.5    119.3    54.4  0.90
1 1 1      22   17    9 o     217.7    3.6    217.0   243.7  0.98
1 1 1      22   17   10 o     201.5    4.1    229.5   125.2  0.99
1 1 1      22   17   11 o      50.2   13.2     32.1   231.9  0.57
1 1 1      22   17   12 o     135.3    5.6    114.1   243.8  0.97
1 1 1      22   17   13 o     161.5    5.3    185.7   107.2  0.99
1 1 1      22   17   14 o      90.2    3.5     78.8   349.5  0.95
1 1 1      22   17   15 o     106.0    3.1     85.8   210.3  0.97
1 1 1      22   17   16 o      44.1    6.6     38.4     4.2  0.87
1 1 1      22   17   17 o      46.9    6.8     58.1    27.2  0.94
1 1 1      22   17   18 o      88.6    4.4     78.7   178.1  0.98
1 1 1      22   18    0 o     169.3    3.7    165.4     0.0  1.00
1 1 1      22   18    1 o     192.4    2.8    177.8    97.4  0.96
1 1 1      22   18    2 o     231.8    2.6    183.8   295.5  0.97
1 1 1      22   18    3 o      46.3    4.8     13.9   174.7  0.13
1 1 1      22   18    4 o      18.7    7.0     66.0   210.3  0.24
1 1 1      22   18    5 o     147.2    2.5    130.4   164.8  0.94
1 1 1      22   18    6 o     305.3    3.0    314.6    25.4  0.99
1 1 1      22   18    7 o     307.5    3.5    259.9   170.1  0.99
1 1 1      22   18    8 o     169.5    2.8     96.6    59.0  0.95
1 1 1      22   18    9 o     173.3    3.2    116.5   287.7  0.96
1 1 1      22   18   10 o     268.3    3.9    266.6    48.0  0.99
1 1 1      22   18   11 o      94.3    5.7    115.7   313.6  0.95
1 1 1      22   18   12 o     163.6    4.4    163.4   327.5  0.98
1 1 1      22   18   13 o      44.0   14.6     45.4     6.3  0.78
1 1 1      22   18   14 o      56.1    6.3     48.6   180.6  0.88
1 1 1      22   18   15 o      51.3    4.5     69.3    98.1  0.93
1 1 1      22   18   16 o      46.6    6.5     55.2    82.3  0.92
1 1 1      22   18   17 o      71.3    3.8     54.6    82.6  0.96
1 1 1      22   18   18 o      47.9    6.0     36.8   283.8  0.94
1 1 1      22   19    0 o     134.4    4.2     61.1   180.0  0.91
1 1 1      22   19    1 f      66.2    3.4    119.6   262.3  0.00
1 1 1      22   19    2 o      69.5    3.0     43.0    67.5  0.51
1 1 1      22   19    3 o     197.9    2.5    161.4   278.7  0.96
1 1 1      22   19    4 o     261.3    2.9    272.0   208.7  0.98
1 1 1      22   19    5 o     161.3    3.2    110.5   192.6  0.94
1 1 1      22   19    6 o      69.8    2.9    103.6    11.4  0.85
1 1 1      22   19    7 o     340.9    3.4    349.4   166.3  0.99
1 1 1      22   19    8 o     132.7    3.1    169.8    54.0  0.96
1 1 1      22   19    9 o     132.5    3.3    175.8   132.7  0.97
1 1 1      22   19   10 o     135.9    4.2    129.3   212.6  0.97
1 1 1      22   19   11 o     130.8    5.0    106.4    12.1  0.96
1 1 1      22   19   12 o      42.4   12.9      3.0     2.3  0.08
1 1 1      22   19   13 o      42.8   15.9     31.6   244.7  0.69
1 1 1      22   19   14 o      33.7   14.7     31.1   321.1  0.67
1 1 1      22   19   15 o      30.2    8.4     39.6    61.2  0.78
1 1 1      22   19   16 o      50.5    4.1     33.9    64.5  0.89
1 1 1      22   19   17 o      92.8    3.6     77.0   299.8  0.98
1 1 1      22   20    0 o     121.1    3.8     97.3   180.0  0.99
1 1 1      22   20    1 o     227.4    3.1    227.8   195.1  0.98
1 1 1      22   20    2 o      42.8    4.2     85.1    51.1  0.61
1 1 1      22   20    3 o     145.9    2.1    129.3   115.3  0.94
1 1 1      22   20    4 o     228.5    2.7    219.5   158.1  0.98
1 1 1      22   20    5 o     134.8    3.4    162.2   148.9  0.95
1 1 1      22   20    6 o     267.4    3.1    265.7    56.6  0.99
1 1 1      22   20    7 o     221.9    3.1    189.0   323.1  0.98
1 1 1      22   20    8 o     140.0    2.5    163.5   187.8  0.97
1 1 1      22   20    9 o     107.2    3.5     67.9   215.1  0.91
1 1 1      22   20   10 o      63.0    7.8     34.6   149.7  0.69
1 1 1      22   20   11 o     117.0    5.0    130.8   350.4  0.97
1 1 1      22   20   12 o     103.5    6.7    108.4   164.7  0.96
1 1 1      22   20   13 o      43.1   16.0     39.1   278.8  0.77
1 1 1      22   20   14 o      35.0   15.5     19.3   345.7  0.53
1 1 1      22   20   15 o      90.3   10.8    103.3   132.4  0.98
1 1 1      22   20   16 o      49.7    5.6     55.4    79.2  0.94
1 1 1      22   20   17 o      23.5    8.9     12.7    59.3  0.50
1 1 1      22   20   18 o      19.9    8.5     31.5   127.6  0.82
1 1 1      22   21    0 o      34.4   10.4      7.0   180.0  0.05
1 1 1      22   21    1 o     117.1    2.9    147.6   215.7  0.93
1 1 1      22   21    2 o     125.8    2.8    115.9    25.4  0.92
1 1 1      22   21    3 o     167.2    2.2    157.9   244.1  0.96
1 1 1      22   21    4 o      91.8    2.6    134.0    33.6  0.92
1 1 1      22   21    5 o      62.6    4.9     55.8    50.1  0.67
1 1 1      22   21    6 o     128.9    2.2    138.5   302.9  0.95
1 1 1      22   21    7 f      97.2    2.6     71.7    77.7  0.00
1 1 1      22   21    8 o     249.0    2.9    259.1   288.8  0.99
1 1 1      22   21    9 o      59.7    5.5      5.1   178.3  0.12
1 1 1      22   21   10 o      48.4    7.9     63.5   180.7  0.81
1 1 1      22   21   11 o      86.3    7.2     97.1   242.4  0.95
1 1 1      22   21   12 o      49.1   12.4     43.5   309.7  0.80
1 1 1      22   21   13 o      53.5   13.5     46.4   290.3  0.87
1 1 1      22   21   14 o      46.3   15.7     50.0   319.7  0.89
1 1 1      22   21   15 f      44.0   16.1     53.2    92.4  0.00
1 1 1      22   21   16 o      20.1    7.6     11.7   217.8  0.36
1 1 1      22   21   17 o      75.0    3.1     81.3   211.6  0.98
1 1 1      22   22    0 o     247.8    6.0    149.6   360.0  1.00
1 1 1      22   22    1 o      14.8   10.0      2.0    90.0  0.01
1 1 1      22   22    2 o      80.3    3.9    120.4   360.0  0.98
1 1 1      22   22    3 f     148.6    2.8    112.0    90.0  0.00
1 1 1      22   22    4 o      50.2    6.4      7.1   180.0  0.09
1 1 1      22   22    5 o     122.2    4.0    107.7   270.0  1.00
1 1 1      22   22    6 o     232.7    4.4    233.3   180.0  1.00
1 1 1      22   22    7 o     250.7    3.8    210.8    90.0  1.00
1 1 1      22   22    8 o     207.8    4.3    204.8   360.0  1.00
1 1 1      22   22    9 o     119.2    4.9    129.3    90.0  1.00
1 1 1      22   22   10 o     121.4    6.6    140.7   360.0  1.00
1 1 1      22   22   11 o     101.9    8.4     92.2   270.0  1.00
1 1 1      22   22   12 o      40.6   22.3     98.5   360.0  0.99
1 1 1      22   22   13 o      32.8   20.1     73.7   270.0  0.97
1 1 1      22   22   14 o      87.4   14.2     67.2   180.0  1.00
1 1 1      22   22   15 o      19.5   14.3     19.5    90.0  0.49
1 1 1      22   22   16 o      31.7   20.2     32.6     0.0  0.95
1 1 1      22   22   17 o      93.4    5.4     64.1   270.0  1.00
1 1 1      23    0    2 o     555.8    9.2    429.6   180.0  1.00
1 1 1      23    0    3 o     326.0    4.5    414.1   315.0  1.00
1 1 1      23    0    4 o      42.9    9.1     17.7    90.0  0.10
1 1 1      23    0    5 o      76.2    5.9     31.7   225.0  0.33
1 1 1      23    0    6 o      41.6   16.2     29.3   180.0  0.18
1 1 1      23    0    7 o     188.4    3.8    183.2   135.0  1.00
1 1 1      23    0    8 o     168.2    2.4    137.8   270.0  1.00
1 1 1      23    0    9 o     359.9    6.1    309.6   225.0  1.00
1 1 1      23    0   10 o      79.3    4.5    116.6   360.0  0.98
1 1 1      23    0   11 f      82.0    7.4     67.0   315.0  0.00
1 1 1      23    0   12 o     142.2    5.4    147.4   270.0  1.00
1 1 1      23    0   13 o     164.8    6.2    199.6   225.0  1.00
1 1 1      23    0   14 o      48.7   11.6      8.2   180.0  0.20
1 1 1      23    0   15 o      63.1   11.8     31.1   315.0  0.85
1 1 1      23    0   16 o      57.4   12.2     35.5   270.0  0.93
1 1 1      23    0   17 o      28.0   17.1      5.0   225.0  0.15
1 1 1      23    0   18 o      47.2   19.5     14.4   360.0  0.73
1 1 1      23    0   19 o      29.0   17.6     10.8   315.0  0.52
1 1 1      23    0   20 o      51.1   24.9     44.3   270.0  1.00
1 1 1      23    1    1 o     294.5    5.9    375.9   298.9  0.98
1 1 1      23    1    2 o     327.8    4.4    361.1   202.7  0.98
1 1 1      23    1    3 o     457.4    4.8    497.5    12.0  0.99
1 1 1      23    1    4 o     199.1    4.0    201.7    27.4  0.95
1 1 1      23    1    5 o     100.6    3.4     56.2    65.7  0.60
1 1 1      23    1    6 o     255.4    4.5    208.4    46.7  0.97
1 1 1      23    1    7 o     197.0    3.4    172.7   332.7  0.95
1 1 1      23    1    8 o      74.1    3.4     87.1    62.1  0.75
1 1 1      23    1    9 o     150.2    2.5    177.1    22.9  0.95
1 1 1      23    1   10 o     135.5    3.3    145.6   143.4  0.94
1 1 1      23    1   11 o      29.9    9.1     40.1   211.4  0.32
1 1 1      23    1   12 f      98.4    3.8    131.0   358.1  0.00
1 1 1      23    1   13 o     248.1    4.9    181.4   259.4  0.99
1 1 1      23    1   14 o      56.9    7.9     38.7    54.8  0.73
1 1 1      23    1   15 o     146.9    5.1    123.6    41.1  0.98
1 1 1      23    1   16 o      36.5   12.2     20.1   255.2  0.51
1 1 1      23    1   17 o      70.2    8.0     49.2    17.3  0.93
1 1 1      23    1   18 o     172.2    5.5    164.7   204.1  0.99
1 1 1      23    1   19 o      47.0   14.9     46.2    13.9  0.93
1 1 1      23    1   20 o      26.6   11.9     15.8   221.6  0.70
1 1 1      23    2    0 o     184.2    5.1    263.7   180.0  1.00
1 1 1      23    2    1 o     336.0    6.1    299.9   181.1  0.98
1 1 1      23    2    2 o     327.6    4.4    264.0    66.1  0.97
1 1 1      23    2    3 o     253.8    3.0    212.4   190.8  0.96
1 1 1      23    2    4 o     585.1    7.6    567.5    51.0  0.99
1 1 1      23    2    5 o      75.7    4.5     50.5   269.2  0.45
1 1 1      23    2    6 o     356.0    5.5    391.0   190.3  0.99
1 1 1      23    2    7 o      70.4    2.0    155.2   149.0  0.84
1 1 1      23    2    8 o     134.3    2.7    198.4   233.8  0.95
1 1 1      23    2    9 o     341.2    3.4    265.6   131.9  0.99
1 1 1      23    2   10 o      94.0    2.5     77.8    55.1  0.84
1 1 1      23    2   11 o     240.5    4.3    229.9   193.1  0.98
1 1 1      23    2   12 o     142.0    3.9    119.2   343.4  0.96
1 1 1      23    2   13 o      49.8    7.5     63.1    31.6  0.78
1 1 1      23    2   14 o     108.6    5.7    113.7   317.2  0.96
1 1 1      23    2   15 o     133.4    4.1    107.9    46.8  0.97
1 1 1      23    2   16 o     185.5    5.2    191.7   326.5  0.99
1 1 1      23    2   17 o      56.3    9.2     61.3   268.5  0.93
1 1 1      23    2   18 o      29.0   12.2     30.1   258.2  0.75
1 1 1      23    2   19 o      42.2   14.3     22.4   195.5  0.84
1 1 1      23    2   20 o      52.2   15.2     37.5    74.3  0.94
1 1 1      23    3    0 o     100.3    4.9    277.5   360.0  0.99
1 1 1      23    3    1 o     594.6    8.1    548.5   354.5  0.99
1 1 1      23    3    2 o     323.4    6.0    356.4   328.8  0.98
1 1 1      23    3    3 o     205.3    3.8    236.6    35.6  0.95
1 1 1      23    3    4 o     272.0    4.3    241.0    46.0  0.97
1 1 1      23    3    5 o     248.4    4.7    110.1   256.7  0.93
1 1 1      23    3    6 o      82.2    2.3     73.8   230.0  0.65
1 1 1      23    3    7 o     166.2    2.3    193.8     7.6  0.95
1 1 1      23    3    8 o     361.3    4.1    329.6   295.2  0.99
1 1 1      23    3    9 o     149.5    2.2    101.2   109.1  0.92
1 1 1      23    3   10 o     124.5    2.3    102.4   199.7  0.91
1 1 1      23    3   11 o     272.8    3.7    255.3   228.0  0.99
1 1 1      23    3   12 o     102.4    3.7     86.8   296.0  0.91
1 1 1      23    3   13 o      58.2    7.1     60.0   122.4  0.80
1 1 1      23    3   14 o      73.0    5.4     67.6   146.9  0.90
1 1 1      23    3   15 o      98.8    7.2     77.8    59.3  0.95
1 1 1      23    3   16 o     120.0    6.3    143.3   317.5  0.98
1 1 1      23    3   17 o      39.2   12.8     44.9    82.2  0.85
1 1 1      23    3   18 o      84.2    6.7     63.0   162.8  0.97
1 1 1      23    3   19 o      71.5   11.2     87.6   128.9  0.98
1 1 1      23    3   20 o      52.8   14.7     37.5   216.5  0.95
1 1 1      23    4    0 o      20.4   11.7     53.2   360.0  0.17
1 1 1      23    4    1 f     362.1    4.8    329.0   318.5  0.00
1 1 1      23    4    2 o     251.0    3.8    212.2   154.1  0.96
1 1 1      23    4    4 o     265.2    4.2    187.2   250.5  0.96
1 1 1      23    4    5 o     329.3    3.9    290.9   149.3  0.98
1 1 1      23    4    6 o      32.9    3.1     94.6    56.4  0.40
1 1 1      23    4    7 o     124.8    2.4    167.9   206.8  0.92
1 1 1      23    4    8 o     140.6    3.4    216.6   253.0  0.95
1 1 1      23    4    9 o     219.3    2.9    163.1    55.8  0.97
1 1 1      23    4   10 f      81.9    2.4     87.8   320.4  0.00
1 1 1      23    4   11 o      95.0    3.1     35.8    26.7  0.69
1 1 1      23    4   12 o      20.7    8.4     49.3    66.5  0.33
1 1 1      23    4   13 o     173.2    3.6    136.3   122.2  0.97
1 1 1      23    4   14 o     196.9    4.1    179.9   125.4  0.99
1 1 1      23    4   15 o     117.4    5.2    113.0   201.4  0.97
1 1 1      23    4   16 o      31.0   11.6     10.1   149.5  0.25
1 1 1      23    4   17 o      60.2    8.5     69.3    29.6  0.94
1 1 1      23    4   18 o      54.2   11.2     42.8    55.9  0.92
1 1 1      23    4   19 o      50.0   13.2     47.7   230.3  0.94
1 1 1      23    4   20 o      65.3   13.9     45.4    28.7  0.96
1 1 1      23    5    0 o     468.9    7.9    319.3   180.0  1.00
1 1 1      23    5    1 f     261.6    4.0    308.2   347.5  0.00
1 1 1      23    5    2 o     294.1    3.5    294.1   119.6  0.97
1 1 1      23    5    3 o     612.5   12.6    480.1    46.7  0.99
1 1 1      23    5    4 o     463.0    6.2    421.4   200.9  0.99
1 1 1      23    5    5 o     159.9    2.3    131.5   180.1  0.91
1 1 1      23    5    6 o     165.8    2.1    206.8    60.5  0.95
1 1 1      23    5    7 o      55.9    5.5    132.2    10.4  0.76
1 1 1      23    5    8 f      52.2    5.7    110.8   310.0  0.00
1 1 1      23    5    9 o     319.4    3.8    247.7   292.2  0.98
1 1 1      23    5   10 o      52.4    3.0     42.6    25.1  0.48
1 1 1      23    5   11 o      80.1    3.0     84.5    62.6  0.86
1 1 1      23    5   12 o     214.9    3.2    221.1   209.4  0.98
1 1 1      23    5   13 o     138.5    3.3    132.7   250.9  0.97
1 1 1      23    5   14 o     109.7    4.5    140.5   220.7  0.97
1 1 1      23    5   15 o     245.3    4.5    212.8   240.8  0.99
1 1 1      23    5   16 o      43.5   12.7     53.8   186.2  0.86
1 1 1      23    5   17 o      45.9   13.5     59.1   167.4  0.91
1 1 1      23    5   18 o      29.8   12.7     33.1   304.8  0.79
1 1 1      23    5   19 o      48.1   15.8     58.0    68.7  0.95
1 1 1      23    5   20 o      34.2   13.8     16.0   291.4  0.79
1 1 1      23    6    0 f     447.5    7.7    320.9   180.0  0.00
1 1 1      23    6    1 o     183.0    2.5    200.7   335.6  0.94
1 1 1      23    6    2 o     369.7    4.3    277.9   306.5  0.98
1 1 1      23    6    3 o      82.9    3.8     90.1   324.6  0.66
1 1 1      23    6    4 o     379.4    4.5    401.0    57.0  0.99
1 1 1      23    6    5 o      47.8    3.1     74.9   258.2  0.44
1 1 1      23    6    6 o     153.3    2.2    116.8   315.5  0.90
1 1 1      23    6    7 o     318.4    4.1    342.6   321.6  0.99
1 1 1      23    6    8 o     166.0    3.6    191.4   247.6  0.96
1 1 1      23    6    9 o     145.5    2.8    197.5   311.8  0.96
1 1 1      23    6   10 o      99.1    2.3    109.8   155.9  0.90
1 1 1      23    6   11 o     182.3    3.0    187.7    79.2  0.98
1 1 1      23    6   12 o      21.6    7.7     77.4   261.6  0.51
1 1 1      23    6   13 o      58.1    4.7     52.3     6.4  0.78
1 1 1      23    6   14 o     156.2    3.5    156.1    46.4  0.98
1 1 1      23    6   15 o     170.5    3.4    153.6   328.3  0.99
1 1 1      23    6   16 o      92.8    5.4    113.7   122.5  0.97
1 1 1      23    6   17 o      57.4    9.5     46.4   312.0  0.91
1 1 1      23    6   18 o      78.4    6.3     55.1   347.9  0.96
1 1 1      23    6   19 o      36.9   13.3     18.7   346.9  0.78
1 1 1      23    6   20 o      45.1   16.4     38.8    56.3  0.94
1 1 1      23    7    0 o     666.7   11.6    659.2   180.0  1.00
1 1 1      23    7    1 o      99.8    2.5    129.3   292.1  0.79
1 1 1      23    7    2 o     554.6    6.6    514.0   292.3  0.99
1 1 1      23    7    3 o      23.0    8.0     65.1    26.4  0.19
1 1 1      23    7    4 o     304.2    3.0    277.5    19.9  0.98
1 1 1      23    7    5 o     263.1    3.4    275.7   162.8  0.98
1 1 1      23    7    6 o      55.6    3.3    112.4   309.1  0.69
1 1 1      23    7    7 o     230.0    3.5    258.9   271.1  0.98
1 1 1      23    7    8 o     278.7    4.1    265.4   276.1  0.98
1 1 1      23    7    9 f     192.0    3.9    142.4   148.1  0.00
1 1 1      23    7   10 o     216.0    2.7    181.1   144.4  0.97
1 1 1      23    7   11 o     131.1    2.6    187.2   272.8  0.97
1 1 1      23    7   12 o      12.4    5.8     11.7   284.9  0.05
1 1 1      23    7   13 o     172.3    3.3    183.7   350.4  0.98
1 1 1      23    7   14 o     200.7    3.8    190.1    39.1  0.99
1 1 1      23    7   15 o      94.8    4.3    101.5    97.4  0.96
1 1 1      23    7   16 o      23.9    9.4     27.6   124.3  0.50
1 1 1      23    7   17 o      97.3    4.8    105.9    38.8  0.98
1 1 1      23    7   18 o      40.1   12.3     48.4   301.5  0.91
1 1 1      23    7   19 o      33.1   12.7     53.5   346.4  0.92
1 1 1      23    8    0 o     420.6    8.6    404.0     0.0  1.00
1 1 1      23    8    1 o     558.1    5.6    579.6   172.3  0.99
1 1 1      23    8    2 o     276.3    3.5    247.6   238.0  0.97
1 1 1      23    8    3 o     185.8    3.0    161.6   116.9  0.94
1 1 1      23    8    4 o     313.7    3.5    322.7   326.9  0.98
1 1 1      23    8    5 o     229.5    2.1    249.0   204.7  0.97
1 1 1      23    8    6 o      90.8    2.4     76.1    44.4  0.73
1 1 1      23    8    7 o     242.7    4.0    220.8   228.3  0.97
1 1 1      23    8    8 o     210.4    4.0    191.8   296.4  0.97
1 1 1      23    8    9 o      60.0    5.4     24.5   226.4  0.32
1 1 1      23    8   10 o     124.0    3.2    126.2   271.4  0.94
1 1 1      23    8   11 o     114.3    2.8     99.9   143.8  0.93
1 1 1      23    8   12 o     262.4    4.2    246.9    88.7  0.99
1 1 1      23    8   13 o      68.9    4.3     55.5    92.6  0.84
1 1 1      23    8   14 o      46.7    5.9     24.8    28.4  0.55
1 1 1      23    8   15 o      50.0    6.0     80.5   351.6  0.91
1 1 1      23    8   16 o      61.6    6.2     59.0   235.8  0.92
1 1 1      23    8   17 o      40.5   11.8     46.2   241.5  0.88
1 1 1      23    8   18 o      29.3   11.9     16.4   145.0  0.59
1 1 1      23    8   19 o      30.1   13.6     60.9   284.0  0.93
1 1 1      23    9    0 o     221.3    4.6    323.0     0.0  1.00
1 1 1      23    9    1 o     118.3    2.2    122.2   143.7  0.85
1 1 1      23    9    2 o     442.8    4.8    439.3   283.7  0.99
1 1 1      23    9    3 o     176.8    2.8    169.8   347.3  0.93
1 1 1      23    9    4 o     348.0    3.6    317.4    72.5  0.98
1 1 1      23    9    5 o      90.5    1.9     35.1    52.8  0.48
1 1 1      23    9    6 o     242.1    2.5    265.0   183.4  0.98
1 1 1      23    9    7 o     246.7    4.0    273.0    91.5  0.98
1 1 1      23    9    8 o     118.2    3.5     64.7    10.6  0.82
1 1 1      23    9    9 o     149.1    3.4    167.8    31.5  0.96
1 1 1      23    9   10 o     317.9    4.4    297.0   179.4  0.99
1 1 1      23    9   11 o     259.6    3.1    286.4   149.4  0.99
1 1 1      23    9   12 o     100.0    2.6     69.2   258.1  0.90
1 1 1      23    9   13 o     159.5    3.4    139.9     5.1  0.98
1 1 1      23    9   14 o      41.4    8.2     55.4   307.4  0.78
1 1 1      23    9   15 o     197.4    3.7    167.8   285.9  0.99
1 1 1      23    9   16 o      83.0    5.3     66.4   221.1  0.95
1 1 1      23    9   17 o      60.1    7.3     52.4   257.1  0.93
1 1 1      23    9   18 o      52.9    6.9     65.8   191.2  0.95
1 1 1      23    9   19 o      96.1    6.5     74.6   101.7  0.98
1 1 1      23   10    0 o     189.6    2.9    212.2   180.0  1.00
1 1 1      23   10    1 o     186.6    2.4    162.5    77.4  0.93
1 1 1      23   10    2 o     383.6    4.7    293.3    29.5  0.98
1 1 1      23   10    3 o     298.5    3.5    312.3   187.7  0.98
1 1 1      23   10    4 o     233.8    3.1    264.8   306.3  0.97
1 1 1      23   10    5 o      83.1    2.1     32.1   146.4  0.39
1 1 1      23   10    6 o     421.2    3.4    407.6   242.6  0.99
1 1 1      23   10    7 o     170.6    2.9    173.2    41.0  0.95
1 1 1      23   10    8 o      21.8    9.0     49.9    49.8  0.23
1 1 1      23   10    9 o     395.3    5.8    372.1    61.0  0.99
1 1 1      23   10   10 o      96.0    4.9    117.0   143.3  0.92
1 1 1      23   10   11 o     107.3    4.5     94.5   297.1  0.92
1 1 1      23   10   12 o     113.2    2.8     98.0   336.9  0.94
1 1 1      23   10   13 o     216.4    3.4    207.1   333.6  0.99
1 1 1      23   10   14 o      99.5    3.0    104.2   311.5  0.96
1 1 1      23   10   15 o     156.2    3.2    148.9   280.8  0.99
1 1 1      23   10   16 o      20.1    8.4     38.6    25.0  0.60
1 1 1      23   10   17 o      88.2    4.6     99.0   106.7  0.98
1 1 1      23   10   18 o      20.9    9.6      2.8   165.5  0.10
1 1 1      23   10   19 o      34.3   10.9     33.8   144.6  0.89
1 1 1      23   11    0 o     406.5    4.6    383.4   180.0  1.00
1 1 1      23   11    1 o     122.5    2.8    160.7    32.9  0.90
1 1 1      23   11    2 o     422.9    4.6    397.6   245.0  0.99
1 1 1      23   11    3 o     223.0    3.5    201.2   253.8  0.96
1 1 1      23   11    4 o      95.4    3.2     65.1   253.4  0.68
1 1 1      23   11    5 o     154.0    1.8    172.7   289.7  0.94
1 1 1      23   11    6 o     151.8    2.5    148.3    78.2  0.94
1 1 1      23   11    7 o     192.0    3.0    182.5   247.2  0.96
1 1 1      23   11    8 o      27.6    9.3     51.8   165.0  0.30
1 1 1      23   11    9 o     137.5    3.7    149.5   112.7  0.95
1 1 1      23   11   10 o     116.5    4.5    102.9   254.4  0.93
1 1 1      23   11   11 o     197.7    3.4    144.0   315.6  0.97
1 1 1      23   11   12 o      59.8    4.1     58.5    63.5  0.80
1 1 1      23   11   13 o     205.3    3.1    211.8    57.4  0.99
1 1 1      23   11   14 o     128.1    2.6    103.1    60.4  0.97
1 1 1      23   11   15 o      63.7    4.1     55.3   126.3  0.91
1 1 1      23   11   16 o      65.6    5.6     70.3   340.3  0.94
1 1 1      23   11   17 o      58.6    5.4     58.9   242.6  0.94
1 1 1      23   11   18 o      26.5    9.7     59.0   213.5  0.90
1 1 1      23   11   19 o      44.7   10.1     49.8    24.3  0.95
1 1 1      23   12    0 o     311.1    3.8    210.8   180.0  1.00
1 1 1      23   12    1 o     466.9    5.1    407.5   296.4  0.99
1 1 1      23   12    2 o     210.9    3.1    252.5    73.8  0.97
1 1 1      23   12    3 o     462.9    5.1    448.5    89.5  0.99
1 1 1      23   12    4 o     364.2    4.1    379.6    21.3  0.99
1 1 1      23   12    5 o     273.9    2.5    343.2   280.2  0.98
1 1 1      23   12    6 o     270.6    3.0    263.5   338.4  0.98
1 1 1      23   12    7 o     145.5    2.7    137.4     3.1  0.94
1 1 1      23   12    8 f      74.6    3.9     64.8   313.9  0.00
1 1 1      23   12    9 f      88.3    5.4     55.0   167.0  0.00
1 1 1      23   12   10 o      91.4    6.4    136.8    30.9  0.93
1 1 1      23   12   11 o      71.1    8.4     72.9    84.3  0.85
1 1 1      23   12   12 o     128.5    2.8     91.9   235.7  0.95
1 1 1      23   12   13 o     256.3    3.6    249.0    84.6  0.99
1 1 1      23   12   14 o      98.2    3.7    100.8   198.1  0.96
1 1 1      23   12   15 o      22.4    8.5     36.9   229.3  0.56
1 1 1      23   12   16 o      10.8    5.3     27.4    14.6  0.30
1 1 1      23   12   17 o      37.6    7.6     70.3    52.7  0.93
1 1 1      23   12   18 o      33.6   11.0     42.3   136.3  0.89
1 1 1      23   12   19 o      87.4    5.3     92.4   303.6  0.99
1 1 1      23   13    0 o      17.7    9.4     99.8     0.0  0.26
1 1 1      23   13    1 o     393.6    3.6    369.0   153.4  0.99
1 1 1      23   13    2 o      44.1    5.3     96.5   328.7  0.52
1 1 1      23   13    3 o     330.1    3.9    315.4   112.5  0.98
1 1 1      23   13    4 f     110.1    3.1     94.6   344.8  0.00
1 1 1      23   13    5 o     131.4    1.9    105.4   132.5  0.89
1 1 1      23   13    6 o     104.9    2.4    113.4   253.7  0.88
1 1 1      23   13    7 o      99.9    2.7     71.6   342.9  0.82
1 1 1      23   13    8 o     202.9    3.4    171.1   197.9  0.97
1 1 1      23   13    9 o     152.7    3.6    103.6   156.1  0.94
1 1 1      23   13   10 o     145.9    4.3    206.3   346.3  0.97
1 1 1      23   13   11 o     178.2    5.2    152.6   170.7  0.98
1 1 1      23   13   12 o     194.5    3.5    191.5    65.8  0.99
1 1 1      23   13   13 o     163.7    2.6    112.8   136.7  0.98
1 1 1      23   13   14 o     134.4    3.0    138.8    77.3  0.98
1 1 1      23   13   15 f      14.6    6.4     55.1   356.5  0.00
1 1 1      23   13   16 o      45.4    6.7     28.2   323.1  0.79
1 1 1      23   13   17 o      57.0    4.8     47.7   132.4  0.93
1 1 1      23   13   18 o      87.8    5.6     72.4   214.3  0.98
1 1 1      23   13   19 o      97.1    4.2     94.9     0.4  0.99
1 1 1      23   14    0 o      28.9    7.2     65.0   360.0  0.28
1 1 1      23   14    1 o     248.7    2.6    260.5   159.1  0.97
1 1 1      23   14    2 o      71.1    3.4    166.6    70.8  0.85
1 1 1      23   14    3 o     144.3    2.8    110.0   214.2  0.90
1 1 1      23   14    4 f      80.6    2.7    129.3   132.2  0.00
1 1 1      23   14    5 o     363.3    2.9    335.5   269.5  0.99
1 1 1      23   14    6 o     185.5    2.5    198.8   263.1  0.97
1 1 1      23   14    7 o      80.8    3.0    102.6   359.2  0.85
1 1 1      23   14    8 o     196.6    2.8    145.8    43.0  0.97
1 1 1      23   14    9 o     133.7    3.8    148.3   190.4  0.96
1 1 1      23   14   10 o     100.1    4.3     29.8    91.0  0.71
1 1 1      23   14   11 f      85.7    6.4     97.7    83.2  0.00
1 1 1      23   14   12 o      52.2   10.9     29.4    51.8  0.59
1 1 1      23   14   13 o      76.5    4.2    105.8    86.4  0.95
1 1 1      23   14   14 f      24.7    8.1     67.7    52.0  0.00
1 1 1      23   14   15 o     163.8    3.0    138.6   301.6  0.99
1 1 1      23   14   16 f      66.4    5.2     46.0   278.6  0.00
1 1 1      23   14   17 o      58.2    5.5     70.5   239.9  0.96
1 1 1      23   14   18 o      31.6   10.9     44.8   315.0  0.90
1 1 1      23   14   19 o      14.7    6.9     23.4   231.1  0.66
1 1 1      23   15    0 f     150.8    3.6     84.8   180.0  0.00
1 1 1      23   15    1 o     114.2    2.1     70.7   124.2  0.78
1 1 1      23   15    2 o     166.1    2.6    120.6   252.0  0.92
1 1 1      23   15    3 o     182.5    3.0    160.0    53.6  0.95
1 1 1      23   15    4 f     312.6    3.5    258.5   301.2  0.00
1 1 1      23   15    5 o     100.3    2.1     75.8    70.0  0.81
1 1 1      23   15    6 o      46.0    3.7     66.6   118.5  0.55
1 1 1      23   15    7 o     149.6    2.6    191.8    48.8  0.96
1 1 1      23   15    8 o     181.4    2.8    139.8   135.4  0.96
1 1 1      23   15    9 o      26.7    9.1     22.2    42.8  0.18
1 1 1      23   15   10 o     134.6    3.4    122.2   242.8  0.96
1 1 1      23   15   11 o     150.0    4.6    175.5   203.3  0.98
1 1 1      23   15   12 o     117.5    6.0    131.9   261.2  0.97
1 1 1      23   15   13 o      50.3    6.7     67.9   107.2  0.87
1 1 1      23   15   14 o     141.9    3.5    138.2   260.5  0.98
1 1 1      23   15   15 o      50.8    4.9     59.5   318.1  0.91
1 1 1      23   15   16 o      49.6    6.3     42.8   313.0  0.90
1 1 1      23   15   17 o      58.6    5.6     51.4   205.0  0.95
1 1 1      23   15   18 o      30.1   10.8     46.6   260.3  0.91
1 1 1      23   16    0 o     211.4    3.7    143.9   360.0  1.00
1 1 1      23   16    1 o     283.6    2.8    312.5    45.4  0.98
1 1 1      23   16    2 o     263.4    2.7    189.0   160.9  0.97
1 1 1      23   16    3 o     122.1    3.0    128.9    57.2  0.91
1 1 1      23   16    4 o     202.3    2.6    215.8   119.6  0.97
1 1 1      23   16    5 o     233.1    2.5    230.4   242.5  0.98
1 1 1      23   16    6 o     322.5    3.0    268.1   111.3  0.99
1 1 1      23   16    7 o     258.2    2.8    221.5   178.0  0.98
1 1 1      23   16    8 o     109.8    3.6    154.8   104.1  0.95
1 1 1      23   16    9 o     137.3    3.3     70.1   141.6  0.92
1 1 1      23   16   10 o      35.3   11.1     50.2   358.4  0.55
1 1 1      23   16   11 o      82.7    6.5     52.1     0.4  0.86
1 1 1      23   16   12 o      92.8    9.1     54.4    46.1  0.90
1 1 1      23   16   13 o      76.7    8.9     60.9   303.6  0.91
1 1 1      23   16   14 o     166.6    3.1    159.0   160.9  0.99
1 1 1      23   16   15 o      63.4    3.9     61.7    90.1  0.93
1 1 1      23   16   16 o      66.6    4.9     71.0   184.3  0.96
1 1 1      23   16   17 f      79.2    3.7     88.0   137.2  0.00
1 1 1      23   16   18 o      91.5    4.2     83.9   236.6  0.99
1 1 1      23   17    0 o     132.8    3.4    158.5   360.0  1.00
1 1 1      23   17    1 o      54.9    3.2      9.6   135.5  0.11
1 1 1      23   17    2 o     252.6    2.8    220.8    48.8  0.98
1 1 1      23   17    3 o     193.2    2.5    182.6    57.3  0.96
1 1 1      23   17    4 o     327.9    3.5    306.7   285.3  0.99
1 1 1      23   17    5 o      67.7    3.0    135.5   218.0  0.87
1 1 1      23   17    6 o      53.7    4.6     94.7   295.6  0.76
1 1 1      23   17    7 o     180.5    2.4    167.8   154.3  0.97
1 1 1      23   17    8 o     211.4    2.8    234.1   306.2  0.98
1 1 1      23   17    9 o     151.6    3.3    133.1   134.4  0.96
1 1 1      23   17   10 o      88.0    6.0    101.4   193.2  0.93
1 1 1      23   17   11 o     110.3    5.4    102.8   183.3  0.95
1 1 1      23   17   12 o      97.3    6.3     76.5   287.9  0.94
1 1 1      23   17   13 f      20.5    9.8     36.3   215.8  0.00
1 1 1      23   17   14 o     115.0    3.7    103.6   173.7  0.98
1 1 1      23   17   15 o      50.1    5.0     81.6    85.7  0.94
1 1 1      23   17   16 o      25.5    7.8     33.5   247.1  0.74
1 1 1      23   17   17 o      44.5    5.5     35.6   255.7  0.91
1 1 1      23   17   18 o      25.3    9.0     48.7   359.6  0.91
1 1 1      23   18    0 o     151.1    3.4    224.6   180.0  1.00
1 1 1      23   18    1 o      17.8    7.5     65.3   323.8  0.22
1 1 1      23   18    2 o     211.0    2.5    193.9    86.7  0.97
1 1 1      23   18    3 o     119.7    3.1     95.0   295.7  0.89
1 1 1      23   18    4 o      19.1    7.8     34.5   299.4  0.14
1 1 1      23   18    5 o      93.5    2.6     67.6   284.0  0.81
1 1 1      23   18    6 o      89.4    2.7     97.2   156.7  0.88
1 1 1      23   18    7 o      83.0    2.8     78.7   137.3  0.85
1 1 1      23   18    8 o     112.1    2.6     78.5   161.3  0.91
1 1 1      23   18    9 o     278.4    3.3    220.5   199.5  0.99
1 1 1      23   18   10 o     120.9    4.4    111.2   280.9  0.96
1 1 1      23   18   11 o      76.3    9.4     58.3   243.8  0.88
1 1 1      23   18   12 o     109.3    6.3    108.9   170.9  0.96
1 1 1      23   18   13 o      53.1   12.6     96.8    52.5  0.93
1 1 1      23   18   14 o      99.8    7.5    102.9   193.2  0.97
1 1 1      23   18   15 o      82.2    3.3     95.2   137.4  0.97
1 1 1      23   18   16 o      75.2    3.2     85.2   251.9  0.97
1 1 1      23   18   17 o      68.7    3.8     70.8   215.9  0.97
1 1 1      23   18   18 o      44.0    5.8     34.2   147.4  0.93
1 1 1      23   19    0 o      22.5   11.1     26.2   360.0  0.12
1 1 1      23   19    1 o      60.6    3.3     46.5   131.0  0.50
1 1 1      23   19    2 o     344.9    3.3    309.6    57.3  0.99
1 1 1      23   19    3 o      82.0    2.7     35.7   124.9  0.53
1 1 1      23   19    4 f     230.1    2.7    255.0   312.5  0.00
1 1 1      23   19    5 o      69.0    3.8     10.9   227.4  0.20
1 1 1      23   19    6 f     156.6    2.3     64.6   312.6  0.00
1 1 1      23   19    7 o     125.6    2.6    133.0   196.2  0.95
1 1 1      23   19    8 o      66.9    3.4     49.7   184.8  0.74
1 1 1      23   19    9 o      24.0    9.5     34.9   225.0  0.31
1 1 1      23   19   10 o     202.8    4.0    186.7   298.0  0.99
1 1 1      23   19   11 o     152.2    5.8    159.0   161.6  0.98
1 1 1      23   19   12 o     117.1    6.4    112.1   112.1  0.97
1 1 1      23   19   13 o      93.0    6.6     89.9   359.9  0.96
1 1 1      23   19   14 o      35.8   14.3     40.5   217.3  0.79
1 1 1      23   19   15 o      85.1   10.5     86.3   340.2  0.97
1 1 1      23   19   16 o      15.7    6.8     15.5   297.7  0.35
1 1 1      23   19   17 o      73.5    4.5     75.0   174.5  0.98
1 1 1      23   19   18 o      76.1    4.8     62.0    29.5  0.98
1 1 1      23   20    0 o     250.9    4.1    220.7   180.0  1.00
1 1 1      23   20    1 o     226.3    3.2    243.8     6.9  0.98
1 1 1      23   20    2 o     153.7    2.3    147.3   168.0  0.95
1 1 1      23   20    3 o     180.2    2.5    124.1   278.8  0.95
1 1 1      23   20    4 o     108.5    2.6    162.4   309.5  0.94
1 1 1      23   20    5 o     226.0    2.9    165.4   221.4  0.98
1 1 1      23   20    6 o     256.3    2.8    196.1   245.5  0.98
1 1 1      23   20    7 o     108.3    2.7    120.7   310.5  0.94
1 1 1      23   20    8 o     175.6    2.9    173.6   214.0  0.98
1 1 1      23   20    9 o      78.1    4.6     87.2   190.8  0.91
1 1 1      23   20   10 o     180.8    3.6    166.9   103.8  0.98
1 1 1      23   20   11 o      23.3   10.9      1.7   319.0  0.02
1 1 1      23   20   12 o      39.6   13.2     12.2   122.8  0.32
1 1 1      23   20   13 o     118.5    5.7    112.1   337.2  0.98
1 1 1      23   20   14 o      64.5   10.1     76.4   330.4  0.95
1 1 1      23   20   15 o      31.2   13.5      7.8   146.8  0.30
1 1 1      23   20   16 o      93.4    3.1     86.7   154.7  0.98
1 1 1      23   20   17 o      27.6    7.4     21.9   115.5  0.77
1 1 1      23   21    0 o      26.8   13.0     75.3     0.0  0.45
1 1 1      23   21    1 o      93.1    3.4     95.6    36.1  0.87
1 1 1      23   21    2 o     119.4    2.6     79.2    39.7  0.89
1 1 1      23   21    3 o     167.8    2.5    132.2   342.6  0.96
1 1 1      23   21    4 o     199.1    2.4    202.3   279.8  0.98
1 1 1      23   21    5 o      45.5    6.2     52.7    80.6  0.58
1 1 1      23   21    6 o     120.8    2.4    115.0    66.1  0.94
1 1 1      23   21    7 o      87.0    3.9     94.5     0.8  0.91
1 1 1      23   21    8 o     112.2    4.2    106.0   282.1  0.95
1 1 1      23   21    9 o     143.5    3.3    126.8   300.6  0.97
1 1 1      23   21   10 o     181.3    3.4    146.7    44.2  0.98
1 1 1      23   21   11 o     220.3    4.0    237.5   213.7  0.99
1 1 1      23   21   12 o      46.1   11.8     12.8   287.3  0.40
1 1 1      23   21   13 o      60.3   10.0     29.6   135.0  0.82
1 1 1      23   21   14 o      37.3   13.0     23.1   250.9  0.68
1 1 1      23   21   15 o      48.4   15.3     43.1   198.0  0.91
1 1 1      23   21   16 o      32.7   14.2     33.6   162.3  0.86
1 1 1      23   21   17 o      65.2    4.7     46.3   171.6  0.96
1 1 1      23   22    0 o      79.9    5.7     57.2     0.0  0.83
1 1 1      23   22    1 o      55.8    4.1     89.7   182.2  0.78
1 1 1      23   22    2 o     138.4    2.8    115.8   264.7  0.94
1 1 1      23   22    3 o      65.3    3.6    109.5   221.4  0.86
1 1 1      23   22    4 o      81.1    2.9    120.2   108.3  0.91
1 1 1      23   22    5 o     154.2    3.0    139.6    41.2  0.96
1 1 1      23   22    6 o      84.0    2.6     69.9   220.7  0.87
1 1 1      23   22    7 o      21.0    7.6     74.3   200.0  0.51
1 1 1      23   22    8 o     157.4    2.7    123.0   102.4  0.97
1 1 1      23   22    9 o     311.4    3.8    316.8    52.6  0.99
1 1 1      23   22   10 o     154.1    3.4    112.8   213.9  0.97
1 1 1      23   22   11 o      23.9    9.8     28.6   190.6  0.42
1 1 1      23   22   12 o      64.0    9.5     46.7   256.3  0.89
1 1 1      23   22   13 o      93.5    7.1     99.3   354.5  0.97
1 1 1      23   22   14 o      65.6   10.0     71.3   203.7  0.95
1 1 1      23   22   15 o      86.5    9.6     81.8   330.3  0.98
1 1 1      23   22   16 o      33.1   15.5     19.3    66.1  0.75
1 1 1      23   23    0 o      19.4   12.0     98.5   360.0  0.26
1 1 1      23   23    1 o      22.9   11.9     35.8   270.0  0.23
1 1 1      23   23    2 o     115.0    3.9    158.8   180.0  1.00
1 1 1      23   23    3 o      18.3    9.9     18.1   270.0  0.10
1 1 1      23   23    4 o       9.9    7.0     29.5   180.0  0.09
1 1 1      23   23    5 o     219.3    4.6    234.0   270.0  1.00
1 1 1      23   23    6 o      14.7    9.4     78.9     0.0  0.41
1 1 1      23   23    7 o     210.5    3.7    165.6    90.0  1.00
1 1 1      23   23    8 o     110.0    4.1     95.1     0.0  1.00
1 1 1      23   23    9 o      12.2    8.9     15.3    90.0  0.10
1 1 1      23   23   10 o     108.4    5.5    110.9   180.0  1.00
1 1 1      23   23   11 o      29.8   16.5      1.7    90.0  0.03
1 1 1      23   23   12 o      82.7    7.8     47.6     0.0  1.00
1 1 1      23   23   13 o      27.6   17.1     20.8    90.0  0.54
1 1 1      23   23   14 o      28.9   17.3     41.1     0.0  0.91
1 1 1      23   23   15 o      18.6   13.5     10.0    90.0  0.30
1 1 1      23   23   16 o      44.0   21.3     70.1     0.0  1.00
1 1 1      24    0    1 o      19.2   11.6     15.2   135.0  0.03
1 1 1      24    0    2 o     164.2    4.0     26.8    90.0  0.53
1 1 1      24    0    3 o     186.1    3.0     87.9   225.0  0.98
1 1 1      24    0    4 o      21.4   11.7     99.9   180.0  0.24
1 1 1      24    0    5 o      93.1    5.6    177.7   135.0  0.98
1 1 1      24    0    6 o     227.7    5.5    225.1   270.0  1.00
1 1 1      24    0    7 o      20.0   12.6     61.1   225.0  0.22
1 1 1      24    0    8 f     141.5    3.7    220.6   180.0  0.00
1 1 1      24    0    9 o       9.6    6.9     23.2   135.0  0.04
1 1 1      24    0   10 f      24.0   12.8    137.1   270.0  0.00
1 1 1      24    0   11 f      81.8    6.2    153.8    45.0  0.00
1 1 1      24    0   12 o     107.8    6.8    168.6   360.0  1.00
1 1 1      24    0   13 o      22.4   14.0     10.1   135.0  0.10
1 1 1      24    0   14 o     167.0    6.1    198.2    90.0  1.00
1 1 1      24    0   15 o      51.7   17.3     10.9   225.0  0.37
1 1 1      24    0   16 o     151.6    7.0    113.3     0.0  1.00
1 1 1      24    0   17 o      49.1   17.4    103.5   135.0  1.00
1 1 1      24    0   18 o      93.5    8.2     98.0    90.0  1.00
1 1 1      24    0   19 o      74.5   17.5     50.8    45.0  1.00
1 1 1      24    1    1 o     192.1    4.5    210.0   287.9  0.95
1 1 1      24    1    2 o     297.6    4.0    336.6    45.2  0.98
1 1 1      24    1    3 o     403.9    3.7    353.3   211.0  0.99
1 1 1      24    1    4 o     106.1    3.4     93.4    65.3  0.78
1 1 1      24    1    5 o     339.8    5.0    383.2   258.6  0.99
1 1 1      24    1    6 o     273.7    4.8    307.7   270.3  0.98
1 1 1      24    1    7 o     164.7    3.7     97.0    54.1  0.91
1 1 1      24    1    8 o     173.5    2.4    155.6   308.6  0.95
1 1 1      24    1    9 o     430.6    3.8    419.0    54.0  0.99
1 1 1      24    1   10 o      92.1    3.8     78.4   316.3  0.85
1 1 1      24    1   11 o     281.3    5.9    264.6   294.6  0.99
1 1 1      24    1   12 o     213.3    4.7    227.2    42.6  0.99
1 1 1      24    1   13 o     184.1    3.8    184.4   189.3  0.98
1 1 1      24    1   14 o      53.0    7.5     66.7   256.7  0.86
1 1 1      24    1   15 o     117.3    4.3     94.3   252.2  0.97
1 1 1      24    1   16 o      42.7   10.7     23.6    13.1  0.66
1 1 1      24    1   17 o      30.0   11.8     46.2   184.6  0.82
1 1 1      24    1   18 o      45.4   12.6     43.3   155.1  0.91
1 1 1      24    1   19 o      36.0   12.9     43.4   306.0  0.91
1 1 1      24    2    0 o     549.0   10.5    575.5   360.0  1.00
1 1 1      24    2    1 o     381.9    7.0    381.2    84.5  0.99
1 1 1      24    2    2 o     101.4    2.9     46.1   354.3  0.53
1 1 1      24    2    3 o     251.6    3.0    364.1   106.2  0.98
1 1 1      24    2    4 o     254.5    4.7    203.6    33.8  0.96
1 1 1      24    2    5 o     124.1    3.7     94.2   330.5  0.82
1 1 1      24    2    6 o     156.8    3.8    155.4   232.2  0.93
1 1 1      24    2    7 o     300.6    3.2    235.2   207.5  0.98
1 1 1      24    2    8 o     353.6    3.8    270.2    87.2  0.99
1 1 1      24    2    9 o     158.4    3.1    137.9    63.5  0.95
1 1 1      24    2   10 o      92.5    2.5     63.4   237.0  0.82
1 1 1      24    2   11 o      64.7    4.9     70.1   280.8  0.79
1 1 1      24    2   12 o     100.8    4.4    114.1    80.3  0.94
1 1 1      24    2   13 o     139.9    4.9    123.0   186.0  0.97
1 1 1      24    2   14 o     123.4    4.5     68.0   174.7  0.94
1 1 1      24    2   15 o      60.3    9.8     81.2    36.4  0.92
1 1 1      24    2   16 o      64.1    7.4     65.4   142.4  0.93
1 1 1      24    2   17 f      53.6    9.7     62.4     4.2  0.00
1 1 1      24    2   18 o      63.5    9.4     69.1    74.0  0.96
1 1 1      24    2   19 o      34.2   13.0     48.8   258.1  0.92
1 1 1      24    3    0 o     322.7    6.3    395.6   180.0  1.00
1 1 1      24    3    1 o     228.8    3.9    162.9   313.6  0.94
1 1 1      24    3    2 o     731.0   12.0    586.5   109.3  1.00
1 1 1      24    3    3 o     158.5    2.5    232.9   326.5  0.94
1 1 1      24    3    4 o     276.2    4.2    335.5   171.7  0.98
1 1 1      24    3    5 o     326.2    5.6    331.3    14.0  0.98
1 1 1      24    3    6 o     331.6    3.9    352.6   217.6  0.99
1 1 1      24    3    7 o     193.5    2.5    218.2    67.8  0.97
1 1 1      24    3    8 o     187.3    3.6    196.3    37.3  0.97
1 1 1      24    3    9 o     201.3    3.3    203.4    58.5  0.97
1 1 1      24    3   10 o     213.4    2.8    226.9   203.9  0.98
1 1 1      24    3   11 o      95.2    2.6     83.2   155.8  0.89
1 1 1      24    3   12 o      28.6    8.9     82.9   307.7  0.66
1 1 1      24    3   14 o      88.6    5.5     97.6   224.1  0.95
1 1 1      24    3   15 o      64.6    6.4     65.6   280.8  0.91
1 1 1      24    3   16 o     104.5    5.1     76.4   304.7  0.96
1 1 1      24    3   17 o     102.7    5.7    101.1   335.5  0.98
1 1 1      24    3   18 o      65.5    7.4     69.6   115.2  0.96
1 1 1      24    3   19 o      46.8   11.4     10.6   171.9  0.69
1 1 1      24    4    0 o     257.8    5.3    130.8     0.0  1.00
1 1 1      24    4    1 o     284.7    4.2    321.8   280.4  0.98
1 1 1      24    4    2 o     443.9    5.1    470.5    26.4  0.99
1 1 1      24    4    4 o     194.8    3.6    244.1   222.8  0.96
1 1 1      24    4    5 o     275.8    3.5    319.4   347.4  0.98
1 1 1      24    4    6 o     225.1    3.1    271.2   100.1  0.97
1 1 1      24    4    7 o     170.9    2.7    157.2   308.1  0.95
1 1 1      24    4    8 o     290.6    4.2    314.6   300.9  0.99
1 1 1      24    4    9 o     222.6    3.2    231.2   235.6  0.98
1 1 1      24    4   10 o     191.8    2.6    159.7     0.7  0.97
1 1 1      24    4   11 o      38.8    4.3     67.8   263.5  0.63
1 1 1      24    4   12 f     121.4    2.8    119.3   198.2  0.00
1 1 1      24    4   13 o      17.9    7.9     10.8   246.1  0.09
1 1 1      24    4   14 o      68.4    5.6     67.8   210.5  0.90
1 1 1      24    4   15 o     128.0    4.3    141.3    57.2  0.98
1 1 1      24    4   16 o      95.8    7.3     92.9    48.2  0.97
1 1 1      24    4   17 o      28.6   12.1     40.2   328.7  0.78
1 1 1      24    4   18 o      47.9   11.8     50.4     4.5  0.93
1 1 1      24    4   19 o      34.6   13.6     28.5   245.7  0.86
1 1 1      24    5    0 o     228.2    5.2    275.9     0.0  1.00
1 1 1      24    5    1 o     236.4    3.8    231.7   260.7  0.96
1 1 1      24    5    2 o     183.9    3.0    240.2    93.0  0.95
1 1 1      24    5    3 o     156.6    5.3    178.7   147.5  0.93
1 1 1      24    5    4 o     121.1    2.2    107.2   211.2  0.85
1 1 1      24    5    5 o     279.2    3.5    285.5   165.3  0.98
1 1 1      24    5    6 o     205.1    2.6    211.6   303.9  0.96
1 1 1      24    5    7 o      81.8    2.4     37.1    22.5  0.50
1 1 1      24    5    8 o     107.6    4.0     93.8   272.4  0.87
1 1 1      24    5    9 o     338.1    3.9    275.3    31.6  0.99
1 1 1      24    5   10 o     198.6    2.7    176.9    79.6  0.97
1 1 1      24    5   11 o     135.0    2.4    142.0    56.6  0.96
1 1 1      24    5   12 o      85.9    3.2     78.9   142.2  0.90
1 1 1      24    5   13 o      72.5    4.2     47.7   280.0  0.83
1 1 1      24    5   14 o     225.9    3.3    197.7   339.1  0.99
1 1 1      24    5   15 o      25.3   11.0     19.9   144.2  0.34
1 1 1      24    5   16 f      62.5    6.8     88.2   267.1  0.00
1 1 1      24    5   17 o      27.4   11.2     12.8   267.2  0.38
1 1 1      24    5   18 o      26.4   12.9      9.7   309.2  0.36
1 1 1      24    5   19 o      87.9    7.1     81.1    41.1  0.98
1 1 1      24    6    0 o     156.7    3.5    154.5     0.0  0.99
1 1 1      24    6    1 o     187.3    2.7    256.1   200.6  0.96
1 1 1      24    6    2 o     214.9    2.7    246.0   151.5  0.96
1 1 1      24    6    3 o     375.8    5.5    341.5   221.9  0.99
1 1 1      24    6    4 f     255.7    3.2    197.5   108.4  0.00
1 1 1      24    6    5 o     320.6    4.7    331.7   152.0  0.98
1 1 1      24    6    6 o      16.2    6.9     24.8   245.5  0.08
1 1 1      24    6    7 o     158.6    2.8    207.9   327.9  0.96
1 1 1      24    6    8 o     386.2    4.8    404.1   111.6  0.99
1 1 1      24    6    9 o     225.3    3.7    206.7   106.1  0.98
1 1 1      24    6   10 o      45.2    8.6     25.1   185.9  0.30
1 1 1      24    6   11 o     119.6    2.7     82.3   162.1  0.92
1 1 1      24    6   12 o     267.1    3.3    288.3     3.3  0.99
1 1 1      24    6   13 o     192.1    3.2    192.5    38.9  0.99
1 1 1      24    6   14 o     135.9    3.4    124.5   289.1  0.97
1 1 1      24    6   15 o      59.7    5.5     99.7   356.3  0.94
1 1 1      24    6   16 o      75.1    5.1     55.3   186.1  0.93
1 1 1      24    6   17 o      30.7   11.6     11.3   149.7  0.39
1 1 1      24    6   18 o      46.0   12.3     19.0   177.7  0.79
1 1 1      24    6   19 o      45.3   14.2     48.6   137.1  0.94
1 1 1      24    7    0 o      83.4    4.3     11.6   180.0  0.17
1 1 1      24    7    1 o     100.7    2.3     78.1    33.6  0.69
1 1 1      24    7    3 o     262.2    3.7    295.3   304.2  0.98
1 1 1      24    7    4 o     258.5    3.0    193.4   273.3  0.97
1 1 1      24    7    5 o     197.3    3.1    127.3   140.1  0.94
1 1 1      24    7    6 o     137.6    2.6    172.2   244.1  0.94
1 1 1      24    7    7 o     289.1    4.2    307.1     0.2  0.99
1 1 1      24    7    8 o     289.2    4.0    266.0     7.2  0.98
1 1 1      24    7    9 o      53.4    7.4     58.2   314.8  0.60
1 1 1      24    7   10 f     186.1    3.5    130.7   212.9  0.00
1 1 1      24    7   11 o      56.2    3.2     73.8   167.5  0.79
1 1 1      24    7   12 o      81.9    3.3     98.1   110.5  0.92
1 1 1      24    7   13 o      74.8    3.7     64.7   349.2  0.89
1 1 1      24    7   14 o     128.9    3.7    157.3   124.8  0.98
1 1 1      24    7   15 o     114.1    3.7     96.0   149.8  0.97
1 1 1      24    7   16 o      43.8    9.9     27.1   199.6  0.74
1 1 1      24    7   17 f      26.8   10.6     36.7   250.8  0.00
1 1 1      24    7   18 o      31.1   11.0     25.8   339.9  0.77
1 1 1      24    7   19 o      45.0   10.9     51.7   282.9  0.95
1 1 1      24    8    0 o     282.9    5.6    255.1   360.0  1.00
1 1 1      24    8    1 o     182.8    2.6    168.9   346.7  0.94
1 1 1      24    8    2 o     315.6    4.0    250.2   139.1  0.98
1 1 1      24    8    3 o     275.0    3.4    326.6    77.6  0.98
1 1 1      24    8    4 o      98.9    2.6    118.3     0.4  0.84
1 1 1      24    8    5 f     129.3    1.9    121.6   232.5  0.00
1 1 1      24    8    6 o     128.5    2.4    139.5   118.7  0.92
1 1 1      24    8    7 o     312.6    4.9    356.3    30.7  0.99
1 1 1      24    8    8 o     180.0    3.7    189.9   266.9  0.97
1 1 1      24    8    9 o     141.2    3.8    113.1   281.3  0.94
1 1 1      24    8   10 o      21.2    9.7     51.6   185.2  0.30
1 1 1      24    8   11 o     249.8    3.1    264.1   296.4  0.99
1 1 1      24    8   12 o     160.2    3.1    175.6    68.0  0.98
1 1 1      24    8   13 o     107.7    3.1     88.2   214.7  0.95
1 1 1      24    8   14 o     110.2    3.6    111.5   179.8  0.97
1 1 1      24    8   15 o     128.7    3.0     99.0   213.4  0.97
1 1 1      24    8   16 o      77.0    4.6    109.8   103.3  0.97
1 1 1      24    8   17 o      75.2    5.0     67.3   117.5  0.96
1 1 1      24    8   18 o      92.4    5.0     93.8    59.1  0.98
1 1 1      24    8   19 o      81.9    6.6     85.4    21.9  0.98
1 1 1      24    9    0 o     159.1    4.7     24.9   180.0  0.48
1 1 1      24    9    1 o     460.5    4.8    423.7    47.3  0.99
1 1 1      24    9    2 o     226.9    3.2    218.0   210.4  0.96
1 1 1      24    9    3 o     377.7    4.5    402.3   340.8  0.99
1 1 1      24    9    4 o     214.2    2.8    197.8     8.7  0.96
1 1 1      24    9    5 o     295.5    2.7    264.8   115.8  0.98
1 1 1      24    9    6 o     282.1    3.1    250.5   351.8  0.98
1 1 1      24    9    7 o     301.4    4.3    316.1   135.1  0.99
1 1 1      24    9    8 o      97.7    4.8    102.7    44.2  0.88
1 1 1      24    9    9 o     165.8    3.4    175.4   356.2  0.97
1 1 1      24    9   10 o     121.0    4.5    104.4     2.5  0.93
1 1 1      24    9   11 o     140.7    3.9    143.0   217.5  0.96
1 1 1      24    9   12 o     291.1    4.0    264.7    12.3  0.99
1 1 1      24    9   13 f     235.3    3.4    216.5   165.1  0.00
1 1 1      24    9   14 o      49.6    5.5     51.2   126.2  0.83
1 1 1      24    9   15 o      22.9    8.8     33.4   154.1  0.52
1 1 1      24    9   16 o     132.6    3.6    149.9    59.6  0.99
1 1 1      24    9   17 o      36.0    9.6     37.9   154.7  0.84
1 1 1      24    9   18 o      41.9    9.8     27.4   351.3  0.86
1 1 1      24    9   19 o      91.5    5.9     85.1    10.7  0.99
1 1 1      24   10    0 o      87.7    2.9     18.9   180.0  0.23
1 1 1      24   10    1 o      68.2    2.7    111.0   110.3  0.71
1 1 1      24   10    2 o     176.4    2.9    217.3    42.8  0.95
1 1 1      24   10    3 o     137.4    2.4     83.9   182.0  0.83
1 1 1      24   10    4 o     279.5    3.8    222.6   175.9  0.97
1 1 1      24   10    5 o     334.3    3.2    285.9    41.7  0.98
1 1 1      24   10    6 o     204.5    2.2    164.7   234.1  0.96
1 1 1      24   10    7 o     184.6    3.2    164.9   305.0  0.96
1 1 1      24   10    8 o     293.7    3.8    300.2   117.6  0.99
1 1 1      24   10    9 o     163.3    3.6     65.9   259.2  0.91
1 1 1      24   10   10 o     114.6    4.1    141.4   323.8  0.95
1 1 1      24   10   11 o     130.5    3.2    106.8     6.6  0.95
1 1 1      24   10   12 o      10.2    4.5     42.3   179.7  0.19
1 1 1      24   10   13 o      84.3    3.3     94.4    55.4  0.94
1 1 1      24   10   14 o      88.9    3.2     86.6   134.5  0.95
1 1 1      24   10   15 o     106.8    3.4     85.8    19.8  0.97
1 1 1      24   10   16 o      64.6    5.8     36.2   212.7  0.89
1 1 1      24   10   17 o      17.3    7.5     12.7   220.8  0.29
1 1 1      24   10   18 o      61.0    7.6     36.1    61.7  0.93
1 1 1      24   10   19 o      56.3    7.6     45.4   339.3  0.96
1 1 1      24   11    0 o     251.9    3.8    252.7   180.0  1.00
1 1 1      24   11    1 o     213.7    3.6    137.1    81.3  0.94
1 1 1      24   11    2 o     321.0    4.4    293.2    97.7  0.98
1 1 1      24   11    3 o     284.8    3.8    311.7     6.6  0.98
1 1 1      24   11    4 o     101.3    2.7     90.1   257.3  0.81
1 1 1      24   11    5 o     130.8    2.1    131.1    94.5  0.91
1 1 1      24   11    6 o     364.0    3.1    399.8    71.9  0.99
1 1 1      24   11    7 o     172.8    3.4    150.8   103.3  0.95
1 1 1      24   11    8 o     193.5    3.6    228.4   155.6  0.98
1 1 1      24   11    9 o     242.7    3.8    258.7   201.9  0.99
1 1 1      24   11   10 o      96.8    6.0    132.1    66.0  0.94
1 1 1      24   11   11 o      20.3    9.6     15.2   258.0  0.12
1 1 1      24   11   12 o      99.0    4.2     98.6    89.8  0.94
1 1 1      24   11   13 o     199.6    3.1    202.6   165.3  0.99
1 1 1      24   11   14 o      37.4    5.9     28.2    86.2  0.58
1 1 1      24   11   15 o     113.2    3.9    104.4    90.3  0.98
1 1 1      24   11   16 o      60.7    5.0     46.2    19.2  0.92
1 1 1      24   11   17 o      28.0   10.4     36.8    60.8  0.80
1 1 1      24   11   18 o      67.8    5.8     75.3   257.5  0.97
1 1 1      24   11   19 o      60.8    7.0     61.6   293.0  0.97
1 1 1      24   12    0 o     175.7    2.8    120.5   360.0  1.00
1 1 1      24   12    1 o     189.9    3.0    161.5   145.1  0.95
1 1 1      24   12    2 o     245.1    3.4    291.2   356.7  0.98
1 1 1      24   12    3 o     118.5    2.5    108.5   333.1  0.87
1 1 1      24   12    4 o     196.4    3.1    173.9    22.7  0.96
1 1 1      24   12    5 o     187.0    2.1    223.2   219.9  0.97
1 1 1      24   12    6 o     277.9    2.6    272.1   270.2  0.98
1 1 1      24   12    7 o     121.6    2.7    166.0   112.4  0.94
1 1 1      24   12    8 o     225.3    3.3    258.4   237.5  0.98
1 1 1      24   12    9 o     121.4    3.8     96.1    99.6  0.92
1 1 1      24   12   10 o     245.6    4.2    231.5    60.4  0.99
1 1 1      24   12   11 o     121.7    5.4    124.4   114.7  0.96
1 1 1      24   12   12 o      55.7    6.3     77.2   137.0  0.87
1 1 1      24   12   13 o     169.9    3.6    142.7   331.5  0.98
1 1 1      24   12   14 o     155.5    3.2    127.1   291.8  0.98
1 1 1      24   12   15 o     138.3    3.0    125.6   351.1  0.98
1 1 1      24   12   16 o      77.4    3.5     63.7   265.8  0.95
1 1 1      24   12   17 o      15.5    6.9     23.8   109.5  0.48
1 1 1      24   12   18 o      60.9    5.5     46.0   128.0  0.95
1 1 1      24   12   19 o      25.5    9.9     21.7   128.4  0.79
1 1 1      24   13    0 o     118.9    2.9     21.5     0.0  0.38
1 1 1      24   13    1 o     403.8    3.6    505.5   241.5  0.99
1 1 1      24   13    2 o     386.2    4.6    339.9   230.1  0.99
1 1 1      24   13    3 o      86.3    3.4    109.3   125.4  0.83
1 1 1      24   13    4 o     190.6    3.0    194.5    16.6  0.96
1 1 1      24   13    5 o     112.7    2.2    138.6   100.2  0.91
1 1 1      24   13    6 o      66.6    2.3     40.8   115.9  0.51
1 1 1      24   13    7 o     192.0    2.3    175.1   325.2  0.97
1 1 1      24   13    8 o     313.6    3.9    264.3   218.9  0.99
1 1 1      24   13    9 o      82.1    4.8     91.5   153.7  0.88
1 1 1      24   13   10 o      30.8   10.4     29.3   261.1  0.30
1 1 1      24   13   11 o     107.9    5.6     97.6   281.7  0.94
1 1 1      24   13   12 o     210.5    7.0    186.1   154.3  0.99
1 1 1      24   13   13 o     122.3    2.9    105.9    40.1  0.97
1 1 1      24   13   14 o      33.0    7.7     16.4    14.1  0.37
1 1 1      24   13   15 f      53.9    4.9     59.7   163.5  0.00
1 1 1      24   13   16 o      29.2    8.7     19.5   270.0  0.56
1 1 1      24   13   17 o      65.5    3.9     55.4   251.9  0.95
1 1 1      24   13   18 o      89.5    4.0     69.8    95.4  0.98
1 1 1      24   14    0 o     256.1    3.5    227.9     0.0  1.00
1 1 1      24   14    1 o     111.1    2.1    135.7   152.2  0.90
1 1 1      24   14    2 o     249.0    3.6    253.8   214.1  0.98
1 1 1      24   14    3 o     147.0    2.9    127.0   125.2  0.92
1 1 1      24   14    4 f     284.9    3.6    268.4   221.6  0.00
1 1 1      24   14    5 o     109.7    1.8    105.4   111.9  0.89
1 1 1      24   14    6 o     160.3    2.7    162.8   331.7  0.96
1 1 1      24   14    7 o      45.0    4.4     74.0    88.0  0.62
1 1 1      24   14    8 o      80.8    4.1     46.7   172.9  0.71
1 1 1      24   14    9 o     121.5    4.3    147.0    31.4  0.96
1 1 1      24   14   10 o     249.5    4.7    262.5   219.3  0.99
1 1 1      24   14   11 o     152.8    4.3    153.0    26.1  0.98
1 1 1      24   14   12 o      87.0    7.3     91.9   258.7  0.94
1 1 1      24   14   13 o     128.0    3.5    123.0   210.1  0.97
1 1 1      24   14   14 o      76.5    3.0     87.6   226.4  0.95
1 1 1      24   14   15 o     115.6    3.3     80.5   130.6  0.97
1 1 1      24   14   16 o      99.6    3.3     71.6   167.2  0.97
1 1 1      24   14   17 o      10.0    4.9     32.1    99.6  0.46
1 1 1      24   14   18 o      49.1    5.5     31.7   136.0  0.92
1 1 1      24   15    0 o      32.1   15.0     83.8   360.0  0.43
1 1 1      24   15    1 o      70.3    3.6     23.4   265.2  0.29
1 1 1      24   15    2 o     211.7    2.7    202.3   216.7  0.97
1 1 1      24   15    3 o      26.0    7.5     85.8   289.1  0.39
1 1 1      24   15    4 o      73.0    3.6     50.7   241.4  0.60
1 1 1      24   15    5 o     214.1    2.6    123.4   339.2  0.95
1 1 1      24   15    6 o     232.0    2.9    250.5    10.8  0.98
1 1 1      24   15    7 o     128.1    2.7    158.4   209.5  0.95
1 1 1      24   15    8 o     252.4    3.2    223.8     8.1  0.98
1 1 1      24   15    9 o     207.1    3.5    176.5   324.5  0.98
1 1 1      24   15   10 o      91.5    4.3     69.0   108.5  0.89
1 1 1      24   15   11 o     222.0    4.7    210.3    25.4  0.99
1 1 1      24   15   12 o     134.4    5.8    115.5   263.1  0.97
1 1 1      24   15   13 o      39.2   14.1     62.0   203.6  0.83
1 1 1      24   15   14 o      39.2    4.5     55.8    82.8  0.85
1 1 1      24   15   15 o      12.9    6.0     13.0   264.7  0.17
1 1 1      24   15   16 o      25.5    8.3     23.5   102.2  0.61
1 1 1      24   15   17 o     125.7    3.5    109.6   354.2  0.99
1 1 1      24   15   18 o      49.9    5.6     55.2   328.9  0.96
1 1 1      24   16    0 o      18.6   10.0     64.7     0.0  0.21
1 1 1      24   16    1 o      54.2    3.6     52.4    55.8  0.46
1 1 1      24   16    2 o     141.4    2.1    129.9    62.6  0.93
1 1 1      24   16    3 o     164.5    3.4    170.9     6.6  0.95
1 1 1      24   16    4 o      32.4    7.0     51.7   239.8  0.34
1 1 1      24   16    5 o     126.8    2.5    110.8   323.2  0.92
1 1 1      24   16    6 o     160.1    2.4    156.6   132.1  0.96
1 1 1      24   16    7 o      24.5    7.9    116.4   322.8  0.61
1 1 1      24   16    8 o     104.5    2.7     66.9   210.3  0.88
1 1 1      24   16    9 o     106.0    3.6    133.4   161.0  0.95
1 1 1      24   16   10 o     139.6    4.3    146.4   162.0  0.97
1 1 1      24   16   11 o     200.2    4.2    208.3   356.4  0.99
1 1 1      24   16   12 o      68.9    9.2     86.5   277.2  0.92
1 1 1      24   16   13 o      91.9    8.3     61.9    22.2  0.94
1 1 1      24   16   14 o      64.9    5.3     72.5    79.9  0.94
1 1 1      24   16   15 o      10.9    5.4      8.2   178.1  0.10
1 1 1      24   16   16 o      45.5    4.1     16.1     0.6  0.71
1 1 1      24   16   17 o      48.6    5.9     49.3   350.1  0.94
1 1 1      24   16   18 o      78.0    3.9     75.2    14.0  0.98
1 1 1      24   17    0 o      29.1   12.9      1.4   180.0  0.02
1 1 1      24   17    1 o     242.8    2.6    188.0   282.4  0.97
1 1 1      24   17    2 o     253.5    2.5    240.2    97.7  0.98
1 1 1      24   17    3 o     330.4    4.0    356.2    72.7  0.99
1 1 1      24   17    4 o      98.3    2.7     55.3    49.8  0.76
1 1 1      24   17    5 o     180.3    2.5    157.7   218.7  0.96
1 1 1      24   17    6 o     263.7    2.8    190.9    47.1  0.98
1 1 1      24   17    7 o      76.0    3.0     95.9   334.9  0.87
1 1 1      24   17    8 o      86.5    3.3    105.4     3.4  0.91
1 1 1      24   17    9 o      88.2    5.0     70.1    24.2  0.89
1 1 1      24   17   10 o      74.8    6.4     91.3   220.6  0.91
1 1 1      24   17   11 o      93.2    6.8     75.4   102.3  0.93
1 1 1      24   17   12 o     100.9    6.3     90.5   203.2  0.95
1 1 1      24   17   13 o     193.6    6.4    169.1   204.4  0.99
1 1 1      24   17   14 o      22.8   10.6     26.7    58.2  0.49
1 1 1      24   17   15 o      39.2    5.5     27.0   228.2  0.76
1 1 1      24   17   16 o      46.2    5.2     27.4   327.6  0.85
1 1 1      24   17   17 o      36.0    6.7     39.9   109.8  0.90
1 1 1      24   17   18 o      49.5    5.4     37.0   329.1  0.94
1 1 1      24   18    0 o      38.7   11.4    181.9   180.0  0.90
1 1 1      24   18    1 o      51.2    4.9     43.5    89.5  0.43
1 1 1      24   18    2 o     231.6    2.9    302.6    34.4  0.98
1 1 1      24   18    3 o     220.6    2.9    190.5   351.9  0.97
1 1 1      24   18    4 o     153.4    2.5    138.7   223.6  0.95
1 1 1      24   18    5 o     154.1    2.6     88.3   184.8  0.93
1 1 1      24   18    6 o     234.3    2.7    198.3   273.0  0.98
1 1 1      24   18    7 o     197.2    2.7    182.3   233.5  0.98
1 1 1      24   18    8 o     148.0    2.7    142.3    15.7  0.97
1 1 1      24   18    9 o      98.4    4.0     89.7   292.5  0.93
1 1 1      24   18   10 o      31.3   11.4     22.9   142.4  0.32
1 1 1      24   18   11 o      50.6   10.1     22.1   301.3  0.52
1 1 1      24   18   12 o      56.9   13.2     49.8   235.8  0.85
1 1 1      24   18   13 o     178.3    5.6    230.1   327.4  0.99
1 1 1      24   18   14 o      83.1    7.1     94.4   346.9  0.97
1 1 1      24   18   15 o     150.0    6.4    136.4   315.2  0.99
1 1 1      24   18   16 o      68.5    3.9     56.0   146.1  0.96
1 1 1      24   18   17 o      66.8    3.7     57.0   317.4  0.97
1 1 1      24   19    0 o     625.0    8.7    567.2   360.0  1.00
1 1 1      24   19    1 o     214.7    2.9    229.9   187.2  0.98
1 1 1      24   19    2 o     290.8    3.3    232.6    28.8  0.98
1 1 1      24   19    3 o     313.9    3.2    292.7    45.3  0.99
1 1 1      24   19    4 o      28.4    7.8     57.6   192.2  0.39
1 1 1      24   19    5 o     245.3    3.3    250.9    35.8  0.99
1 1 1      24   19    6 f      66.9    2.9     29.6   233.3  0.00
1 1 1      24   19    7 o     114.1    3.2    116.5    47.7  0.94
1 1 1      24   19    8 o     148.2    2.7    150.8   338.5  0.97
1 1 1      24   19    9 o      60.5    5.8     45.6   337.8  0.75
1 1 1      24   19   10 o     117.7    5.0    122.2   328.1  0.96
1 1 1      24   19   11 o      46.1   11.7     16.6   305.5  0.41
1 1 1      24   19   12 o     143.8    6.2    113.0    74.9  0.98
1 1 1      24   19   13 o      32.2   13.5     16.5    29.2  0.41
1 1 1      24   19   14 o      81.8    8.8     81.9   142.2  0.96
1 1 1      24   19   15 o      97.9    8.5    103.1   246.3  0.98
1 1 1      24   19   16 o      51.6    6.2     52.5   263.2  0.94
1 1 1      24   19   17 f      43.3    4.9     25.8   253.1  0.00
1 1 1      24   20    0 o     118.3    4.3     84.9   180.0  0.98
1 1 1      24   20    1 o     164.3    2.9    152.1   186.5  0.96
1 1 1      24   20    2 o      91.5    2.7     84.8   352.8  0.86
1 1 1      24   20    3 o     286.6    3.2    287.1   181.6  0.99
1 1 1      24   20    4 o     231.9    2.9    212.1   279.3  0.98
1 1 1      24   20    5 o     114.1    3.0     83.2   172.2  0.91
1 1 1      24   20    6 o     276.9    3.0    266.4   335.0  0.99
1 1 1      24   20    7 o     135.8    2.4    146.9   230.6  0.96
1 1 1      24   20    8 o     203.7    2.5    180.1   296.7  0.98
1 1 1      24   20    9 o     175.6    3.0    145.5   106.5  0.98
1 1 1      24   20   10 o      50.1    9.5     43.4   267.4  0.74
1 1 1      24   20   11 o     156.6    4.1    122.3   212.4  0.98
1 1 1      24   20   12 o      59.4    9.3     53.3   148.3  0.89
1 1 1      24   20   13 o      74.8    8.8     97.3   264.0  0.96
1 1 1      24   20   14 o      38.1   18.8     63.0   319.2  0.90
1 1 1      24   20   15 o      60.0   14.2     57.9   325.2  0.95
1 1 1      24   20   16 o      47.3   15.9     45.8     1.2  0.93
1 1 1      24   20   17 o      77.2    3.8     81.8   109.0  0.98
1 1 1      24   21    0 o     455.9    6.6    441.0   180.0  1.00
1 1 1      24   21    1 o     172.3    2.7    138.5   237.5  0.96
1 1 1      24   21    2 o      88.8    3.7     51.2   242.3  0.76
1 1 1      24   21    3 o      89.7    3.2    129.0   137.3  0.92
1 1 1      24   21    4 o      90.5    3.1    107.3    90.0  0.91
1 1 1      24   21    5 o     220.7    3.1    214.3     4.6  0.98
1 1 1      24   21    6 o     131.6    2.5    108.6   255.4  0.95
1 1 1      24   21    7 o      77.4    3.3     68.4   275.0  0.87
1 1 1      24   21    8 o      85.6    3.9    110.3   335.8  0.94
1 1 1      24   21    9 o     206.0    2.8    166.9   306.9  0.99
1 1 1      24   21   10 o     114.2    4.1    112.7   327.3  0.97
1 1 1      24   21   11 o      47.7   10.6     31.1   290.6  0.70
1 1 1      24   21   12 o     127.1    4.9    129.3     6.4  0.98
1 1 1      24   21   13 o      46.7   12.5     53.6    85.1  0.89
1 1 1      24   21   14 o      78.9    9.6     83.7    28.3  0.97
1 1 1      24   21   15 o      31.4   14.5     23.1    39.3  0.72
1 1 1      24   21   16 o      21.7   10.5     29.1   138.3  0.76
1 1 1      24   22    0 o     111.9    4.2    144.6     0.0  1.00
1 1 1      24   22    1 o     151.8    3.1    120.3   332.9  0.95
1 1 1      24   22    2 o      59.8    3.9     83.1   107.9  0.80
1 1 1      24   22    3 o      73.9    3.8    133.4    60.7  0.91
1 1 1      24   22    4 o     162.0    2.3    138.5    51.0  0.96
1 1 1      24   22    5 o     219.9    2.8    234.6   336.6  0.99
1 1 1      24   22    6 o     128.2    2.6    136.4   133.0  0.96
1 1 1      24   22    7 o      90.5    3.2     91.1   157.0  0.92
1 1 1      24   22    8 o     104.8    2.9     76.1   324.6  0.93
1 1 1      24   22    9 o      83.5    3.8    108.3   117.0  0.95
1 1 1      24   22   10 o      31.0   10.5     62.2   197.1  0.75
1 1 1      24   22   11 o      45.0   12.3     30.3   202.1  0.70
1 1 1      24   22   12 o     114.6    7.5    124.3    33.8  0.98
1 1 1      24   22   13 o      26.9   11.6     22.3    55.0  0.53
1 1 1      24   22   14 o      39.9   14.6     35.1   349.7  0.85
1 1 1      24   22   15 o      38.0   14.4     38.1   214.4  0.88
1 1 1      24   22   16 o      39.7   17.0     28.1   267.4  0.88
1 1 1      24   23    0 o     128.4    4.0    179.9     0.0  1.00
1 1 1      24   23    1 o     101.4    3.3    121.0   255.0  0.93
1 1 1      24   23    2 o     132.9    3.0    113.3   134.6  0.95
1 1 1      24   23    3 o     169.7    2.6    200.9   143.2  0.98
1 1 1      24   23    4 o     232.1    2.6    182.7    71.6  0.98
1 1 1      24   23    5 o     186.7    2.7    177.2   250.1  0.98
1 1 1      24   23    6 o      82.6    3.0     82.4    85.4  0.91
1 1 1      24   23    7 o     145.3    2.7    205.6   143.6  0.98
1 1 1      24   23    8 o      38.6    6.4     85.6   142.0  0.83
1 1 1      24   23    9 o      29.9    9.3     55.5   185.1  0.69
1 1 1      24   23   10 o     101.8    4.0    127.6   186.1  0.97
1 1 1      24   23   11 o      29.2   11.4     31.3    53.0  0.58
1 1 1      24   23   12 o      61.0    8.9     70.0   292.9  0.94
1 1 1      24   23   13 o      51.3   11.0     56.8   289.4  0.92
1 1 1      24   23   14 o      77.3    8.9     84.3    48.7  0.97
1 1 1      24   23   15 o      31.2   13.1     39.0   140.2  0.87
1 1 1      24   23   16 o      28.5   12.9     18.5   228.3  0.74
1 1 1      24   24    0 o     167.3    6.5    111.7     0.0  1.00
1 1 1      24   24    1 o      55.0    8.3     59.0   270.0  0.80
1 1 1      24   24    2 o      63.3    6.7     51.2   360.0  0.81
1 1 1      24   24    3 o     147.9    4.7    196.4    90.0  1.00
1 1 1      24   24    4 o      93.2    4.0     73.4   180.0  0.99
1 1 1      24   24    5 o      28.2   13.7     22.6    90.0  0.25
1 1 1      24   24    6 o      44.8    5.9      6.9     0.0  0.14
1 1 1      24   24    7 o     118.4    3.3    125.8    90.0  1.00
1 1 1      24   24    8 o     101.6    5.1     33.5   180.0  0.96
1 1 1      24   24    9 o      53.6    7.2     22.0    90.0  0.64
1 1 1      24   24   10 o     128.7    5.7    111.2   180.0  1.00
1 1 1      24   24   11 o     111.0    7.5     89.9    90.0  1.00
1 1 1      24   24   12 o      34.5   18.4     31.8   180.0  0.81
1 1 1      24   24   13 o      27.6   16.8      7.8   270.0  0.26
1 1 1      24   24   14 o      27.0   17.0     23.4   180.0  0.75
1 1 1      24   24   15 o      27.2   17.0     23.0   270.0  0.84
1 1 1      24   24   16 f      23.5   15.9     55.5   180.0  0.00
1 1 1      25    0    1 o     167.8    8.2      6.8    45.0  0.02
1 1 1      25    0    2 o     438.6    8.0    370.4   180.0  1.00
1 1 1      25    0    3 o     153.7    2.5     93.4   315.0  0.96
1 1 1      25    0    4 o     214.1    5.3    277.4   270.0  1.00
1 1 1      25    0    5 o     341.4    7.7    454.4    45.0  1.00
1 1 1      25    0    6 o     220.0    6.4    151.5   360.0  1.00
1 1 1      25    0    7 o      60.9    9.6     49.0   135.0  0.52
1 1 1      25    0    8 o      57.4    7.1    104.8    90.0  0.85
1 1 1      25    0    9 o     188.8    5.5    256.6   225.0  1.00
1 1 1      25    0   10 o      32.4   13.2     27.3     0.0  0.24
1 1 1      25    0   11 o     185.1    5.9    179.5   135.0  1.00
1 1 1      25    0   12 o      23.4   14.6     19.7    90.0  0.18
1 1 1      25    0   13 o      78.6    6.8    112.5   225.0  1.00
1 1 1      25    0   14 o      20.7   13.0     78.9     0.0  0.76
1 1 1      25    0   15 o     107.2    7.0    111.6   315.0  1.00
1 1 1      25    0   16 o      14.9   10.8     23.0    90.0  0.32
1 1 1      25    0   17 o      91.1   11.7     88.6    45.0  1.00
1 1 1      25    0   18 o      58.0   20.1      4.9     0.0  0.43
1 1 1      25    0   19 o      60.4   15.0     84.1   135.0  1.00
1 1 1      25    1    1 o     284.7    5.9    214.1   142.0  0.97
1 1 1      25    1    2 o     208.4    3.4    184.5   194.7  0.95
1 1 1      25    1    3 o      58.5    1.9     70.1    79.2  0.48
1 1 1      25    1    4 o     113.6    3.8     77.7   182.7  0.77
1 1 1      25    1    5 o     271.6    4.5    232.7   278.8  0.97
1 1 1      25    1    6 o      38.7    9.9     55.8   274.4  0.34
1 1 1      25    1    7 o      83.6    6.0    188.3   325.7  0.91
1 1 1      25    1    8 o      88.5    3.7     60.2    71.3  0.74
1 1 1      25    1    9 o     153.6    3.1    178.9   120.3  0.96
1 1 1      25    1   10 o      30.3    6.0     10.7   207.1  0.09
1 1 1      25    1   11 o      57.1    5.1     61.2    97.8  0.75
1 1 1      25    1   12 o      71.1    4.7     34.0    91.4  0.69
1 1 1      25    1   13 o      67.4    6.9     70.3   120.3  0.88
1 1 1      25    1   14 o      93.6    5.0     93.4   357.2  0.95
1 1 1      25    1   15 o      62.3    7.8     32.7   157.8  0.82
1 1 1      25    1   16 f      69.3    6.4     20.7    19.7  0.00
1 1 1      25    1   17 o      34.0   11.9     27.5   250.5  0.74
1 1 1      25    1   18 o      76.5    7.0     78.3   205.4  0.97
1 1 1      25    1   19 o      51.9   13.0     63.7   249.8  0.96
1 1 1      25    2    0 o     208.3    6.0    174.7   360.0  1.00
1 1 1      25    2    1 o     362.7    7.3    373.4   131.0  0.99
1 1 1      25    2    2 o     314.9    4.0    320.9   262.4  0.98
1 1 1      25    2    3 f     129.2    2.3    127.9   248.4  0.00
1 1 1      25    2    4 o     257.7    4.3    268.8    18.2  0.97
1 1 1      25    2    5 o      38.4    9.7     86.7    23.0  0.46
1 1 1      25    2    6 o     110.6    4.7    166.6   207.3  0.92
1 1 1      25    2    7 o     218.6    4.9    244.6   323.2  0.98
1 1 1      25    2    8 o     163.9    2.4    186.9    89.4  0.96
1 1 1      25    2    9 o      95.3    3.5     29.4    44.7  0.56
1 1 1      25    2   10 o      71.6    2.1     68.2    81.2  0.79
1 1 1      25    2   11 o      35.5    4.3     47.5   356.5  0.49
1 1 1      25    2   12 o     152.0    3.5    119.1   346.9  0.97
1 1 1      25    2   13 o     110.9    4.6     91.9   117.5  0.95
1 1 1      25    2   14 o      36.0   11.7     35.9   348.2  0.61
1 1 1      25    2   15 o      74.0    5.3     97.1   183.9  0.95
1 1 1      25    2   16 o      57.1    7.1     62.3    86.7  0.92
1 1 1      25    2   17 o      52.1   11.0     74.9   181.1  0.95
1 1 1      25    2   18 o      38.2   13.1     42.8    27.2  0.90
1 1 1      25    2   19 o      30.5   11.7      9.7   114.6  0.53
1 1 1      25    3    0 o     826.7   13.6    737.5   180.0  1.00
1 1 1      25    3    1 o     448.2    6.4    442.0   130.7  0.99
1 1 1      25    3    2 o     106.4    3.6     29.0   218.1  0.37
1 1 1      25    3    3 o     148.9    2.4     37.5   330.7  0.64
1 1 1      25    3    4 o     394.4    5.3    358.1    36.0  0.99
1 1 1      25    3    5 o     123.7    4.0    154.7    92.7  0.91
1 1 1      25    3    6 o     122.4    3.5     70.9   115.5  0.81
1 1 1      25    3    7 o     180.7    2.5    152.7   240.1  0.95
1 1 1      25    3    8 o     206.5    2.8    217.5   178.8  0.97
1 1 1      25    3    9 o      93.1    3.4    135.4   141.4  0.92
1 1 1      25    3   10 o     119.1    2.1     86.6    93.5  0.91
1 1 1      25    3   11 f     208.3    2.9    193.5    57.4  0.00
1 1 1      25    3   12 o     117.6    3.3    114.1    14.0  0.95
1 1 1      25    3   13 o      35.3    9.2     41.1   249.9  0.58
1 1 1      25    3   14 o     149.7    3.6    131.4    34.8  0.98
1 1 1      25    3   15 o     107.8    5.3     88.5    42.4  0.97
1 1 1      25    3   16 o      87.4    5.7     79.8   240.5  0.96
1 1 1      25    3   17 o      85.3    5.6     75.6   139.1  0.97
1 1 1      25    3   18 o      85.2    6.7     62.1    54.5  0.97
1 1 1      25    3   19 o      24.4   11.3     24.3   161.4  0.77
1 1 1      25    4    0 o     208.6    5.8    318.6   180.0  1.00
1 1 1      25    4    1 o     447.1    5.6    403.8   181.4  0.99
1 1 1      25    4    2 o     160.0    2.7    185.9   331.8  0.94
1 1 1      25    4    4 o     475.0    6.4    508.6   145.7  0.99
1 1 1      25    4    5 o      24.7    8.5     22.9    45.2  0.08
1 1 1      25    4    6 f     293.0    3.9    303.8    81.4  0.00
1 1 1      25    4    7 o     131.5    2.4     54.2    91.3  0.80
1 1 1      25    4    8 o      80.9    2.2     85.7   108.6  0.81
1 1 1      25    4    9 o     219.3    4.0    200.9   143.8  0.98
1 1 1      25    4   10 o     130.1    3.2     67.7     2.5  0.90
1 1 1      25    4   11 o      57.4    2.5     95.0     6.1  0.85
1 1 1      25    4   12 f     192.2    3.4    145.0   206.4  0.00
1 1 1      25    4   13 o      53.2    5.8     14.6   270.2  0.36
1 1 1      25    4   14 o      77.1    4.4     82.0    50.8  0.93
1 1 1      25    4   15 o     101.6    4.8     96.2   202.7  0.97
1 1 1      25    4   16 o      80.1    5.4     69.7   151.8  0.95
1 1 1      25    4   17 o      31.9   11.1     43.6    74.1  0.84
1 1 1      25    4   18 o      73.5    7.8     71.1    51.4  0.97
1 1 1      25    4   19 o      27.3   11.1     44.5    49.9  0.90
1 1 1      25    5    0 o     183.8    4.4    162.2   180.0  1.00
1 1 1      25    5    1 o     465.9    5.9    467.8   169.5  0.99
1 1 1      25    5    2 o     156.2    2.6    196.6   257.7  0.94
1 1 1      25    5    3 o     106.8    5.8    116.1   143.2  0.85
1 1 1      25    5    4 o     205.7    3.1    210.3    58.7  0.96
1 1 1      25    5    5 o     276.3    3.3    229.9   106.2  0.98
1 1 1      25    5    6 o     125.9    2.4    136.2    67.1  0.91
1 1 1      25    5    7 o     267.1    3.0    260.3   173.9  0.98
1 1 1      25    5    8 o     160.5    3.7    182.0   155.5  0.96
1 1 1      25    5    9 o     259.9    4.5    253.2    18.2  0.99
1 1 1      25    5   10 o     154.6    3.1    141.2   278.7  0.96
1 1 1      25    5   11 o     161.1    2.7    165.1   352.4  0.97
1 1 1      25    5   12 o      73.8    3.2     87.6   247.1  0.90
1 1 1      25    5   13 o     136.3    2.6    141.6   247.7  0.97
1 1 1      25    5   14 f      88.3    4.2     62.5   183.8  0.00
1 1 1      25    5   15 o     132.5    3.9    136.0   132.6  0.98
1 1 1      25    5   16 o     139.3    4.3    138.7   156.1  0.99
1 1 1      25    5   17 f      58.5    8.0     51.9   143.0  0.00
1 1 1      25    5   18 o      29.9   14.0     25.9   195.2  0.77
1 1 1      25    5   19 o      89.8    7.0    102.8   291.9  0.99
1 1 1      25    6    0 o     169.9    4.5    223.7   360.0  1.00
1 1 1      25    6    1 o     381.4    5.1    451.0   130.7  0.99
1 1 1      25    6    2 f     134.1    2.4    181.1   165.0  0.00
1 1 1      25    6    3 f     157.5    4.1    136.2   235.3  0.00
1 1 1      25    6    4 o      38.8    6.1     45.4   198.9  0.28
1 1 1      25    6    5 o     134.3    3.3    162.5   131.5  0.93
1 1 1      25    6    6 o     176.9    2.8    182.5   192.1  0.96
1 1 1      25    6    7 o     235.6    3.1    210.7    29.9  0.97
1 1 1      25    6    8 f     174.5    3.9    106.6    99.7  0.00
1 1 1      25    6    9 o     137.8    4.0    171.7   288.4  0.96
1 1 1      25    6   10 o     302.9    4.0    259.8   240.9  0.99
1 1 1      25    6   11 o     213.2    2.9    185.5   249.7  0.98
1 1 1      25    6   12 o     188.5    2.8    184.7    43.4  0.98
1 1 1      25    6   13 o      39.6    5.5     54.9   358.6  0.74
1 1 1      25    6   14 o      52.6    5.4     10.6   340.3  0.34
1 1 1      25    6   15 o      74.5    5.3     79.4   342.6  0.95
1 1 1      25    6   16 o      28.0    9.4     34.3   340.9  0.69
1 1 1      25    6   17 o      35.0   11.1     45.0   337.6  0.87
1 1 1      25    6   18 o      24.3   11.3      2.1    79.6  0.09
1 1 1      25    6   19 o      52.6   10.3     58.9    35.5  0.96
1 1 1      25    7    0 o     307.1    5.7    398.7     0.0  1.00
1 1 1      25    7    1 o     162.4    2.6    237.0   177.4  0.95
1 1 1      25    7    2 o     497.7    6.6    484.7   293.8  0.99
1 1 1      25    7    3 o     135.4    3.3    105.2    33.4  0.87
1 1 1      25    7    4 o     507.8    4.6    570.5   318.6  0.99
1 1 1      25    7    5 o     190.9    3.4    169.9    51.6  0.95
1 1 1      25    7    6 f     132.3    2.5    117.5    99.3  0.00
1 1 1      25    7    7 o      87.6    2.6     64.0   240.9  0.74
1 1 1      25    7    8 o      80.4    4.3     38.1   114.9  0.57
1 1 1      25    7    9 o     140.6    4.3    193.8   194.5  0.97
1 1 1      25    7   10 o     118.8    5.1    110.4   353.4  0.94
1 1 1      25    7   11 o     118.0    3.8    149.9   170.1  0.96
1 1 1      25    7   12 o     238.3    3.4    241.2    97.0  0.99
1 1 1      25    7   13 o      49.0    4.4     47.5    38.7  0.76
1 1 1      25    7   14 o      52.6    4.9     45.7   200.2  0.82
1 1 1      25    7   15 o     137.6    3.6    136.2   108.9  0.98
1 1 1      25    7   16 o      41.7    6.7     49.6    27.0  0.88
1 1 1      25    7   17 o      39.9    9.7     33.2   242.2  0.84
1 1 1      25    7   18 o      30.9   11.1     16.8   340.6  0.66
1 1 1      25    7   19 o      54.6   13.0     55.8   287.8  0.96
1 1 1      25    8    0 o      49.1    4.7     92.3   360.0  0.61
1 1 1      25    8    1 o      84.0    2.6    112.8   299.6  0.78
1 1 1      25    8    2 o     189.8    3.8    123.7   236.9  0.93
1 1 1      25    8    3 o     143.5    2.7    232.1    41.1  0.95
1 1 1      25    8    4 o     314.0    3.5    314.0   257.6  0.98
1 1 1      25    8    5 f     421.1    3.8    421.5   352.1  0.00
1 1 1      25    8    6 o     403.4    4.0    370.4   172.7  0.99
1 1 1      25    8    7 o     303.9    3.5    305.1   127.5  0.99
1 1 1      25    8    8 o      65.4    5.9     40.5   112.5  0.54
1 1 1      25    8    9 o     181.6    3.9    187.1   234.5  0.97
1 1 1      25    8   10 o     157.3    4.0    132.1   105.5  0.96
1 1 1      25    8   11 o     174.4    3.7    172.1    92.3  0.98
1 1 1      25    8   12 o      84.1    2.8     97.0   104.9  0.93
1 1 1      25    8   13 o     150.4    3.0    167.3   144.0  0.98
1 1 1      25    8   14 o      81.7    3.1     69.8   207.7  0.93
1 1 1      25    8   15 o      96.4    3.6     77.4    42.6  0.96
1 1 1      25    8   16 o      40.9    6.5     27.1   159.8  0.75
1 1 1      25    8   17 o      20.5    8.6     20.8   110.4  0.51
1 1 1      25    8   18 o      37.6   10.0     41.1   113.8  0.91
1 1 1      25    8   19 o      90.8    5.2     73.7   291.0  0.98
1 1 1      25    9    0 o     202.3    5.5    119.6   180.0  1.00
1 1 1      25    9    1 o     100.3    2.4     95.5   313.3  0.79
1 1 1      25    9    2 o     147.5    2.7    103.1    46.5  0.89
1 1 1      25    9    3 o     249.8    3.4    183.3   171.8  0.96
1 1 1      25    9    4 o      86.9    3.0     85.1   193.6  0.76
1 1 1      25    9    5 o      81.3    1.9     26.7   187.5  0.36
1 1 1      25    9    6 o     120.7    2.3     90.5   198.0  0.88
1 1 1      25    9    7 o     297.1    3.5    276.4   142.7  0.99
1 1 1      25    9    8 o      51.4    7.0     82.2   347.8  0.71
1 1 1      25    9    9 o      80.1    5.0    103.9   294.5  0.89
1 1 1      25    9   10 o     146.0    5.3    109.7   114.4  0.95
1 1 1      25    9   11 o     149.9    3.0     99.3   182.8  0.96
1 1 1      25    9   12 o     117.4    2.6     93.7   353.1  0.95
1 1 1      25    9   13 o      63.8    3.1     67.9   204.7  0.89
1 1 1      25    9   14 o      86.4    3.5     99.5   259.6  0.96
1 1 1      25    9   15 o     131.0    3.1    118.4   247.3  0.98
1 1 1      25    9   16 o      52.6    6.1     60.2   224.4  0.93
1 1 1      25    9   17 o      30.9    9.4     32.4   243.3  0.80
1 1 1      25    9   18 o      37.9    8.4     30.9   234.4  0.88
1 1 1      25    9   19 o      26.8   10.7     16.5   231.7  0.72
1 1 1      25   10    0 o     318.5    5.0    339.6   180.0  1.00
1 1 1      25   10    1 o     202.2    2.8    230.0    26.8  0.96
1 1 1      25   10    2 o     333.9    4.2    315.0   346.1  0.98
1 1 1      25   10    3 o     281.4    3.4    258.0   130.1  0.98
1 1 1      25   10    4 o     329.0    3.9    274.6   124.2  0.98
1 1 1      25   10    5 o     162.7    2.3    100.3   101.5  0.91
1 1 1      25   10    6 o     428.0    3.5    399.6   178.5  0.99
1 1 1      25   10    7 o      81.2    3.6    104.9   342.3  0.86
1 1 1      25   10    8 o     226.3    3.6    256.3   166.0  0.98
1 1 1      25   10    9 o     251.1    4.3    236.4   176.0  0.99
1 1 1      25   10   10 o      92.0    4.4     74.7   232.0  0.89
1 1 1      25   10   11 o     188.2    5.4    159.1    62.0  0.98
1 1 1      25   10   12 o      92.0    4.6     78.5   306.4  0.93
1 1 1      25   10   13 f     146.6    2.6    129.1   133.3  0.00
1 1 1      25   10   14 o      15.3    6.6     24.4   213.7  0.26
1 1 1      25   10   15 o      39.3    7.2     22.7    34.1  0.62
1 1 1      25   10   16 o     119.0    4.0    103.1   251.1  0.98
1 1 1      25   10   17 o      52.9    5.4     70.0   169.2  0.95
1 1 1      25   10   18 o      61.6    5.9     50.8   127.0  0.96
1 1 1      25   10   19 o      75.5    6.3     70.3   112.7  0.98
1 1 1      25   11    0 o     271.2    4.1    265.3   180.0  1.00
1 1 1      25   11    1 o     251.7    3.4    271.9   250.7  0.98
1 1 1      25   11    2 o      46.8    5.2     66.3    87.8  0.45
1 1 1      25   11    3 o     234.1    3.7    215.3   171.9  0.97
1 1 1      25   11    4 o     343.2    4.0    290.8   266.0  0.99
1 1 1      25   11    5 o     174.7    2.0    219.5   274.9  0.97
1 1 1      25   11    6 o     202.7    2.1    183.3   325.2  0.97
1 1 1      25   11    7 o     252.6    3.4    227.6   288.4  0.98
1 1 1      25   11    8 o      88.3    3.5    108.3    26.0  0.89
1 1 1      25   11    9 o      63.8    4.9     69.8   181.6  0.78
1 1 1      25   11   10 o     115.3    4.8    117.6   279.2  0.95
1 1 1      25   11   11 o      64.9    7.0     81.4    88.5  0.88
1 1 1      25   11   12 o     203.7    4.0    173.6   251.6  0.99
1 1 1      25   11   13 o     238.7    3.2    187.5   307.2  0.99
1 1 1      25   11   14 o     148.9    2.6    107.2   128.2  0.98
1 1 1      25   11   15 o     103.4    2.7     68.3   356.9  0.96
1 1 1      25   11   16 o      22.8    8.1     11.0   136.1  0.29
1 1 1      25   11   17 o      66.0    4.9     51.1   103.1  0.95
1 1 1      25   11   18 o      67.4    5.7     56.3    45.7  0.97
1 1 1      25   12    0 o      38.4    7.0     20.6   360.0  0.13
1 1 1      25   12    1 o      40.1    5.4    131.1   325.5  0.65
1 1 1      25   12    2 o     177.3    3.0    165.4   187.1  0.95
1 1 1      25   12    3 o     175.3    3.6    137.7    31.5  0.94
1 1 1      25   12    4 o      67.4    3.4     89.0   140.3  0.74
1 1 1      25   12    5 o     201.0    2.5    214.6   138.2  0.97
1 1 1      25   12    6 f     194.3    2.3    180.4    21.7  0.00
1 1 1      25   12    7 o     168.1    2.9    131.0   213.2  0.95
1 1 1      25   12    8 o      73.2    5.0    148.1   269.2  0.91
1 1 1      25   12    9 o      23.1    9.2     23.9   148.0  0.17
1 1 1      25   12   10 o     112.5    4.9     77.5   246.9  0.92
1 1 1      25   12   11 o     246.6    4.7    252.2   129.9  0.99
1 1 1      25   12   12 o     157.6    6.6    155.3   162.0  0.98
1 1 1      25   12   13 o      43.1    8.1     53.2   257.1  0.80
1 1 1      25   12   14 o     231.1    3.0    220.7   188.8  0.99
1 1 1      25   12   15 o     128.5    3.3    119.8   128.9  0.98
1 1 1      25   12   16 o      61.5    5.1     51.4   125.6  0.93
1 1 1      25   12   17 o     105.3    3.2    104.0   161.7  0.99
1 1 1      25   12   18 o      85.8    4.5     85.9   113.2  0.98
1 1 1      25   13    0 o      42.9    4.8     12.8   180.0  0.09
1 1 1      25   13    1 o     207.1    2.5    224.8    80.1  0.97
1 1 1      25   13    2 o     254.9    3.7    291.2   105.6  0.98
1 1 1      25   13    3 o     221.7    3.4    222.8   241.6  0.97
1 1 1      25   13    4 o     239.0    3.5    281.9    60.4  0.98
1 1 1      25   13    5 o      71.3    2.4     83.6   103.2  0.77
1 1 1      25   13    6 o     171.5    2.3    126.3   122.0  0.95
1 1 1      25   13    7 o      75.4    2.8     51.6   281.5  0.70
1 1 1      25   13    8 o     128.1    3.1    131.6    62.8  0.95
1 1 1      25   13    9 o      76.3    4.7     88.2   171.3  0.88
1 1 1      25   13   10 o     181.0    4.0    154.3   257.9  0.98
1 1 1      25   13   11 o      91.8    7.3     55.7   311.4  0.88
1 1 1      25   13   12 o      65.6    8.2    105.4   276.1  0.93
1 1 1      25   13   13 f     153.0    4.3     88.4   340.4  0.00
1 1 1      25   13   14 o      83.7    3.5     55.2   138.8  0.93
1 1 1      25   13   15 o      78.7    3.5     97.2    21.3  0.97
1 1 1      25   13   16 o      31.2    8.3     31.8   153.3  0.77
1 1 1      25   13   17 o      60.1    4.1     55.7   305.3  0.96
1 1 1      25   13   18 o      25.9    8.6      6.6    87.3  0.35
1 1 1      25   14    0 o     113.0    2.9    116.4   360.0  0.98
1 1 1      25   14    1 o     216.3    2.3    192.5   305.4  0.97
1 1 1      25   14    2 o     237.8    3.3    182.9   359.9  0.97
1 1 1      25   14    3 o      87.2    3.4    154.0   331.1  0.90
1 1 1      25   14    4 o     370.6    4.0    421.5   337.8  0.99
1 1 1      25   14    5 o     170.7    2.0    211.8    73.3  0.97
1 1 1      25   14    6 o     106.6    2.2    151.8   268.1  0.93
1 1 1      25   14    7 o      78.7    2.9    114.4     6.8  0.89
1 1 1      25   14    8 o     252.0    3.5    259.9   267.8  0.99
1 1 1      25   14    9 o      30.3   10.3     63.2   355.4  0.55
1 1 1      25   14   10 o      72.7    6.2     62.8     6.7  0.85
1 1 1      25   14   11 o      72.3    6.9     61.6   138.0  0.87
1 1 1      25   14   12 o      96.5    6.2     97.3    73.4  0.95
1 1 1      25   14   13 o      33.4   12.7     62.7   213.6  0.80
1 1 1      25   14   14 o      18.5    8.8     46.3   310.1  0.59
1 1 1      25   14   15 o      87.1    2.9     81.9   356.3  0.97
1 1 1      25   14   16 o      63.7    4.1     60.8    29.6  0.95
1 1 1      25   14   17 o      50.4    4.8     48.2   223.7  0.94
1 1 1      25   14   18 o      43.6    5.0     54.1    69.4  0.95
1 1 1      25   15    0 o      38.2    9.0      0.8   360.0  0.02
1 1 1      25   15    1 o      32.1    7.0     43.6   277.2  0.26
1 1 1      25   15    2 f     231.0    3.2    179.9   194.8  0.00
1 1 1      25   15    3 o     225.6    3.2    278.6   262.4  0.98
1 1 1      25   15    4 o     196.7    3.3    195.2   217.4  0.97
1 1 1      25   15    5 o     227.4    2.5    266.0    82.2  0.98
1 1 1      25   15    6 f     131.9    2.1    142.9    48.8  0.00
1 1 1      25   15    7 f     123.3    2.7     86.7   186.0  0.00
1 1 1      25   15    8 o     199.0    2.9    135.8   132.7  0.97
1 1 1      25   15    9 o      21.0    9.6     44.5   358.9  0.32
1 1 1      25   15   10 o     136.8    3.3    124.7    88.8  0.97
1 1 1      25   15   11 o     139.3    5.1    134.3   347.3  0.97
1 1 1      25   15   12 o     149.2    6.1    155.3    94.6  0.98
1 1 1      25   15   13 o     136.2    5.6    118.9   271.2  0.98
1 1 1      25   15   14 o     131.3    3.7    133.9   251.9  0.98
1 1 1      25   15   15 o      45.9    4.0     28.1   148.3  0.81
1 1 1      25   15   16 o      89.4    3.3     75.1   150.0  0.97
1 1 1      25   15   17 o      54.5    4.4     36.0   103.0  0.93
1 1 1      25   15   18 o     114.4    4.1    105.5   307.6  0.99
1 1 1      25   16    0 o     308.5    4.5    471.4   360.0  1.00
1 1 1      25   16    1 o     286.4    3.0    219.8    34.3  0.98
1 1 1      25   16    2 o      98.6    2.6     59.0   182.8  0.77
1 1 1      25   16    3 o      53.2    5.0     42.1   311.3  0.44
1 1 1      25   16    4 o      83.9    3.4    107.3   265.8  0.87
1 1 1      25   16    5 f     213.2    2.7    143.1    50.5  0.00
1 1 1      25   16    6 o      87.8    2.3     79.8   256.6  0.86
1 1 1      25   16    7 o      67.9    3.2     48.6    91.8  0.70
1 1 1      25   16    8 o     121.8    2.8     91.5     8.6  0.93
1 1 1      25   16    9 o     103.2    4.0     90.6   138.7  0.93
1 1 1      25   16   10 o     219.9    4.6    221.5    88.9  0.99
1 1 1      25   16   11 o      38.8   10.9     69.7   246.3  0.80
1 1 1      25   16   12 o     111.2    6.2     98.4    14.1  0.96
1 1 1      25   16   13 o      38.5   13.6     49.2     1.0  0.80
1 1 1      25   16   14 o     143.4    6.6    135.1   338.1  0.99
1 1 1      25   16   15 o      28.6   10.6     10.4    20.1  0.33
1 1 1      25   16   16 o      81.4    3.6     75.7    79.8  0.97
1 1 1      25   16   18 o      72.2    4.2     70.5    49.2  0.98
1 1 1      25   17    0 o     118.3    4.1     85.6   180.0  0.98
1 1 1      25   17    1 o     179.9    2.3    102.0   124.0  0.94
1 1 1      25   17    2 o     144.2    2.6    106.6    66.3  0.92
1 1 1      25   17    3 o     156.0    3.7    147.1   194.9  0.95
1 1 1      25   17    4 o     131.8    2.8    116.3   139.8  0.93
1 1 1      25   17    5 o     153.6    2.3    117.9   231.6  0.95
1 1 1      25   17    6 o     199.9    2.2    128.8   216.6  0.97
1 1 1      25   17    7 o     293.4    3.4    240.3    79.8  0.99
1 1 1      25   17    8 o     151.0    2.6    161.3    40.2  0.97
1 1 1      25   17    9 o      53.8    5.8     78.4   340.5  0.84
1 1 1      25   17   10 o     161.9    3.9    117.1    89.5  0.97
1 1 1      25   17   11 o      43.5   20.6     20.7   176.0  0.45
1 1 1      25   17   12 o     111.5    6.6    112.5   125.0  0.97
1 1 1      25   17   13 o      31.6   13.0     38.3   161.1  0.69
1 1 1      25   17   14 o      23.4   10.6     12.3     6.6  0.28
1 1 1      25   17   15 o      57.2   15.0     59.3   137.8  0.94
1 1 1      25   17   16 o      59.3    4.3     63.9   189.9  0.96
1 1 1      25   17   17 o       8.5    4.3     23.9   271.8  0.39
1 1 1      25   18    0 o     370.0    5.7    467.5   180.0  1.00
1 1 1      25   18    1 o     265.6    3.3    245.7   105.5  0.98
1 1 1      25   18    2 o     126.0    2.4    149.1    10.7  0.94
1 1 1      25   18    3 o     213.7    3.1    183.1   171.6  0.97
1 1 1      25   18    4 f     185.8    3.2    158.9   167.3  0.00
1 1 1      25   18    5 o     197.7    3.0    209.4   158.5  0.98
1 1 1      25   18    6 o     104.7    2.3     86.2   246.1  0.91
1 1 1      25   18    7 o     121.0    2.4    115.4    58.1  0.95
1 1 1      25   18    8 o     129.7    2.7     74.3   268.9  0.93
1 1 1      25   18    9 o     182.0    3.3    146.3   163.4  0.98
1 1 1      25   18   10 o      63.9    7.3     46.1   332.9  0.81
1 1 1      25   18   11 o      85.2    6.5     81.5   225.5  0.94
1 1 1      25   18   12 o      90.1   10.7    100.5   180.1  0.96
1 1 1      25   18   13 o      63.3    9.3     67.0   234.1  0.93
1 1 1      25   18   14 o      61.2   12.4     75.2   352.8  0.95
1 1 1      25   18   15 o      47.5   16.3     39.1   179.7  0.89
1 1 1      25   18   16 o      58.9    6.5     63.2    26.3  0.96
1 1 1      25   18   17 o     125.4    3.4    110.7   122.6  0.99
1 1 1      25   19    0 o     144.5    4.1    196.3   180.0  1.00
1 1 1      25   19    1 o     127.6    2.6    133.8   151.6  0.94
1 1 1      25   19    2 o     232.5    2.7    244.0   197.6  0.98
1 1 1      25   19    3 o     338.6    3.3    298.5   233.2  0.99
1 1 1      25   19    4 o      82.9    3.5     56.0   136.7  0.78
1 1 1      25   19    5 o     209.1    2.9    183.7   354.9  0.98
1 1 1      25   19    6 o      61.1    3.1     62.8   156.5  0.77
1 1 1      25   19    7 o     188.9    2.8    204.4   147.3  0.98
1 1 1      25   19    8 o     113.9    3.4    111.8   101.8  0.95
1 1 1      25   19    9 o      26.6   10.0     55.2   252.1  0.56
1 1 1      25   19   10 o     194.4    3.6    148.1   233.0  0.98
1 1 1      25   19   11 o     105.2    5.8     87.2    24.7  0.96
1 1 1      25   19   12 o      85.2    6.6     76.4   341.9  0.95
1 1 1      25   19   13 o      36.2   18.4     49.8   333.8  0.83
1 1 1      25   19   14 o      91.3   10.8    100.6    46.6  0.98
1 1 1      25   19   15 o      86.2   12.0     88.9     1.5  0.98
1 1 1      25   19   16 o      25.0   11.8     11.6   263.2  0.46
1 1 1      25   19   17 o      37.9    5.6     46.3   235.1  0.94
1 1 1      25   20    0 o     107.6    3.7    144.2     0.0  1.00
1 1 1      25   20    1 o     391.9    4.1    353.9    79.3  0.99
1 1 1      25   20    2 o     206.4    3.1    202.1    87.4  0.98
1 1 1      25   20    3 o      32.1    7.4     33.6    29.9  0.30
1 1 1      25   20    4 o     254.1    3.0    233.8    20.8  0.99
1 1 1      25   20    5 o     222.4    3.1    168.6   314.4  0.98
1 1 1      25   20    6 o     117.7    2.2    153.6   180.8  0.96
1 1 1      25   20    7 o      37.4    7.2     73.8    54.1  0.72
1 1 1      25   20    8 o     176.9    3.0    135.3   301.1  0.98
1 1 1      25   20    9 o      52.8    6.7     41.3   293.0  0.73
1 1 1      25   20   10 o     181.9    3.8    188.7    16.4  0.99
1 1 1      25   20   11 o      82.5    6.0     88.4   112.3  0.95
1 1 1      25   20   12 o     117.4    5.3     92.2    78.2  0.97
1 1 1      25   20   13 o     119.7    6.3    131.6   214.8  0.98
1 1 1      25   20   14 o     103.5   13.1    111.1    19.1  0.98
1 1 1      25   20   15 o      35.1   13.7     21.1   201.4  0.73
1 1 1      25   20   16 o      39.9   16.6      9.7    49.7  0.59
1 1 1      25   21    0 o      90.8    4.6     49.9     0.0  0.86
1 1 1      25   21    1 o     114.9    2.9    155.9   138.6  0.95
1 1 1      25   21    2 o     328.1    3.9    298.3   261.0  0.99
1 1 1      25   21    3 o     168.8    2.3    116.6    38.5  0.96
1 1 1      25   21    4 o      84.7    3.0     97.6    32.9  0.90
1 1 1      25   21    5 o     156.3    2.7    154.4    45.5  0.97
1 1 1      25   21    6 o     109.2    2.2    156.4   157.0  0.96
1 1 1      25   21    7 o     184.1    2.9    165.0     3.5  0.98
1 1 1      25   21    8 o      53.9    5.1     34.3   275.9  0.65
1 1 1      25   21    9 o      89.9    3.8     87.0    11.4  0.94
1 1 1      25   21   10 o      48.7   10.0     50.9   351.9  0.82
1 1 1      25   21   11 o     181.3    4.2    168.6    77.9  0.99
1 1 1      25   21   12 o     132.7    5.3    141.9   227.1  0.99
1 1 1      25   21   13 o      30.7   12.9     31.1   195.5  0.70
1 1 1      25   21   14 o      27.4   12.0     29.5    99.9  0.72
1 1 1      25   21   15 o      46.0   18.5     72.7   135.2  0.95
1 1 1      25   21   16 o      36.1   15.5     27.4   334.1  0.86
1 1 1      25   22    0 o      20.4   11.1      1.8     0.0  0.01
1 1 1      25   22    1 o      26.2    8.7     47.3    17.1  0.37
1 1 1      25   22    2 o      81.4    4.1    140.4   248.9  0.93
1 1 1      25   22    3 o     109.2    2.9    112.3    24.6  0.94
1 1 1      25   22    4 o      20.5    7.7     40.0   213.1  0.28
1 1 1      25   22    5 o     163.7    2.6    177.3   167.4  0.98
1 1 1      25   22    6 o      55.0    4.1     40.8    21.8  0.67
1 1 1      25   22    7 f      50.9    4.6     62.2    97.8  0.00
1 1 1      25   22    8 o      15.8    7.1     28.0    13.1  0.22
1 1 1      25   22    9 o     131.3    2.9    130.8    18.8  0.98
1 1 1      25   22   10 o      67.9    6.2     97.2   211.2  0.94
1 1 1      25   22   11 o      30.8   11.2     38.7    18.6  0.68
1 1 1      25   22   12 o     113.3    6.6     90.9   322.7  0.97
1 1 1      25   22   13 o      98.7    7.0    119.8   106.2  0.98
1 1 1      25   22   14 o      94.4    8.2     98.0   149.0  0.98
1 1 1      25   22   15 o      41.9   14.0     62.8   326.8  0.94
1 1 1      25   22   16 o      41.3   18.0     29.5    21.3  0.90
1 1 1      25   23    0 o     254.6    5.7    272.8     0.0  1.00
1 1 1      25   23    1 o     187.0    3.1    191.5   340.5  0.98
1 1 1      25   23    2 f     102.7    3.3     70.6   210.9  0.00
1 1 1      25   23    3 o     140.7    2.7    103.8    48.4  0.95
1 1 1      25   23    4 o      67.1    3.7     62.4   156.2  0.82
1 1 1      25   23    5 o      83.6    3.8     55.3   305.3  0.86
1 1 1      25   23    6 o      17.9    7.9     46.6    68.6  0.35
1 1 1      25   23    7 o      84.7    3.1     39.6    40.8  0.83
1 1 1      25   23    8 o      73.0    3.5     78.2   140.0  0.92
1 1 1      25   23    9 o      90.5    3.6    103.6   229.3  0.96
1 1 1      25   23   10 o      31.8   10.2     24.0   116.0  0.49
1 1 1      25   23   11 o      28.4   11.1     36.4   320.7  0.66
1 1 1      25   23   12 o      98.2    6.5     94.4   210.1  0.97
1 1 1      25   23   13 o     147.9    4.3    141.4   136.9  0.99
1 1 1      25   23   14 o      24.1   11.1     28.7    97.7  0.72
1 1 1      25   23   15 o      43.6   14.2     29.5   226.1  0.89
1 1 1      25   23   16 o      32.4   15.2     18.4   255.3  0.80
1 1 1      25   24    0 o     149.0    4.9     64.4     0.0  1.00
1 1 1      25   24    1 o     194.4    3.5    163.5   237.8  0.98
1 1 1      25   24    2 o     185.7    2.9    150.2    50.4  0.98
1 1 1      25   24    3 o     186.5    3.4    186.8   177.5  0.98
1 1 1      25   24    4 o     111.1    2.9     97.1   211.9  0.94
1 1 1      25   24    5 o      78.3    3.4     86.0   175.0  0.91
1 1 1      25   24    6 o      50.2    4.1     55.3   356.5  0.79
1 1 1      25   24    7 o     115.1    2.7    134.2    58.5  0.97
1 1 1      25   24    8 o     135.7    2.8    179.0   229.6  0.98
1 1 1      25   24    9 o     129.6    2.7    175.1   266.6  0.98
1 1 1      25   24   10 o      90.6    4.1     96.2     4.0  0.96
1 1 1      25   24   11 o      62.2    7.5     55.8   346.5  0.92
1 1 1      25   24   12 o      92.4    6.6    101.3   108.1  0.98
1 1 1      25   24   13 o     131.3    5.3    130.7    43.2  0.99
1 1 1      25   24   14 o     108.5    5.6    100.1   324.2  0.99
1 1 1      25   24   15 o      28.9   12.7     39.1   200.0  0.88
1 1 1      25   25    0 o     186.1    7.0    155.6   180.0  1.00
1 1 1      25   25    1 o     443.2    6.4    386.7    90.0  1.00
1 1 1      25   25    2 o      82.9    5.1     58.1     0.0  0.96
1 1 1      25   25    3 o      63.3    8.4     23.6   270.0  0.57
1 1 1      25   25    4 o     146.0    3.4    154.9   180.0  1.00
1 1 1      25   25    5 o      85.4    4.4     12.9    90.0  0.50
1 1 1      25   25    6 o     162.3    3.6    111.4     0.0  1.00
1 1 1      25   25    7 o      16.7   10.4     10.9    90.0  0.11
1 1 1      25   25    8 o     283.5    4.7    227.6   180.0  1.00
1 1 1      25   25    9 o      74.9    6.2    116.0   270.0  1.00
1 1 1      25   25   10 o      28.0   13.9     85.3     0.0  0.97
1 1 1      25   25   11 o      36.8   16.6     22.4   270.0  0.69
1 1 1      25   25   12 o      29.6   17.6     54.6     0.0  0.96
1 1 1      25   25   13 o      24.2   15.4     54.9   270.0  0.96
1 1 1      25   25   14 o      24.4   15.9     33.4   180.0  0.91
1 1 1      25   25   15 o      23.6   15.5     35.6    90.0  0.96
1 1 1      26    0    1 o     223.5    6.0    198.4   315.0  1.00
1 1 1      26    0    2 o     497.0    8.3    614.2    90.0  1.00
1 1 1      26    0    3 o      71.4    2.7    142.2   225.0  0.90
1 1 1      26    0    4 o     278.8    6.0    322.0   180.0  1.00
1 1 1      26    0    5 o      22.1   14.1     14.6   135.0  0.05
1 1 1      26    0    6 o     128.7    6.4    122.3   270.0  0.99
1 1 1      26    0    7 o     102.3    8.6     36.4   225.0  0.63
1 1 1      26    0    8 f     129.9    8.9    102.0   180.0  0.00
1 1 1      26    0    9 o     133.3    4.9    190.2   315.0  1.00
1 1 1      26    0   10 o      97.0    2.8     82.8    90.0  0.99
1 1 1      26    0   11 o      65.0    7.0     84.3    45.0  0.97
1 1 1      26    0   12 f      18.3   12.0      9.1     0.0  0.00
1 1 1      26    0   13 o     247.5    6.8    211.6   315.0  1.00
1 1 1      26    0   14 o      27.4   16.0     70.4    90.0  0.85
1 1 1      26    0   15 o     119.5    5.5    158.6   225.0  1.00
1 1 1      26    0   16 o      19.2   12.6     46.8   360.0  0.74
1 1 1      26    0   17 o      18.3   12.5      4.1   315.0  0.10
1 1 1      26    0   18 o      85.3   10.3     67.6    90.0  1.00
1 1 1      26    0   19 o      21.2   13.9     18.5    45.0  0.73
1 1 1      26    1    1 o      63.4    5.3     74.1    25.7  0.56
1 1 1      26    1    2 o     181.4    3.0    188.2   181.6  0.95
1 1 1      26    1    3 o     150.7    1.9    116.1   174.3  0.90
1 1 1      26    1    4 o     199.0    4.3    184.8    99.8  0.96
1 1 1      26    1    5 o     264.1    4.5    204.1   253.8  0.97
1 1 1      26    1    6 o     119.5    4.1    132.9   102.1  0.91
1 1 1      26    1    7 o     192.7    4.8    143.8   334.3  0.96
1 1 1      26    1    8 o     191.5    3.8    159.8   321.1  0.96
1 1 1      26    1    9 o     152.4    2.9    123.7   197.5  0.95
1 1 1      26    1   10 o      64.2    2.1     66.8   171.7  0.78
1 1 1      26    1   11 o      62.9    3.7     93.0    75.4  0.87
1 1 1      26    1   12 o     130.9    4.0    131.3   164.0  0.97
1 1 1      26    1   13 o     229.2    4.7    192.2    81.7  0.99
1 1 1      26    1   14 o      69.1    5.3     75.9   230.0  0.93
1 1 1      26    1   15 o     168.2    4.2    138.6   105.8  0.99
1 1 1      26    1   16 o      49.4   12.0     23.7   355.6  0.76
1 1 1      26    1   17 o      74.8    8.6     81.4   112.1  0.97
1 1 1      26    1   18 o      26.0   11.6     19.4   189.0  0.66
1 1 1      26    1   19 o      19.6    9.4     14.4   308.7  0.55
1 1 1      26    2    0 f     107.1    6.2    109.0   180.0  0.00
1 1 1      26    2    1 o     181.5    4.1    111.3    31.1  0.91
1 1 1      26    2    2 o     239.8    3.3    216.3   277.6  0.97
1 1 1      26    2    3 f      82.9    2.4     54.5   232.5  0.00
1 1 1      26    2    4 f     212.7    4.2    204.0   335.6  0.00
1 1 1      26    2    5 o     151.9    3.7    134.9   196.0  0.93
1 1 1      26    2    6 o     163.8    4.8    163.5    15.3  0.95
1 1 1      26    2    7 o     172.0    4.6    162.7   191.1  0.96
1 1 1      26    2    8 o      40.8    8.9     42.0   106.2  0.37
1 1 1      26    2    9 o     251.0    3.0    295.3    93.9  0.99
1 1 1      26    2   10 o     142.3    3.4    115.4   272.2  0.95
1 1 1      26    2   11 o     156.7    2.7    140.1    76.9  0.97
1 1 1      26    2   12 o     155.4    3.1    185.8   205.9  0.98
1 1 1      26    2   13 o      34.8   10.3     53.3   186.4  0.70
1 1 1      26    2   14 o      32.2   10.5     27.0    55.3  0.50
1 1 1      26    2   15 o     122.6    5.2    125.9   236.7  0.98
1 1 1      26    2   16 o     154.1    4.3    148.7   139.6  0.99
1 1 1      26    2   17 o      90.5    5.0     82.2   331.9  0.98
1 1 1      26    2   18 o      70.7    6.9     82.5   282.8  0.98
1 1 1      26    2   19 o      32.7   11.8     13.2    33.4  0.70
1 1 1      26    3    0 f     172.4    4.4    134.4   180.0  0.00
1 1 1      26    3    1 o     367.6    5.4    332.1   329.7  0.99
1 1 1      26    3    2 o     414.9    7.4    371.9   250.9  0.99
1 1 1      26    3    3 o     126.3    2.8    207.6   108.7  0.93
1 1 1      26    3    4 o     237.3    4.2    238.7   222.9  0.97
1 1 1      26    3    5 o     120.6    4.4     92.1   297.1  0.85
1 1 1      26    3    6 o     154.3    4.2    139.8   106.7  0.94
1 1 1      26    3    7 o     212.5    5.2    217.8   197.6  0.97
1 1 1      26    3    8 o     153.1    2.5    147.1   221.5  0.95
1 1 1      26    3    9 o      54.7    7.0     26.5   105.0  0.36
1 1 1      26    3   10 o     197.7    3.5    167.2   154.2  0.98
1 1 1      26    3   11 o     125.0    2.4    122.7   132.1  0.96
1 1 1      26    3   12 o     124.7    2.9    113.1   235.4  0.96
1 1 1      26    3   13 o     117.1    3.4    107.7   304.1  0.96
1 1 1      26    3   14 o     128.3    4.1    133.1   159.6  0.98
1 1 1      26    3   15 o     159.0    3.8    139.0   192.9  0.99
1 1 1      26    3   16 o      49.5   10.6     23.1   208.3  0.76
1 1 1      26    3   17 o      31.0   12.4     26.7    24.9  0.74
1 1 1      26    3   18 o      77.3    6.9     90.6   190.7  0.98
1 1 1      26    3   19 f      49.8   12.9     61.9   190.9  0.00
1 1 1      26    4    0 o      92.5    4.6     22.9     0.0  0.40
1 1 1      26    4    1 o     221.9    3.6    269.5   265.1  0.97
1 1 1      26    4    2 o     353.9    4.5    257.4    86.5  0.98
1 1 1      26    4    4 o      33.1    9.8    116.5   203.9  0.54
1 1 1      26    4    5 o     171.0    4.0    202.7   250.1  0.96
1 1 1      26    4    6 o     197.0    4.8    169.3   124.4  0.96
1 1 1      26    4    7 o     176.4    3.1    174.0   229.9  0.96
1 1 1      26    4    8 o     143.7    2.4    103.6   304.8  0.93
1 1 1      26    4    9 o     140.1    3.7    138.7   349.2  0.95
[truncated: 495,221 more chars]
