# Supplementary material for: From screen to structure with a harvestable microfluidic device
Source: Acta Crystallogr Sect F Struct Biol Cryst Commun. 2011 Jul 26;67(Pt 8):971–5. doi: 10.1107/S1744309111024456 (PMC3151141; doi:10.1107/S1744309111024456)
Supplement: Supplementary file 2 [file f-67-00971-3qy5sup2.hkl]

data_r3qy5sf
#
_audit.revision_id     '1_0'
_audit.creation_date  '?'
_audit.update_record   
;Initial release
;
#
_symmetry.Int_Tables_number  92
_symmetry.space_group_name_H-M  'P 41 21 2'
#
_cell.length_a  57.9140
_cell.length_b  57.9140
_cell.length_c  150.1300
_cell.angle_alpha  90.0000
_cell.angle_beta  90.0000
_cell.angle_gamma  90.0000
#
_reflns.d_resolution_high  1.250
_reflns.d_resolution_low  23.002
_reflns.limit_h_max  46
_reflns.limit_h_min  0
_reflns.limit_k_max  32
_reflns.limit_k_min  0
_reflns.limit_l_max  120
_reflns.limit_l_min  0
_reflns.number_all  71353
_reflns.number_obs  71353
#
loop_
_symmetry_equiv.id
_symmetry_equiv.pos_as_xyz
1  'X,  Y,  Z'
2  '-Y+1/2,  X+1/2,  Z+1/4'
3  '-X,  -Y,  Z+1/2'
4  'Y+1/2,  -X+1/2,  Z+3/4'
5  'X+1/2,  -Y+1/2,  -Z+3/4'
6  'Y,  X,  -Z'
7  '-X+1/2,  Y+1/2,  -Z+1/4'
8  '-Y,  -X,  -Z+1/2'
#
loop_
_refln.crystal_id
_refln.wavelength_id
_refln.scale_group_code
_refln.index_h
_refln.index_k
_refln.index_l
_refln.status
_refln.F_meas_au
_refln.F_meas_sigma_au
_refln.F_calc
_refln.fom
_refln.phase_calc
1 1 1    0    0   12 o    778.5    9.4      502.0  0.98   180.0 
1 1 1    0    0   16 o     51.6    4.8     1510.9  0.03     0.0 
1 1 1    0    0   20 o     16.2    9.4      434.2  0.02     0.0 
1 1 1    0    0   24 o    173.6    4.1      722.7  0.04   180.0 
1 1 1    0    0   32 o   1534.1   18.0     2144.9  1.00   360.0 
1 1 1    0    0   36 o    189.9    4.5      158.9  0.25   180.0 
1 1 1    0    0   40 o   1230.6   15.7     1020.1  1.00     0.0 
1 1 1    0    0   44 o    773.6   15.2      499.8  1.00     0.0 
1 1 1    0    0   48 o    273.2    7.7      147.8  0.61   180.0 
1 1 1    0    0   52 o    928.3   16.8      611.1  1.00   180.0 
1 1 1    0    0   56 o   1230.2   23.3     1303.1  1.00   180.0 
1 1 1    0    0   60 o    919.9   15.6      753.7  1.00   180.0 
1 1 1    0    0   64 o    591.4   11.2      450.3  1.00   180.0 
1 1 1    0    0   68 o    102.1    9.5      253.3  0.93   180.0 
1 1 1    0    0   72 o    196.5    6.6      214.8  1.00     0.0 
1 1 1    0    0   76 o    312.1    7.9      334.3  1.00     0.0 
1 1 1    0    0   80 o     96.8   10.9       49.8  0.60     0.0 
1 1 1    0    0   84 o    151.2    9.2       65.6  0.95   180.0 
1 1 1    0    0   88 o     61.9   16.7        1.4  0.02     0.0 
1 1 1    0    0   92 o     29.2   17.0       11.4  0.10   180.0 
1 1 1    0    0   96 o    259.1    8.3      273.4  1.00   180.0 
1 1 1    0    0  100 o    394.3   10.0      353.3  1.00     0.0 
1 1 1    0    0  104 o    390.4    8.2      395.9  1.00     0.0 
1 1 1    0    0  108 o    111.8   10.6       66.0  1.00   360.0 
1 1 1    0    0  112 o    115.7   11.2      122.8  1.00   180.0 
1 1 1    0    0  116 o     51.7   22.2       19.2  0.50   180.0 
1 1 1    0    0  120 o     81.2   16.0      100.4  1.00     0.0 
1 1 1    1    0    6 o    418.8    5.3     4536.9  1.00   360.0 
1 1 1    1    0    7 o     37.1    2.3      920.9  0.07    45.0 
1 1 1    1    0    8 o    238.5    2.4     1271.3  0.17    90.0 
1 1 1    1    0    9 o     16.8    5.8     1061.9  0.05   315.0 
1 1 1    1    0   10 o     16.1    5.9      400.1  0.04   180.0 
1 1 1    1    0   11 o    163.7    1.9      855.6  0.83    45.0 
1 1 1    1    0   12 o    196.6    2.4      729.5  0.01   270.0 
1 1 1    1    0   13 o    142.8    1.9      820.3  0.58   135.0 
1 1 1    1    0   14 o    577.3    3.9      105.2  0.96   360.0 
1 1 1    1    0   15 f    126.0    2.0      316.0  0.00    45.0 
1 1 1    1    0   16 o    852.5    5.5     1213.0  1.00   270.0 
1 1 1    1    0   17 o     18.6    9.1      323.2  0.03   135.0 
1 1 1    1    0   18 o    197.0    2.1      801.2  0.44     0.0 
1 1 1    1    0   19 o    147.8    2.2      113.0  0.10   225.0 
1 1 1    1    0   20 o    661.9    4.6     1132.8  1.00   270.0 
1 1 1    1    0   21 o    127.3    2.1      118.9  0.15   315.0 
1 1 1    1    0   22 o     78.1    2.3       27.3  0.33   180.0 
1 1 1    1    0   23 o    183.9    2.3      229.3  0.10    45.0 
1 1 1    1    0   24 o    402.9    3.4      434.5  1.00   270.0 
1 1 1    1    0   25 o    370.3    3.2      292.6  0.95   315.0 
1 1 1    1    0   26 o    561.1    4.3      774.6  1.00     0.0 
1 1 1    1    0   27 o    437.3    3.4      815.7  1.00    45.0 
1 1 1    1    0   28 o    689.5    4.9     1342.3  1.00   270.0 
1 1 1    1    0   29 o    755.1    5.5      706.5  1.00   135.0 
1 1 1    1    0   30 o    168.4    2.5      402.7  0.60   180.0 
1 1 1    1    0   31 o    648.7    4.8     1005.6  1.00   225.0 
1 1 1    1    0   32 o   1168.6    7.7     1286.2  1.00   270.0 
1 1 1    1    0   33 o    422.6    3.5      349.5  1.00   135.0 
1 1 1    1    0   34 o    587.7    4.6      544.9  1.00   180.0 
1 1 1    1    0   35 o    264.9    2.7      146.7  0.94    45.0 
1 1 1    1    0   36 f    373.1    3.3      403.2  0.00    90.0 
1 1 1    1    0   37 o    236.8    2.6      346.9  0.99   315.0 
1 1 1    1    0   38 o      8.2    5.9       74.8  0.02   180.0 
1 1 1    1    0   39 o    908.8    6.3      790.5  1.00   225.0 
1 1 1    1    0   40 o    829.9    6.1      859.3  1.00    90.0 
1 1 1    1    0   41 o    305.9    2.9      103.1  0.89   315.0 
1 1 1    1    0   42 o    383.8    3.8      233.0  1.00   360.0 
1 1 1    1    0   43 f     84.7    4.1       52.8  0.00   225.0 
1 1 1    1    0   44 o     31.4   11.0      114.7  0.16   270.0 
1 1 1    1    0   45 o    143.3    3.3      227.3  0.95   135.0 
1 1 1    1    0   46 o    539.7    5.2      477.2  1.00     0.0 
1 1 1    1    0   47 o    377.4    3.8      224.8  1.00   225.0 
1 1 1    1    0   48 f    763.8    6.7      726.4  0.00   270.0 
1 1 1    1    0   49 o    766.2    6.5      752.3  1.00   135.0 
1 1 1    1    0   50 o    489.4    4.9      390.2  1.00     0.0 
1 1 1    1    0   51 o    910.3    7.7      719.4  1.00    45.0 
1 1 1    1    0   52 o    117.5    4.0      141.0  0.87    90.0 
1 1 1    1    0   53 o    389.9    4.1      294.8  1.00   315.0 
1 1 1    1    0   54 o     11.3    7.9      198.9  0.22     0.0 
1 1 1    1    0   55 o    584.8    5.5      569.3  1.00    45.0 
1 1 1    1    0   56 o    264.5    3.4      165.8  1.00   270.0 
1 1 1    1    0   57 o    144.7    3.7       52.1  0.67   315.0 
1 1 1    1    0   58 o    132.0    3.9       29.3  0.44     0.0 
1 1 1    1    0   59 o    139.9    4.2      113.8  0.97    45.0 
1 1 1    1    0   60 o    230.0    3.6      101.7  1.00   270.0 
1 1 1    1    0   61 o    317.2    4.1      223.7  1.00   315.0 
1 1 1    1    0   62 o    296.1    3.7      287.5  1.00   180.0 
1 1 1    1    0   63 o     16.2   10.7      124.3  0.35   225.0 
1 1 1    1    0   64 o    623.3    6.0      673.1  1.00   270.0 
1 1 1    1    0   65 o     32.5   14.2      142.6  0.75   315.0 
1 1 1    1    0   66 o    253.5    3.9      206.9  1.00   360.0 
1 1 1    1    0   67 o    299.6    4.3      324.7  1.00    45.0 
1 1 1    1    0   68 o    460.8    4.8      460.3  1.00    90.0 
1 1 1    1    0   69 o    417.5    4.9      416.0  1.00   315.0 
1 1 1    1    0   70 o     51.8   10.1       42.9  0.58   180.0 
1 1 1    1    0   71 o    127.5    4.2      153.1  1.00   225.0 
1 1 1    1    0   72 o    195.7    3.8      137.4  1.00    90.0 
1 1 1    1    0   73 o    218.2    3.7      144.0  1.00   135.0 
1 1 1    1    0   74 o     25.7   13.7       31.4  0.30   180.0 
1 1 1    1    0   75 f     28.7   14.1       35.8  0.00    45.0 
1 1 1    1    0   76 o     77.3    6.7      101.0  1.00    90.0 
1 1 1    1    0   77 o    231.5    3.6      255.9  1.00   315.0 
1 1 1    1    0   78 o     41.6   13.3        6.6  0.14   360.0 
1 1 1    1    0   79 o    177.5    3.7      117.1  1.00    45.0 
1 1 1    1    0   80 f    312.1    4.2      348.6  0.00    90.0 
1 1 1    1    0   81 o    339.8    4.3      362.8  1.00   315.0 
1 1 1    1    0   82 o    230.6    4.0      248.6  1.00     0.0 
1 1 1    1    0   83 o    173.2    3.7      142.0  1.00    45.0 
1 1 1    1    0   84 o    334.8    4.3      378.8  1.00   270.0 
1 1 1    1    0   85 f    221.6    3.6      224.7  0.00   135.0 
1 1 1    1    0   86 o     79.0    6.0       68.6  1.00     0.0 
1 1 1    1    0   87 o     57.0    7.8       42.5  0.97    45.0 
1 1 1    1    0   88 o    303.5    4.1      322.1  1.00   270.0 
1 1 1    1    0   89 o     91.7    5.4       61.2  1.00   135.0 
1 1 1    1    0   90 o    131.3    4.4      104.5  1.00   180.0 
1 1 1    1    0   91 o     21.7   12.7       18.5  0.42   225.0 
1 1 1    1    0   92 o     31.3   13.8       36.5  0.87   270.0 
1 1 1    1    0   93 o     95.4    5.2       57.4  1.00   315.0 
1 1 1    1    0   94 o     17.8   11.5       18.7  0.40     0.0 
1 1 1    1    0   95 o     95.6    5.2      107.5  1.00    45.0 
1 1 1    1    0   96 o     32.4   14.1       24.3  0.80   270.0 
1 1 1    1    0   97 o     49.2   11.2       61.3  1.00   135.0 
1 1 1    1    0   98 o     39.6   14.0       66.9  1.00     0.0 
1 1 1    1    0   99 o    125.0    4.3      124.5  1.00   225.0 
1 1 1    1    0  100 o    300.3    3.9      303.0  1.00    90.0 
1 1 1    1    0  101 o     74.5    6.9       65.1  1.00   315.0 
1 1 1    1    0  102 o     51.3   10.4       36.1  1.00   180.0 
1 1 1    1    0  103 o     78.0    6.5       73.3  1.00   225.0 
1 1 1    1    0  104 f    296.9    3.8      304.9  0.00    90.0 
1 1 1    1    0  105 o    112.6    5.0      129.0  1.00   315.0 
1 1 1    1    0  106 o     69.5    7.2       74.0  1.00     0.0 
1 1 1    1    0  107 o     23.6   13.3        6.4  0.29   225.0 
1 1 1    1    0  108 o     13.1    9.4       12.2  0.32   270.0 
1 1 1    1    0  109 o     55.2   10.1       78.5  1.00   315.0 
1 1 1    1    0  110 o     41.5   13.2       42.1  1.00     0.0 
1 1 1    1    0  111 o     17.5   11.4       11.8  0.42    45.0 
1 1 1    1    0  112 o     16.5   10.9        8.0  0.28   270.0 
1 1 1    1    0  113 o     22.4   13.3       35.5  0.94   135.0 
1 1 1    1    0  114 o     39.2   14.0       42.2  1.00     0.0 
1 1 1    1    0  115 o     33.3   14.7       15.2  0.80    45.0 
1 1 1    1    0  116 o     32.1   14.7       41.7  0.99   270.0 
1 1 1    1    0  117 o     14.7   10.5        5.0  0.16   315.0 
1 1 1    1    0  118 o     26.6   14.4       32.2  0.95   180.0 
1 1 1    1    0  119 o     13.2    9.3        2.2  0.06   225.0 
1 1 1    1    0  120 o     12.0    8.6        8.3  0.20    90.0 
1 1 1    1    1    7 o    138.6    1.8      688.7  0.28    90.0 
1 1 1    1    1    8 o    153.9    1.9      612.6  0.75   360.0 
1 1 1    1    1   10 o    499.8    5.2     1770.9  0.78     0.0 
1 1 1    1    1   11 o    196.7    2.7     1145.0  0.63    90.0 
1 1 1    1    1   12 f     17.5    7.1      148.4  0.00   180.0 
1 1 1    1    1   13 o    564.2    4.6      189.6  1.00   270.0 
1 1 1    1    1   14 o    628.3    5.1     1543.8  0.94   360.0 
1 1 1    1    1   15 o    213.7    2.3      234.5  0.62    90.0 
1 1 1    1    1   16 o    135.2    1.9      410.3  0.34     0.0 
1 1 1    1    1   17 o    149.4    2.1      468.3  0.05   270.0 
1 1 1    1    1   18 o    258.6    2.5      733.2  0.70   360.0 
1 1 1    1    1   19 o    303.7    3.0      615.7  0.92   270.0 
1 1 1    1    1   20 o    417.2    3.6      858.6  0.51   180.0 
1 1 1    1    1   21 o    639.6    4.9     1165.3  1.00   270.0 
1 1 1    1    1   22 o     60.3    3.0      117.3  0.05     0.0 
1 1 1    1    1   23 o    231.2    2.7      115.3  0.57   270.0 
1 1 1    1    1   24 o    830.0    6.1      887.2  1.00   180.0 
1 1 1    1    1   25 o    256.6    3.1      462.5  0.91   270.0 
1 1 1    1    1   26 o     52.4    4.2      473.1  0.28     0.0 
1 1 1    1    1   27 o    539.3    4.3      104.8  1.00   270.0 
1 1 1    1    1   28 o    283.4    3.2      135.0  0.44     0.0 
1 1 1    1    1   29 o    157.2    2.5      345.9  0.22    90.0 
1 1 1    1    1   30 o    473.7    4.2      390.2  1.00   360.0 
1 1 1    1    1   31 o    736.0    5.7      776.8  1.00    90.0 
1 1 1    1    1   32 o     79.3    3.9       41.1  0.09   360.0 
1 1 1    1    1   33 o   1214.3    8.6      975.1  1.00    90.0 
1 1 1    1    1   34 o    919.7    7.0      948.9  1.00     0.0 
1 1 1    1    1   35 o   1345.6   11.2     1226.7  1.00    90.0 
1 1 1    1    1   36 o   1384.8   11.6     1463.8  1.00     0.0 
1 1 1    1    1   37 o    147.8    3.2      391.9  0.92   270.0 
1 1 1    1    1   38 o    874.9    6.6      909.3  1.00   180.0 
1 1 1    1    1   39 o    847.4    6.3     1064.0  1.00    90.0 
1 1 1    1    1   40 o    390.1    3.6      554.8  1.00   360.0 
1 1 1    1    1   41 o     84.3    3.9       41.6  0.20   270.0 
1 1 1    1    1   42 o    705.5    5.6      643.7  1.00     0.0 
1 1 1    1    1   43 o    614.7    5.0      594.2  1.00    90.0 
1 1 1    1    1   44 o    723.1    5.7      761.9  1.00   180.0 
1 1 1    1    1   45 o     12.9    9.0       30.6  0.02    90.0 
1 1 1    1    1   46 o    163.5    3.1      135.9  0.84   180.0 
1 1 1    1    1   47 o    373.5    3.6      620.1  1.00   270.0 
1 1 1    1    1   48 o    177.8    3.3       81.4  0.77   360.0 
1 1 1    1    1   49 o    315.0    3.5      578.9  1.00   270.0 
1 1 1    1    1   50 o    607.4    5.1      601.0  1.00     0.0 
1 1 1    1    1   51 o    533.2    4.7      384.2  1.00   270.0 
1 1 1    1    1   52 f    480.2    4.3      361.1  0.00   180.0 
1 1 1    1    1   53 o    262.0    3.1      281.8  1.00   270.0 
1 1 1    1    1   54 o     99.0    3.7       41.7  0.39   180.0 
1 1 1    1    1   55 o     75.9    4.6      155.4  0.85   270.0 
1 1 1    1    1   56 o    312.2    3.4      403.5  1.00     0.0 
1 1 1    1    1   57 o     71.0    5.5      119.1  0.77    90.0 
1 1 1    1    1   58 o    262.1    3.4      197.0  1.00   180.0 
1 1 1    1    1   59 o     97.9    5.2      214.3  0.99    90.0 
1 1 1    1    1   60 o    307.5    4.0      237.2  1.00     0.0 
1 1 1    1    1   61 o    175.0    3.7      145.2  1.00    90.0 
1 1 1    1    1   62 o    298.9    4.2      240.2  1.00   180.0 
1 1 1    1    1   63 o    150.5    3.9      291.3  1.00   270.0 
1 1 1    1    1   64 o    455.5    4.9      414.6  1.00     0.0 
1 1 1    1    1   65 o    269.3    3.9      253.0  1.00    90.0 
1 1 1    1    1   66 f    121.5    4.6       48.7  0.00     0.0 
1 1 1    1    1   67 o     17.5   11.4        2.9  0.01    90.0 
1 1 1    1    1   68 o    114.3    4.3       95.7  0.99     0.0 
1 1 1    1    1   69 o     13.5    9.4       95.5  0.34    90.0 
1 1 1    1    1   70 o    279.0    3.8      323.8  1.00   180.0 
1 1 1    1    1   71 o    114.1    4.4      198.4  1.00   270.0 
1 1 1    1    1   72 o    346.5    4.3      351.3  1.00   360.0 
1 1 1    1    1   73 o    134.9    4.0      163.1  1.00    90.0 
1 1 1    1    1   74 o    503.9    5.3      438.2  1.00     0.0 
1 1 1    1    1   75 f    110.3    4.5       83.8  0.00    90.0 
1 1 1    1    1   76 o    223.5    3.8      234.7  1.00     0.0 
1 1 1    1    1   77 o    129.6    4.2      163.7  1.00   270.0 
1 1 1    1    1   78 o     45.9   12.1       30.7  0.61   180.0 
1 1 1    1    1   79 o     68.8    6.6       64.7  0.98   270.0 
1 1 1    1    1   80 o    162.3    3.9      136.3  1.00   180.0 
1 1 1    1    1   81 o    150.2    3.9      191.9  1.00   270.0 
1 1 1    1    1   82 o    203.9    3.8      208.0  1.00   180.0 
1 1 1    1    1   83 o    435.1    4.9      389.6  1.00   270.0 
1 1 1    1    1   84 o    142.0    4.2      124.8  1.00   180.0 
1 1 1    1    1   85 o    259.6    3.7      293.3  1.00    90.0 
1 1 1    1    1   86 o    228.9    3.8      208.5  1.00   360.0 
1 1 1    1    1   87 o     64.7    7.9       65.3  1.00   270.0 
1 1 1    1    1   88 o     18.1   11.8       40.3  0.59   180.0 
1 1 1    1    1   89 o    111.6    4.6      136.7  1.00    90.0 
1 1 1    1    1   90 o     60.1    8.1       97.3  1.00   180.0 
1 1 1    1    1   91 o     33.3   13.1       48.4  0.94    90.0 
1 1 1    1    1   92 o    224.5    3.6      187.2  1.00     0.0 
1 1 1    1    1   93 o     14.2    9.5        9.6  0.17    90.0 
1 1 1    1    1   94 o     16.5   10.9       32.5  0.60     0.0 
1 1 1    1    1   95 o     87.1    5.8       75.8  1.00   270.0 
1 1 1    1    1   96 o     29.7   13.8       17.7  0.63   180.0 
1 1 1    1    1   97 o     68.6    7.7       54.9  1.00    90.0 
1 1 1    1    1   98 o     19.8   11.8       23.5  0.61   180.0 
1 1 1    1    1   99 o     65.6    8.1       48.6  1.00    90.0 
1 1 1    1    1  100 o    117.2    4.1      126.1  1.00   180.0 
1 1 1    1    1  101 o     38.3   14.4       47.6  1.00   270.0 
1 1 1    1    1  102 o     15.9   11.0       20.8  0.53   180.0 
1 1 1    1    1  103 o    104.4    5.3       95.6  1.00    90.0 
1 1 1    1    1  104 o    177.0    4.2      167.4  1.00   180.0 
1 1 1    1    1  105 o    180.4    3.6      187.9  1.00   270.0 
1 1 1    1    1  106 o     28.9   14.4        9.3  0.49     0.0 
1 1 1    1    1  107 o     59.0    7.6       50.2  1.00   270.0 
1 1 1    1    1  108 o     86.7    6.3       94.2  1.00   180.0 
1 1 1    1    1  109 o     22.3   13.0       48.6  0.98   270.0 
1 1 1    1    1  110 o     90.6    6.2       86.3  1.00   180.0 
1 1 1    1    1  111 o     20.1   12.5       29.8  0.86   270.0 
1 1 1    1    1  112 o     19.6   12.2        0.4  0.02     0.0 
1 1 1    1    1  113 o     21.5   13.0       12.7  0.53    90.0 
1 1 1    1    1  114 o     23.2   13.4        5.8  0.28   180.0 
1 1 1    1    1  115 o     62.9    8.4       82.8  1.00   270.0 
1 1 1    1    1  116 o     14.2    9.9       13.9  0.40     0.0 
1 1 1    1    1  117 f     10.7    7.9       20.1  0.00    90.0 
1 1 1    1    1  118 o     24.4   14.1       22.4  0.82   180.0 
1 1 1    1    1  119 o     19.3   12.2        3.6  0.15   270.0 
1 1 1    1    1  120 o     16.3   11.1       19.1  0.56   180.0 
1 1 1    2    0    4 o    294.1    3.9     1120.3  0.79   180.0 
1 1 1    2    0    5 o    385.4    3.1     1607.4  0.96   225.0 
1 1 1    2    0    6 o    150.8    1.7     1550.8  0.39    90.0 
1 1 1    2    0    7 f    532.2    5.4      732.5  0.00   315.0 
1 1 1    2    0    8 o    517.9    4.6     1582.9  0.25   180.0 
1 1 1    2    0    9 o    346.5    2.7      851.2  0.26    45.0 
1 1 1    2    0   10 o    291.0    2.5      442.5  0.99    90.0 
1 1 1    2    0   11 o    134.5    1.8      506.7  0.33   135.0 
1 1 1    2    0   12 o    779.4    5.4     1472.6  1.00   180.0 
1 1 1    2    0   13 o    364.4    3.4     1551.3  0.63   225.0 
1 1 1    2    0   14 o    375.8    3.2     1039.8  0.32    90.0 
1 1 1    2    0   15 o    100.6    2.0      148.9  0.07   135.0 
1 1 1    2    0   16 o    569.7    4.4      161.0  1.00   180.0 
1 1 1    2    0   17 o      6.9    5.0      304.4  0.00   225.0 
1 1 1    2    0   18 o    325.6    2.9       52.1  0.56   270.0 
1 1 1    2    0   19 o    463.9    3.8      569.0  0.99   315.0 
1 1 1    2    0   20 o     67.9    2.9       35.0  0.08   360.0 
1 1 1    2    0   21 o    215.2    2.3      125.5  0.76    45.0 
1 1 1    2    0   22 f    119.7    2.2      108.2  0.00   270.0 
1 1 1    2    0   23 o    294.4    2.8      337.7  0.91   135.0 
1 1 1    2    0   24 o    523.4    4.0      982.8  1.00   180.0 
1 1 1    2    0   25 o    774.2    5.4      775.8  1.00   225.0 
1 1 1    2    0   26 o    122.3    2.3      345.4  0.01   270.0 
1 1 1    2    0   27 o     12.7    8.0      168.0  0.01   315.0 
1 1 1    2    0   28 o    472.5    3.8      744.7  1.00   180.0 
1 1 1    2    0   29 o    292.7    2.8      397.9  0.88   225.0 
1 1 1    2    0   30 o     28.2    8.8      129.1  0.01   270.0 
1 1 1    2    0   31 o    118.8    2.5      160.1  0.37   315.0 
1 1 1    2    0   32 o    516.9    4.0      513.3  1.00   180.0 
1 1 1    2    0   33 o    674.8    4.9      462.4  1.00   225.0 
1 1 1    2    0   34 f     11.5    7.9      226.9  0.00    90.0 
1 1 1    2    0   35 o    289.0    2.8      318.1  0.98   135.0 
1 1 1    2    0   36 o    858.7    6.1      862.2  1.00   180.0 
1 1 1    2    0   37 o    801.6    5.8      705.6  1.00    45.0 
1 1 1    2    0   38 o    245.8    2.6      180.7  0.94   270.0 
1 1 1    2    0   39 o    286.5    3.2       89.6  0.35   315.0 
1 1 1    2    0   40 o    860.6    6.5      791.8  1.00   180.0 
1 1 1    2    0   41 o    274.7    3.2      171.8  0.99    45.0 
1 1 1    2    0   42 o    675.0    5.3      627.8  1.00   270.0 
1 1 1    2    0   43 o    262.7    3.2      307.8  1.00   135.0 
1 1 1    2    0   44 o    133.2    3.2      313.9  0.95     0.0 
1 1 1    2    0   45 o    810.2    6.3     1026.1  1.00   225.0 
1 1 1    2    0   46 o    566.6    5.1      636.5  1.00   270.0 
1 1 1    2    0   47 o    407.9    4.5      288.5  1.00   135.0 
1 1 1    2    0   48 o    479.7    4.9      578.3  1.00     0.0 
1 1 1    2    0   49 o    171.1    3.2      177.5  0.98   225.0 
1 1 1    2    0   50 o     30.2   12.7      157.8  0.34   270.0 
1 1 1    2    0   51 o    198.1    3.3      110.5  0.94   315.0 
1 1 1    2    0   52 o    421.4    4.4      484.9  1.00     0.0 
1 1 1    2    0   53 o    100.2    3.9        1.4  0.02   225.0 
1 1 1    2    0   54 o    157.4    3.4       75.7  0.83   270.0 
1 1 1    2    0   55 o    349.4    3.8      359.8  1.00   315.0 
1 1 1    2    0   56 o    271.7    3.5      218.7  1.00     0.0 
1 1 1    2    0   57 o    145.8    3.3       43.1  0.68    45.0 
1 1 1    2    0   58 o    234.0    3.4      161.1  1.00   270.0 
1 1 1    2    0   59 o    336.4    3.6      390.3  1.00   315.0 
1 1 1    2    0   60 o     27.3   12.6       79.6  0.31     0.0 
1 1 1    2    0   61 o    282.0    3.6      271.6  1.00    45.0 
1 1 1    2    0   62 o    558.1    5.2      460.1  1.00   270.0 
1 1 1    2    0   63 o    250.6    3.5      349.8  1.00   135.0 
1 1 1    2    0   64 o    776.1    6.8      748.4  1.00   180.0 
1 1 1    2    0   65 o    409.2    4.2      339.6  1.00   225.0 
1 1 1    2    0   66 o     21.5   12.4       38.5  0.19   270.0 
1 1 1    2    0   67 o    224.1    3.3      182.9  1.00   315.0 
1 1 1    2    0   68 o    301.4    4.1      255.7  1.00   180.0 
1 1 1    2    0   69 o     80.6    6.1       60.0  0.87    45.0 
1 1 1    2    0   70 o    208.4    3.8      237.2  1.00   270.0 
1 1 1    2    0   71 o    163.9    3.7      198.6  1.00   135.0 
1 1 1    2    0   72 o    237.1    3.9      251.6  1.00   180.0 
1 1 1    2    0   73 o    492.3    5.1      392.7  1.00   225.0 
1 1 1    2    0   74 o    154.1    4.2       59.6  1.00    90.0 
1 1 1    2    0   75 o    190.9    3.8      150.5  1.00   135.0 
1 1 1    2    0   76 o     64.3    7.6       53.1  0.91   180.0 
1 1 1    2    0   77 o     88.8    5.4       40.7  0.94   225.0 
1 1 1    2    0   78 o    451.9    4.9      433.8  1.00   270.0 
1 1 1    2    0   79 o    317.2    4.0      327.5  1.00   135.0 
1 1 1    2    0   80 o     64.1    7.5       63.7  0.98   180.0 
1 1 1    2    0   81 o    234.3    3.9      241.6  1.00    45.0 
1 1 1    2    0   82 o    276.1    3.9      276.1  1.00   270.0 
1 1 1    2    0   83 o    213.7    3.7      189.0  1.00   135.0 
1 1 1    2    0   84 o    205.5    3.8      235.9  1.00     0.0 
1 1 1    2    0   85 o    142.9    3.9      146.9  1.00   225.0 
1 1 1    2    0   86 o     18.5   11.6       17.5  0.27    90.0 
1 1 1    2    0   87 f    118.9    4.6      140.9  0.00   315.0 
1 1 1    2    0   88 o     51.1    9.8       55.7  0.99   360.0 
1 1 1    2    0   89 o     27.9   13.5        0.8  0.02   225.0 
1 1 1    2    0   90 o     63.2    8.3       45.4  1.00   270.0 
1 1 1    2    0   91 o    142.0    4.0      106.5  1.00   135.0 
1 1 1    2    0   92 o     54.6    9.3       54.5  1.00   360.0 
1 1 1    2    0   93 o    112.2    4.7      112.6  1.00   225.0 
1 1 1    2    0   94 o    129.3    4.4      131.2  1.00   270.0 
1 1 1    2    0   95 o    109.1    4.5       94.3  1.00   135.0 
1 1 1    2    0   96 o    151.5    4.2      160.4  1.00   180.0 
1 1 1    2    0   97 o    105.6    5.1       98.7  1.00   225.0 
1 1 1    2    0   98 o     82.7    6.4       90.0  1.00    90.0 
1 1 1    2    0   99 o    189.3    3.4      186.0  1.00   315.0 
1 1 1    2    0  100 o     37.0   14.6       59.4  1.00   360.0 
1 1 1    2    0  101 o    105.3    4.7       90.3  1.00    45.0 
1 1 1    2    0  102 o     35.1   14.9       15.5  0.75   270.0 
1 1 1    2    0  103 o     26.0   13.4       36.3  0.94   135.0 
1 1 1    2    0  104 o     16.5   10.9       11.3  0.34   180.0 
1 1 1    2    0  105 o     50.0   12.6       64.7  1.00    45.0 
1 1 1    2    0  106 o     47.4   11.2       48.3  1.00    90.0 
1 1 1    2    0  107 o    109.3    5.2      128.5  1.00   135.0 
1 1 1    2    0  108 o     15.3   10.4       11.9  0.36   180.0 
1 1 1    2    0  109 o     36.1   15.0       30.7  0.98    45.0 
1 1 1    2    0  110 o     28.5   14.2       31.5  0.96    90.0 
1 1 1    2    0  111 o     69.2    7.4       87.2  1.00   135.0 
1 1 1    2    0  112 o     31.8   14.4       36.7  0.99   360.0 
1 1 1    2    0  113 o     22.8   13.6       17.9  0.71   225.0 
1 1 1    2    0  114 o     40.3   14.6       16.4  0.89    90.0 
1 1 1    2    0  115 o     62.0    8.0       75.1  1.00   135.0 
1 1 1    2    0  116 o     13.8    9.6        7.3  0.22   180.0 
1 1 1    2    0  117 o     16.1   11.1       62.2  0.97    45.0 
1 1 1    2    0  118 o     42.2   12.9       60.5  1.00    90.0 
1 1 1    2    0  119 o     18.4   11.9        5.0  0.19   135.0 
1 1 1    2    1    3 o    645.2    7.7     3785.9  0.97    47.0 
1 1 1    2    1    4 o    244.7    2.0     1582.0  0.77   344.5 
1 1 1    2    1    5 o    458.7    3.4     1683.1  0.89   345.8 
1 1 1    2    1    6 o    375.4    2.9     1521.5  0.87   252.2 
1 1 1    2    1    7 o    675.4    5.1     1854.5  0.77    48.6 
1 1 1    2    1    8 o    633.2    3.8     1559.4  0.72   132.5 
1 1 1    2    1    9 o    234.1    1.8     1587.5  0.77   248.5 
1 1 1    2    1   10 o    254.2    2.0      772.7  0.49   317.8 
1 1 1    2    1   11 o    185.5    1.8      342.1  0.25   203.9 
1 1 1    2    1   12 o    188.0    1.7      219.0  0.36    95.5 
1 1 1    2    1   13 o    389.5    2.7      149.2  0.85    46.5 
1 1 1    2    1   14 o    388.7    2.8      391.0  0.86   183.4 
1 1 1    2    1   15 o    292.9    2.3      516.2  0.68    13.6 
1 1 1    2    1   16 o    369.6    2.4      456.7  0.72   134.7 
1 1 1    2    1   17 o    271.0    2.0      411.6  0.55   307.5 
1 1 1    2    1   18 o    388.7    2.5      427.1  0.90   282.2 
1 1 1    2    1   19 o    443.9    3.0      923.4  0.86    51.2 
1 1 1    2    1   20 o    487.2    3.1     1083.4  0.92   153.5 
1 1 1    2    1   21 o    307.3    2.3      310.7  0.81   327.4 
1 1 1    2    1   22 o    168.7    1.7      335.6  0.18   226.2 
1 1 1    2    1   23 o    285.1    2.1      190.4  0.72    88.7 
1 1 1    2    1   24 f    413.5    2.6      643.1  0.00   234.0 
1 1 1    2    1   25 o    361.2    2.4      473.5  0.90   105.2 
1 1 1    2    1   26 o    258.4    1.9      349.4  0.74   120.1 
1 1 1    2    1   27 o    387.5    2.5      526.1  0.92   255.9 
1 1 1    2    1   28 o    174.5    1.8      280.7  0.55   181.9 
1 1 1    2    1   29 o    360.2    2.5      417.8  0.93    54.8 
1 1 1    2    1   30 o    144.7    1.8      406.1  0.66   268.6 
1 1 1    2    1   31 o    546.2    3.2      534.4  0.96   335.8 
1 1 1    2    1   32 o    515.0    3.0      639.2  0.97   300.6 
1 1 1    2    1   33 o    685.6    3.9      250.3  0.96   349.8 
1 1 1    2    1   34 o    670.8    3.8      702.1  0.98   275.0 
1 1 1    2    1   35 o    781.6    4.3      678.3  0.98   203.3 
1 1 1    2    1   36 o    847.8    4.5      882.2  0.99   349.4 
1 1 1    2    1   37 f    510.4    3.1      450.2  0.00   354.5 
1 1 1    2    1   38 o    707.0    3.8      734.4  0.99   257.0 
1 1 1    2    1   39 o    857.0    4.6      920.9  0.99   142.0 
1 1 1    2    1   40 o    520.3    3.0      478.2  0.98    31.0 
1 1 1    2    1   41 o    692.0    4.0      599.3  0.99   211.2 
1 1 1    2    1   42 o    161.6    2.0      238.7  0.83   332.2 
1 1 1    2    1   43 o    102.7    2.5      154.6  0.59   306.1 
1 1 1    2    1   44 o    159.0    2.1      151.9  0.75   301.1 
1 1 1    2    1   45 o    211.9    2.1      259.8  0.91   145.8 
1 1 1    2    1   46 o    484.2    3.0      497.2  0.98    94.8 
1 1 1    2    1   47 o    505.2    3.1      495.5  0.98   105.0 
1 1 1    2    1   48 o    371.4    2.7      431.2  0.98   103.3 
1 1 1    2    1   49 o    412.7    2.7      367.7  0.98   321.8 
1 1 1    2    1   50 o     65.7    3.6       94.2  0.42   284.8 
1 1 1    2    1   51 o    131.2    2.2      118.2  0.76    41.8 
1 1 1    2    1   52 o    174.1    2.2      210.9  0.92   229.0 
1 1 1    2    1   53 o    592.9    3.5      484.9  0.99   162.4 
1 1 1    2    1   54 o    397.5    2.8      396.2  0.98   327.0 
1 1 1    2    1   55 o    311.5    2.3      302.3  0.97   259.9 
1 1 1    2    1   56 o    347.2    2.7      290.3  0.98   250.8 
1 1 1    2    1   57 o    261.0    2.3      244.2  0.97   234.1 
1 1 1    2    1   58 o    562.3    3.7      503.2  0.99   277.8 
1 1 1    2    1   59 o     68.1    4.1       49.0  0.41   278.0 
1 1 1    2    1   60 o    274.1    2.6      228.5  0.97    64.0 
1 1 1    2    1   61 o    435.1    3.1      465.0  0.99   200.0 
1 1 1    2    1   62 o    129.0    2.6      100.2  0.88   240.3 
1 1 1    2    1   63 o    309.6    2.6      221.9  0.98   142.5 
1 1 1    2    1   64 o    253.4    2.4      191.6  0.97    89.5 
1 1 1    2    1   65 o    415.5    3.1      395.9  0.99     6.1 
1 1 1    2    1   66 o    208.7    2.5      217.1  0.98   325.8 
1 1 1    2    1   67 o    319.8    2.7      320.2  0.99   206.1 
1 1 1    2    1   68 o     78.9    4.3       95.4  0.86   275.7 
1 1 1    2    1   69 o    430.6    3.3      378.6  0.99   122.3 
1 1 1    2    1   70 o    231.6    2.6      295.6  0.99   107.9 
1 1 1    2    1   71 o    391.7    3.3      374.4  0.99   192.5 
1 1 1    2    1   72 o    666.4    4.8      608.8  1.00   278.0 
1 1 1    2    1   73 o     35.9    9.3       30.2  0.37   319.5 
1 1 1    2    1   74 o    128.5    3.1       99.5  0.95    72.8 
1 1 1    2    1   75 f    389.9    3.1      341.5  0.00    10.1 
1 1 1    2    1   76 o     82.8    4.2       73.7  0.90   318.4 
1 1 1    2    1   77 o    414.9    3.2      397.1  1.00   278.8 
1 1 1    2    1   78 o    218.5    2.7      231.4  0.99   177.7 
1 1 1    2    1   79 o    101.1    3.5       64.4  0.93    88.3 
1 1 1    2    1   80 o    218.2    2.6      237.0  0.99     0.1 
1 1 1    2    1   81 o    241.2    2.6      264.1  0.99   133.7 
1 1 1    2    1   82 o    268.9    2.8      270.6  0.99    95.7 
1 1 1    2    1   83 o     41.4    7.9       20.9  0.52    52.7 
1 1 1    2    1   84 o    123.5    2.8       84.0  0.97   275.7 
1 1 1    2    1   85 o     73.0    4.5       69.9  0.94   119.6 
1 1 1    2    1   86 o     88.8    3.9       94.0  0.96     6.3 
1 1 1    2    1   87 o    182.9    2.7      161.4  0.99    10.0 
1 1 1    2    1   88 o    179.6    2.7      152.6  0.99    96.6 
1 1 1    2    1   89 o    108.7    3.5      106.8  0.98   355.6 
1 1 1    2    1   90 o     55.7    6.2       69.2  0.94   313.5 
1 1 1    2    1   91 o    102.0    3.6       90.8  0.98   167.1 
1 1 1    2    1   92 o     54.1    6.4       72.4  0.94    76.7 
1 1 1    2    1   93 o    225.3    2.6      229.4  1.00   225.5 
1 1 1    2    1   94 o    121.1    3.3       96.8  0.98   104.1 
1 1 1    2    1   95 f    110.4    3.3      107.0  0.00   130.3 
1 1 1    2    1   96 o     58.0    6.0       45.5  0.93    42.3 
1 1 1    2    1   97 o     62.8    5.3       77.1  0.96   111.2 
1 1 1    2    1   98 o     34.5    9.4       44.1  0.88   121.1 
1 1 1    2    1   99 o    110.5    3.5      120.3  0.99   235.1 
1 1 1    2    1  100 o    165.0    2.9      177.8  0.99   280.1 
1 1 1    2    1  101 o     99.0    3.5       83.0  0.98   150.4 
1 1 1    2    1  102 o    132.6    3.1      133.6  0.99   154.0 
1 1 1    2    1  103 o     83.3    4.2       94.6  0.98   131.1 
1 1 1    2    1  104 o     71.1    5.0       70.2  0.97   293.8 
1 1 1    2    1  105 o    142.5    2.9      155.2  0.99   132.8 
1 1 1    2    1  106 o     74.3    5.1       55.7  0.97   142.1 
1 1 1    2    1  107 o    131.4    3.1      135.3  0.99    18.2 
1 1 1    2    1  108 o     34.8    9.6       43.7  0.91     5.0 
1 1 1    2    1  109 o     64.2    5.7       69.3  0.97   359.7 
1 1 1    2    1  110 o     79.6    4.7       78.3  0.98   191.2 
1 1 1    2    1  111 o     42.0    8.8       33.3  0.91   261.4 
1 1 1    2    1  112 f     73.9    5.2       59.7  0.00   328.6 
1 1 1    2    1  113 o     35.1    9.8       56.4  0.94    83.2 
1 1 1    2    1  114 o     94.6    3.9      102.8  0.99   113.7 
1 1 1    2    1  115 o     33.7    9.8       27.6  0.86   273.8 
1 1 1    2    1  116 o     54.6    6.5       63.2  0.97   292.6 
1 1 1    2    1  117 f     44.8    8.7       78.3  0.00    18.3 
1 1 1    2    1  118 o     49.8    8.1       50.5  0.95   250.9 
1 1 1    2    1  119 o     76.0    4.9       65.7  0.98   319.1 
1 1 1    2    2    0 o    130.0    3.5     1525.7  0.60     0.0 
1 1 1    2    2    1 o    808.5   13.3     2742.9  1.00   270.0 
1 1 1    2    2    2 o      7.0    4.6     1257.9  0.02     0.0 
1 1 1    2    2    3 o    109.1    1.7      601.0  0.20   270.0 
1 1 1    2    2    4 o     88.4    1.3     1146.9  0.40   180.0 
1 1 1    2    2    5 o    575.0    4.1      507.5  1.00   270.0 
1 1 1    2    2    6 o    285.8    3.0     1809.0  0.83   360.0 
1 1 1    2    2    7 o    180.0    2.1      551.6  0.27   270.0 
1 1 1    2    2    8 o    209.6    2.4     1223.0  0.99   180.0 
1 1 1    2    2    9 o    694.1    6.0     1577.0  0.49    90.0 
1 1 1    2    2   10 o     32.5    3.3      588.9  0.17   360.0 
1 1 1    2    2   11 o    759.7    6.6     1535.6  1.00   270.0 
1 1 1    2    2   12 o    194.9    2.5      407.8  0.79   180.0 
1 1 1    2    2   13 o    179.9    2.7      742.1  0.33   270.0 
1 1 1    2    2   14 o     79.8    2.9      525.7  0.05     0.0 
1 1 1    2    2   15 o    237.2    2.7      265.0  0.74    90.0 
1 1 1    2    2   16 o     35.0    5.6       30.5  0.07     0.0 
1 1 1    2    2   17 o    192.6    2.5       30.7  0.47    90.0 
1 1 1    2    2   18 o    403.1    4.0      281.5  0.96     0.0 
1 1 1    2    2   19 o     39.9    5.4      666.3  0.11    90.0 
1 1 1    2    2   20 o    795.2    7.0     1069.2  1.00     0.0 
1 1 1    2    2   21 o     96.3    3.3      265.4  0.10    90.0 
1 1 1    2    2   22 o    193.5    2.4      501.2  0.78     0.0 
1 1 1    2    2   23 o    173.6    2.7      214.3  0.39    90.0 
1 1 1    2    2   24 o    758.6    6.2      412.0  1.00     0.0 
1 1 1    2    2   25 o     63.6    3.5       28.8  0.05    90.0 
1 1 1    2    2   26 o    380.7    3.4      130.3  0.70   180.0 
1 1 1    2    2   27 o    333.3    3.3      562.7  1.00    90.0 
1 1 1    2    2   28 o    203.9    2.5      218.3  0.37   180.0 
1 1 1    2    2   29 o    165.2    2.6       59.5  0.08   270.0 
1 1 1    2    2   30 o     53.6    4.7      232.0  0.31   180.0 
1 1 1    2    2   31 o    789.9    6.1      994.5  1.00   270.0 
1 1 1    2    2   32 o    457.5    4.0      461.5  1.00   180.0 
1 1 1    2    2   33 o    372.0    3.5      517.9  1.00   270.0 
1 1 1    2    2   34 o   1922.1   23.1     1929.1  1.00   180.0 
1 1 1    2    2   35 o    547.9    4.9      433.8  1.00    90.0 
1 1 1    2    2   36 o      7.8    5.8      108.6  0.02   180.0 
1 1 1    2    2   37 o    647.5    5.3      751.2  1.00   270.0 
1 1 1    2    2   38 o    213.9    2.7      299.4  0.96   180.0 
1 1 1    2    2   39 o    487.9    4.3      238.4  1.00    90.0 
1 1 1    2    2   40 o    607.6    5.1      495.4  1.00   180.0 
1 1 1    2    2   41 o    451.2    4.2      331.2  1.00    90.0 
1 1 1    2    2   42 o    194.6    3.0      191.5  0.92     0.0 
1 1 1    2    2   43 f    458.5    4.2      492.0  0.00    90.0 
1 1 1    2    2   44 o    292.7    3.2      190.6  1.00   180.0 
1 1 1    2    2   45 o    672.2    5.4      454.3  1.00    90.0 
1 1 1    2    2   46 o    491.2    4.5      376.4  1.00     0.0 
1 1 1    2    2   47 o    681.5    5.5      604.4  1.00   270.0 
1 1 1    2    2   48 o    956.2    7.3      890.3  1.00     0.0 
1 1 1    2    2   49 o     60.3    5.6      228.5  0.74    90.0 
1 1 1    2    2   50 o     70.0    5.1      119.1  0.55   180.0 
1 1 1    2    2   51 o    302.9    3.2      348.3  1.00   270.0 
1 1 1    2    2   52 o    129.8    3.4      171.3  0.96     0.0 
1 1 1    2    2   53 o    345.1    3.4      319.4  1.00   270.0 
1 1 1    2    2   54 o    103.3    3.8      204.6  0.98     0.0 
1 1 1    2    2   55 o     66.3    5.2      113.3  0.67   270.0 
1 1 1    2    2   56 o    363.3    3.9      341.6  1.00   180.0 
1 1 1    2    2   57 o    105.1    3.5       19.8  0.24    90.0 
1 1 1    2    2   58 o     10.2    7.4       32.8  0.05     0.0 
1 1 1    2    2   59 o    481.6    4.4      349.0  1.00    90.0 
1 1 1    2    2   60 o    121.0    3.4      211.6  1.00   180.0 
1 1 1    2    2   61 o     24.2   12.2       31.2  0.12    90.0 
1 1 1    2    2   62 o    448.6    4.1      538.0  1.00     0.0 
1 1 1    2    2   63 o    321.1    3.4      279.6  1.00    90.0 
1 1 1    2    2   64 o    342.2    3.8      350.7  1.00   360.0 
1 1 1    2    2   65 o    666.5    5.5      678.5  1.00   270.0 
1 1 1    2    2   66 o    229.2    3.6      281.5  1.00   180.0 
1 1 1    2    2   67 o    409.8    4.2      359.2  1.00    90.0 
1 1 1    2    2   68 o    137.2    3.9       88.6  1.00     0.0 
1 1 1    2    2   69 o    237.3    3.6      276.5  1.00    90.0 
1 1 1    2    2   70 o    117.6    4.5      181.0  1.00   360.0 
1 1 1    2    2   71 o    406.8    4.7      397.8  1.00   270.0 
1 1 1    2    2   72 o    223.1    3.9      257.6  1.00     0.0 
1 1 1    2    2   73 o    324.9    4.1      267.2  1.00    90.0 
1 1 1    2    2   74 o    163.4    3.9      175.3  1.00     0.0 
1 1 1    2    2   75 o    192.9    3.7      181.0  1.00    90.0 
1 1 1    2    2   76 f     37.9   13.3       54.5  0.00   180.0 
1 1 1    2    2   77 o     34.5   14.1       38.8  0.57   270.0 
1 1 1    2    2   78 o    139.6    4.0      132.8  1.00   180.0 
1 1 1    2    2   79 o    318.1    4.1      257.8  1.00    90.0 
1 1 1    2    2   80 o     30.8   14.2       43.8  0.66   180.0 
1 1 1    2    2   81 o     16.3   10.8       36.3  0.36   270.0 
1 1 1    2    2   82 o    264.3    3.7      257.9  1.00     0.0 
1 1 1    2    2   83 o    163.7    4.0      178.6  1.00   270.0 
1 1 1    2    2   84 o    186.9    3.8      104.4  1.00     0.0 
1 1 1    2    2   85 o     24.9   13.4       15.4  0.30    90.0 
1 1 1    2    2   86 o     29.9   13.6       55.9  0.89     0.0 
1 1 1    2    2   87 o    119.6    4.5       90.9  1.00    90.0 
1 1 1    2    2   88 o     63.1    7.3       30.1  0.95   180.0 
1 1 1    2    2   89 o     42.9   12.0       32.0  0.88   270.0 
1 1 1    2    2   90 o     18.3   11.6       50.9  0.76     0.0 
1 1 1    2    2   91 o     78.9    5.9       56.9  1.00    90.0 
1 1 1    2    2   92 o    124.3    4.4      128.1  1.00   180.0 
1 1 1    2    2   93 o     27.3   13.3       49.4  0.93    90.0 
1 1 1    2    2   94 o    142.5    4.4      151.8  1.00   360.0 
1 1 1    2    2   95 o    141.0    4.0      140.0  1.00    90.0 
1 1 1    2    2   96 o     43.3   13.1       36.7  0.98   360.0 
1 1 1    2    2   97 o    157.9    3.6      130.8  1.00   270.0 
1 1 1    2    2   98 o     81.9    6.9       61.6  1.00   180.0 
1 1 1    2    2   99 o    152.3    3.7      139.1  1.00   270.0 
1 1 1    2    2  100 o     17.2   11.5       14.4  0.39     0.0 
1 1 1    2    2  101 o     90.1    5.1       93.9  1.00    90.0 
1 1 1    2    2  102 o     17.0   11.4        1.4  0.04   180.0 
1 1 1    2    2  103 o     33.5   14.2       23.3  0.89   270.0 
1 1 1    2    2  104 o    249.9    3.7      258.7  1.00     0.0 
1 1 1    2    2  105 o     73.1    7.6       63.7  1.00    90.0 
1 1 1    2    2  106 o    201.4    3.8      206.3  1.00   360.0 
1 1 1    2    2  107 o     15.4   10.8       21.0  0.58   270.0 
1 1 1    2    2  108 o     29.5   14.5       29.6  0.95     0.0 
1 1 1    2    2  109 o     25.5   14.1       41.3  0.98    90.0 
1 1 1    2    2  110 o    105.4    5.5      124.9  1.00   180.0 
1 1 1    2    2  111 o     83.1    6.9       56.4  1.00    90.0 
1 1 1    2    2  112 o     36.2   14.8       16.5  0.86     0.0 
1 1 1    2    2  113 o    108.8    5.2      117.4  1.00    90.0 
1 1 1    2    2  114 o     67.5    8.5       56.8  1.00   360.0 
1 1 1    2    2  115 f     90.2    6.6      106.3  0.00   270.0 
1 1 1    2    2  116 o     27.0   14.6       60.4  1.00     0.0 
1 1 1    2    2  117 o     31.9   15.3       26.1  0.94    90.0 
1 1 1    2    2  118 o     18.3   12.1       14.6  0.51     0.0 
1 1 1    2    2  119 o     18.1   12.0       31.4  0.83   270.0 
1 1 1    3    0    1 o    436.1    3.0     1548.5  0.77   315.0 
1 1 1    3    0    2 o    105.3    1.6      822.9  0.72   360.0 
1 1 1    3    0    3 f    417.2    4.5     1165.4  0.00    45.0 
1 1 1    3    0    4 o    435.1    3.9     1318.8  0.73    90.0 
1 1 1    3    0    5 o    334.9    3.3      209.4  0.17   315.0 
1 1 1    3    0    6 o     75.5    1.3      722.0  0.15     0.0 
1 1 1    3    0    8 o    576.6    7.5      601.1  1.00   270.0 
1 1 1    3    0    9 o    418.1    3.7      310.4  0.95   135.0 
1 1 1    3    0   10 o    297.0    2.7      447.9  0.43   180.0 
1 1 1    3    0   11 o      8.9    5.6      581.8  0.03    45.0 
1 1 1    3    0   12 o    638.3    4.6     1043.7  0.99   270.0 
1 1 1    3    0   13 o     77.5    2.4      462.0  0.09   315.0 
1 1 1    3    0   14 o    927.0    8.1      326.3  1.00   180.0 
1 1 1    3    0   15 o    110.2    2.0       35.7  0.00    45.0 
1 1 1    3    0   16 o    183.4    2.3      197.8  0.44   270.0 
1 1 1    3    0   17 o     59.7    2.6      595.6  0.31   315.0 
1 1 1    3    0   18 o     88.3    2.6      553.5  0.48     0.0 
1 1 1    3    0   19 f    784.0    5.6      991.9  0.00   225.0 
1 1 1    3    0   20 o    267.4    2.8      707.6  0.45   270.0 
1 1 1    3    0   21 o     54.8    3.5      415.7  0.12   315.0 
1 1 1    3    0   22 o    246.1    2.6       68.7  0.58     0.0 
1 1 1    3    0   23 f    178.1    2.3      331.0  0.00   225.0 
1 1 1    3    0   24 o    491.2    4.1      579.7  1.00   270.0 
1 1 1    3    0   25 o    742.5    5.5      343.6  1.00   135.0 
1 1 1    3    0   26 o    476.9    4.0      486.8  1.00   180.0 
1 1 1    3    0   27 o    348.6    3.3      343.5  0.94    45.0 
1 1 1    3    0   28 o    476.4    3.9      372.3  1.00   270.0 
1 1 1    3    0   29 o    248.5    2.8      125.0  0.60   135.0 
1 1 1    3    0   30 o    126.9    2.6      370.8  0.60     0.0 
1 1 1    3    0   31 o    498.4    4.1      613.9  1.00   225.0 
1 1 1    3    0   32 o    146.5    2.5      271.9  0.59   270.0 
1 1 1    3    0   33 o    344.8    3.1      238.3  0.99   135.0 
1 1 1    3    0   34 o     13.8    8.4      102.0  0.06   180.0 
1 1 1    3    0   35 o    325.6    3.2      187.1  0.96   225.0 
1 1 1    3    0   36 o    445.2    3.7      480.6  1.00   270.0 
1 1 1    3    0   37 o    552.9    4.7      436.6  1.00   135.0 
1 1 1    3    0   38 o    892.7    6.6      871.4  1.00   180.0 
1 1 1    3    0   39 f   1366.6    9.7     1208.3  0.00   225.0 
1 1 1    3    0   40 o    273.4    3.0      175.6  0.96    90.0 
1 1 1    3    0   41 o    692.9    5.9      948.2  1.00   135.0 
1 1 1    3    0   42 f    364.1    3.5      161.2  0.00   360.0 
1 1 1    3    0   43 o    329.0    3.7      396.4  1.00   225.0 
1 1 1    3    0   44 o    923.3    7.0      965.8  1.00    90.0 
1 1 1    3    0   45 o    253.1    3.1       83.0  0.78   315.0 
1 1 1    3    0   46 o    508.8    4.6      812.7  1.00   180.0 
1 1 1    3    0   47 o    244.0    3.2      441.8  1.00   225.0 
1 1 1    3    0   48 o    408.3    4.2      360.6  1.00    90.0 
1 1 1    3    0   49 o     78.4    4.7       37.1  0.17   135.0 
1 1 1    3    0   50 o    425.9    4.4      484.3  1.00   180.0 
1 1 1    3    0   51 o     77.8    4.8       22.7  0.13   225.0 
1 1 1    3    0   52 o     50.3    8.4       48.1  0.19    90.0 
1 1 1    3    0   53 o    125.7    3.7       22.1  0.25   135.0 
1 1 1    3    0   54 o    696.4    6.2      784.4  1.00   180.0 
1 1 1    3    0   55 f    349.7    3.9      232.6  0.00   225.0 
1 1 1    3    0   56 o     72.2    6.1        7.9  0.10   270.0 
1 1 1    3    0   57 o    333.3    3.7      212.5  1.00   135.0 
1 1 1    3    0   58 o    652.3    5.8      696.4  1.00   180.0 
1 1 1    3    0   59 o    339.4    3.7      347.2  1.00   225.0 
1 1 1    3    0   60 o    544.6    5.2      468.9  1.00    90.0 
1 1 1    3    0   61 o     46.7    9.6      133.3  0.76   315.0 
1 1 1    3    0   62 o    337.9    3.8      295.2  1.00   180.0 
1 1 1    3    0   63 o     90.2    4.4       32.2  0.50    45.0 
1 1 1    3    0   64 o    275.0    3.6      246.5  1.00    90.0 
1 1 1    3    0   65 o    300.7    3.6      280.4  1.00   135.0 
1 1 1    3    0   66 o    201.7    3.4      146.7  1.00   180.0 
1 1 1    3    0   67 o     67.8    6.4       57.7  0.75   225.0 
1 1 1    3    0   68 o     12.4    8.6       22.0  0.07   270.0 
1 1 1    3    0   69 o    230.9    3.4      164.6  1.00   315.0 
1 1 1    3    0   70 o     20.1   11.9       46.6  0.28   360.0 
1 1 1    3    0   71 o     74.5    5.7      128.3  1.00   225.0 
1 1 1    3    0   72 o    547.4    5.4      563.8  1.00    90.0 
1 1 1    3    0   73 o    225.3    3.4      221.5  1.00   135.0 
1 1 1    3    0   74 o    355.4    4.0      317.7  1.00   180.0 
1 1 1    3    0   75 o    261.9    3.9      224.9  1.00    45.0 
1 1 1    3    0   76 o    246.9    3.6      303.9  1.00    90.0 
1 1 1    3    0   77 o    315.6    4.0      303.1  1.00   135.0 
1 1 1    3    0   78 o     30.9   13.4       75.3  0.84   180.0 
1 1 1    3    0   79 o    289.8    3.8      314.1  1.00   225.0 
1 1 1    3    0   80 o    116.5    4.7      127.1  1.00   270.0 
1 1 1    3    0   81 o     94.6    4.9       50.4  1.00   315.0 
1 1 1    3    0   82 o     99.2    4.9       48.7  1.00     0.0 
1 1 1    3    0   83 o     16.6   10.9        4.5  0.05   225.0 
1 1 1    3    0   84 o    245.8    4.0      220.5  1.00   270.0 
1 1 1    3    0   85 o     65.0    6.9       55.5  0.99   315.0 
1 1 1    3    0   86 o    266.1    3.8      255.5  1.00   180.0 
1 1 1    3    0   87 o    153.6    3.4      137.7  1.00   225.0 
1 1 1    3    0   88 o    109.8    4.4      123.2  1.00   270.0 
1 1 1    3    0   89 o    103.0    4.8       44.6  1.00   135.0 
1 1 1    3    0   90 o     34.4   13.2       67.6  0.99   180.0 
1 1 1    3    0   91 o     29.9   13.8        3.2  0.11   225.0 
1 1 1    3    0   92 f     64.7    7.4       53.7  0.00    90.0 
1 1 1    3    0   93 o    169.6    3.9      167.7  1.00   315.0 
1 1 1    3    0   94 o    145.2    4.0      123.1  1.00   180.0 
1 1 1    3    0   95 o     95.8    5.3       96.4  1.00    45.0 
1 1 1    3    0   96 o     41.3   13.5       44.0  0.99   270.0 
1 1 1    3    0   97 o    101.0    5.3       97.9  1.00   135.0 
1 1 1    3    0   98 o     21.1   12.5        5.4  0.17   180.0 
1 1 1    3    0   99 o     68.6    8.3       50.2  1.00    45.0 
1 1 1    3    0  100 o    113.8    4.9      113.5  1.00   270.0 
1 1 1    3    0  101 o    222.6    3.9      212.3  1.00   315.0 
1 1 1    3    0  102 o    329.5    3.9      313.7  1.00   360.0 
1 1 1    3    0  103 f     15.1   10.2       18.8  0.00   225.0 
1 1 1    3    0  104 o    141.7    4.2      155.0  1.00   270.0 
1 1 1    3    0  105 o     15.2   10.4        8.5  0.25   315.0 
1 1 1    3    0  106 o     23.2   13.1       25.2  0.82     0.0 
1 1 1    3    0  107 o     50.5   12.7       56.1  1.00   225.0 
1 1 1    3    0  108 o     17.4   11.9       18.4  0.58    90.0 
1 1 1    3    0  109 o     25.0   13.8       38.0  0.96   135.0 
1 1 1    3    0  110 o     65.6    8.5       52.4  1.00     0.0 
1 1 1    3    0  111 o    106.8    5.0       98.4  1.00   225.0 
1 1 1    3    0  112 o     46.2   13.8       43.2  1.00    90.0 
1 1 1    3    0  113 o     71.3    8.2       75.8  1.00   315.0 
1 1 1    3    0  114 o     62.6    8.4       67.9  1.00     0.0 
1 1 1    3    0  115 f     12.6    9.0       17.1  0.00   225.0 
1 1 1    3    0  116 o     48.7   13.7       36.7  1.00    90.0 
1 1 1    3    0  117 o     18.5   12.2        6.7  0.26   135.0 
1 1 1    3    0  118 o     20.1   12.7       33.6  0.89   360.0 
1 1 1    3    0  119 o     18.4   12.2        4.9  0.18    45.0 
1 1 1    3    1    0 o    114.9    1.7      253.1  0.47   360.0 
1 1 1    3    1    1 o    572.4    3.4     1472.9  0.46    70.6 
1 1 1    3    1    2 o    557.6    3.5     2998.1  0.94   352.0 
1 1 1    3    1    3 f    197.6    1.7      370.1  0.00   106.4 
1 1 1    3    1    4 o    196.9    1.7     1890.6  0.82   136.1 
1 1 1    3    1    5 o    665.6    5.2     1802.7  0.75   269.3 
1 1 1    3    1    6 o    424.3    2.9     1022.9  0.78   259.9 
1 1 1    3    1    7 o     78.7    1.4      752.1  0.24   349.0 
1 1 1    3    1    8 o    714.7    5.0      999.5  0.97   246.0 
1 1 1    3    1    9 o    563.0    3.5     1257.3  0.92   124.8 
1 1 1    3    1   10 o    722.5    4.3     1729.3  0.88   177.7 
1 1 1    3    1   11 o    475.4    3.2     1193.5  0.77   159.4 
1 1 1    3    1   12 o    361.2    2.6      592.0  0.77    71.6 
1 1 1    3    1   13 o    410.6    2.7      755.8  0.78    96.9 
1 1 1    3    1   14 o    248.7    1.9      475.1  0.70   181.5 
1 1 1    3    1   15 o    301.1    2.3      121.6  0.88    30.1 
1 1 1    3    1   16 o    217.9    1.7      623.9  0.34   345.1 
1 1 1    3    1   17 o    258.2    2.0      353.2  0.60   263.4 
1 1 1    3    1   18 o    326.9    2.3      473.1  0.79   127.5 
1 1 1    3    1   19 o    172.8    1.6      298.3  0.50    89.0 
1 1 1    3    1   20 o    405.4    2.6      423.4  0.90    76.5 
1 1 1    3    1   21 o    448.8    2.8      402.6  0.92    51.4 
1 1 1    3    1   22 o    570.0    3.5      487.9  0.94   146.2 
1 1 1    3    1   23 o    465.9    3.0      639.6  0.92   179.6 
1 1 1    3    1   24 f    248.0    2.0      550.3  0.00   120.7 
1 1 1    3    1   25 o    104.9    2.0      335.8  0.21   330.8 
1 1 1    3    1   26 o     87.3    2.1      209.9  0.21   219.4 
1 1 1    3    1   27 o    136.3    2.0      237.2  0.07    54.7 
1 1 1    3    1   28 o    711.9    4.3      581.4  0.97   344.6 
1 1 1    3    1   29 o    339.9    2.5      312.9  0.88   285.2 
1 1 1    3    1   30 o    297.5    2.4      273.5  0.79   174.6 
1 1 1    3    1   31 o    572.5    3.5      590.2  0.97   124.0 
1 1 1    3    1   32 o    444.7    2.8      306.9  0.93   286.6 
1 1 1    3    1   33 o    776.6    4.3      726.0  0.98   138.8 
1 1 1    3    1   34 o    586.6    3.3      609.6  0.97    51.4 
1 1 1    3    1   35 o    729.7    4.1      785.9  0.98   150.0 
1 1 1    3    1   36 o    640.8    3.5      832.6  0.98    59.7 
1 1 1    3    1   37 o   1259.6    6.4     1290.3  1.00   189.0 
1 1 1    3    1   38 o    231.1    2.0      326.9  0.90   293.7 
1 1 1    3    1   39 o    451.7    3.0      438.0  0.97    43.5 
1 1 1    3    1   40 o    987.8    5.1      990.5  0.99    80.7 
1 1 1    3    1   41 o    205.7    2.1      297.2  0.89    82.5 
1 1 1    3    1   42 o    249.5    2.1      329.1  0.93   142.7 
1 1 1    3    1   43 f    228.5    2.2      307.3  0.00   359.7 
1 1 1    3    1   44 o    645.1    3.7      590.2  0.99   194.4 
1 1 1    3    1   45 o    441.2    2.8      349.7  0.97   236.8 
1 1 1    3    1   46 o    615.6    3.5      616.9  0.99   339.9 
1 1 1    3    1   47 o    264.6    2.3      292.8  0.94    65.9 
1 1 1    3    1   48 o    919.2    4.9      871.8  1.00   202.5 
1 1 1    3    1   49 o    596.3    3.5      429.1  0.99    93.0 
1 1 1    3    1   50 o    255.8    2.2      239.0  0.95   332.3 
1 1 1    3    1   51 f    336.3    2.4      437.3  0.00   118.0 
1 1 1    3    1   52 o    365.9    2.5      313.6  0.97   147.7 
1 1 1    3    1   53 o    508.3    3.1      523.9  0.99   131.1 
1 1 1    3    1   54 o    316.4    2.6      254.7  0.97    70.5 
1 1 1    3    1   55 o    387.7    2.7      390.1  0.98   106.9 
1 1 1    3    1   56 o    294.1    2.4      215.3  0.97    82.3 
1 1 1    3    1   57 f    315.9    2.6      376.4  0.00    91.3 
1 1 1    3    1   58 f     25.0    8.6       70.9  0.00   164.4 
1 1 1    3    1   59 o    326.2    2.5      318.1  0.98   359.6 
1 1 1    3    1   60 o     37.0    8.1       43.4  0.24   291.8 
1 1 1    3    1   61 o    321.7    2.7      266.6  0.98   352.7 
1 1 1    3    1   62 o    521.6    3.4      440.3  0.99   140.0 
1 1 1    3    1   63 o    237.9    2.3      245.9  0.98   325.1 
1 1 1    3    1   64 o    277.4    2.5      298.1  0.98   198.3 
1 1 1    3    1   65 o     95.1    3.3      160.9  0.92   202.9 
1 1 1    3    1   66 f    170.1    2.4      265.9  0.00   339.8 
1 1 1    3    1   67 o    301.9    2.6      297.9  0.99   210.2 
1 1 1    3    1   68 o     90.1    3.3      145.7  0.93    83.5 
1 1 1    3    1   69 o    327.1    2.8      229.7  0.99    54.3 
1 1 1    3    1   70 o    267.5    2.5      185.6  0.98   136.3 
1 1 1    3    1   71 f    206.3    2.3      240.4  0.00   208.8 
1 1 1    3    1   72 o    241.4    2.3      204.3  0.99   158.7 
1 1 1    3    1   73 o    299.4    2.7      264.4  0.99   240.2 
1 1 1    3    1   74 o    126.7    2.6      138.2  0.96   350.3 
1 1 1    3    1   75 o     71.2    4.4       46.3  0.80   344.0 
1 1 1    3    1   76 o     17.4    7.7       29.0  0.22    13.1 
1 1 1    3    1   77 o     72.5    4.7      102.6  0.93   123.8 
1 1 1    3    1   78 f    407.8    3.1      426.2  0.00   224.3 
1 1 1    3    1   79 o     67.5    5.4       74.9  0.91   269.4 
1 1 1    3    1   80 f    173.3    2.6      158.0  0.00   190.4 
1 1 1    3    1   81 o    230.1    2.8      208.0  0.99   193.9 
1 1 1    3    1   82 o    283.2    2.7      275.7  1.00   119.5 
1 1 1    3    1   83 o    133.4    3.0      167.2  0.98    25.0 
1 1 1    3    1   84 o    181.0    2.6      184.9  0.99   269.7 
1 1 1    3    1   85 o    164.1    2.7      179.0  0.99   179.7 
1 1 1    3    1   86 o     25.6    9.4       33.2  0.58   169.1 
1 1 1    3    1   87 o    118.9    3.3      109.9  0.98   358.1 
1 1 1    3    1   88 o     51.6    6.0       60.5  0.91   289.2 
1 1 1    3    1   89 o     76.7    4.6       74.2  0.96    92.5 
1 1 1    3    1   90 o     17.0    7.6       32.7  0.51   171.8 
1 1 1    3    1   91 o    111.8    3.4      127.1  0.98   272.8 
1 1 1    3    1   92 o     67.3    4.8       49.0  0.93   353.5 
1 1 1    3    1   93 o     63.2    5.2       69.9  0.95    88.0 
1 1 1    3    1   94 o    229.8    2.7      233.3  1.00   186.8 
1 1 1    3    1   95 o    134.8    3.0      120.1  0.99   289.0 
1 1 1    3    1   96 o    109.8    3.1      112.9  0.99    15.2 
1 1 1    3    1   97 o     57.5    6.0       46.3  0.93    70.9 
1 1 1    3    1   98 o     56.6    5.7      107.3  0.97   123.2 
1 1 1    3    1   99 o    128.3    3.5      131.3  0.99   164.0 
1 1 1    3    1  100 o     67.7    4.9       48.9  0.95   264.2 
1 1 1    3    1  101 o    110.9    3.8       97.6  0.99   318.9 
1 1 1    3    1  102 o     56.7    5.9       58.4  0.96   238.0 
1 1 1    3    1  103 o    166.3    2.7      173.2  1.00   195.9 
1 1 1    3    1  104 o     51.0    7.6       55.7  0.95    72.9 
1 1 1    3    1  105 f     25.3    9.4       34.6  0.00   162.1 
1 1 1    3    1  106 o     59.4    6.1       38.4  0.94   182.9 
1 1 1    3    1  107 o     89.7    4.0      101.4  0.99     0.5 
1 1 1    3    1  108 o     16.6    7.8       16.0  0.48   106.7 
1 1 1    3    1  109 o     34.6    9.8       20.0  0.80   216.4 
1 1 1    3    1  110 o     90.0    4.1       98.9  0.99   237.7 
1 1 1    3    1  111 o     31.4   10.1       37.2  0.89   161.9 
1 1 1    3    1  112 f     62.9    5.5       69.0  0.00   320.6 
1 1 1    3    1  113 o     84.5    4.9       74.6  0.98   338.4 
1 1 1    3    1  114 o     58.9    6.1       51.9  0.96   172.4 
1 1 1    3    1  115 o     50.2    7.8       41.3  0.94    27.4 
1 1 1    3    1  116 o     45.4    8.7       50.8  0.95   223.8 
1 1 1    3    1  117 o     23.9    9.6       19.4  0.69    16.1 
1 1 1    3    1  118 f     52.5    7.5       49.9  0.00   141.2 
1 1 1    3    1  119 o     28.5   10.2       35.8  0.87    84.6 
1 1 1    3    2    0 o     97.3    2.0      307.3  0.16   180.0 
1 1 1    3    2    1 o    138.0    1.5      818.3  0.54    45.4 
1 1 1    3    2    2 o    335.3    2.6     1570.6  0.78   350.3 
1 1 1    3    2    3 o    378.5    2.5     2652.7  0.94    22.2 
1 1 1    3    2    4 o    166.1    1.3      776.0  0.60   265.7 
1 1 1    3    2    5 o    215.7    1.5      758.0  0.76   210.5 
1 1 1    3    2    6 o    745.9    4.5     1598.5  0.85   131.8 
1 1 1    3    2    7 o    338.3    2.2      131.9  0.83   103.4 
1 1 1    3    2    8 o    951.0    8.1     1015.3  0.97   296.1 
1 1 1    3    2    9 o    719.9    4.4     1156.2  0.85   156.6 
1 1 1    3    2   10 o    613.3    3.9      481.4  0.94   102.1 
1 1 1    3    2   11 o   1033.4    8.5     2246.7  0.96    49.0 
1 1 1    3    2   12 o    176.6    1.7      459.1  0.41   344.9 
1 1 1    3    2   13 o    854.5    5.4     1172.4  0.97   241.9 
1 1 1    3    2   14 o    251.4    2.3      157.6  0.65   147.4 
1 1 1    3    2   15 o    226.0    2.1      347.7  0.52   306.7 
1 1 1    3    2   16 o    750.3    5.0      349.0  0.97   346.3 
1 1 1    3    2   17 o    256.7    2.5      544.4  0.55   314.4 
1 1 1    3    2   18 o     50.6    2.6      191.8  0.10   311.0 
1 1 1    3    2   19 o    622.8    4.2      558.8  0.95   336.9 
1 1 1    3    2   20 o    421.0    2.9      175.9  0.83    71.4 
1 1 1    3    2   21 o    430.7    3.1      627.4  0.91   272.6 
1 1 1    3    2   22 o    354.4    2.5      205.9  0.87   343.4 
1 1 1    3    2   23 o    240.3    2.2      183.6  0.60   258.3 
1 1 1    3    2   24 o    222.4    2.0      530.6  0.73   100.7 
1 1 1    3    2   25 o    245.4    2.2      545.6  0.88   250.4 
1 1 1    3    2   26 o    251.5    2.1      444.3  0.83   247.9 
1 1 1    3    2   27 o    563.1    3.6      495.1  0.95   149.9 
1 1 1    3    2   28 o    661.1    3.9      676.5  0.97   145.9 
1 1 1    3    2   29 o    538.2    3.5      472.8  0.95   193.8 
1 1 1    3    2   30 o    969.8    5.1     1052.3  0.99    86.6 
1 1 1    3    2   31 o    361.9    2.5      476.0  0.94   170.4 
1 1 1    3    2   32 o    651.7    3.8      544.8  0.97   102.8 
1 1 1    3    2   33 o    745.7    4.1      948.9  0.99    26.2 
1 1 1    3    2   34 o    481.3    2.9      720.4  0.97   294.3 
1 1 1    3    2   35 o    832.5    4.5      897.6  0.99    72.2 
1 1 1    3    2   36 o    353.4    2.4      446.2  0.94   207.2 
1 1 1    3    2   37 o    352.1    2.5      400.5  0.94   279.7 
1 1 1    3    2   38 f    159.2    2.0      281.3  0.00    77.3 
1 1 1    3    2   39 o    582.5    3.4      507.4  0.98   110.8 
1 1 1    3    2   40 o    785.4    4.3      660.0  0.99   305.4 
1 1 1    3    2   41 o    962.4    5.0      789.5  0.99   208.3 
1 1 1    3    2   42 o    531.4    3.2      717.2  0.99   310.9 
1 1 1    3    2   43 o    812.5    4.3      792.0  0.99    21.7 
1 1 1    3    2   44 o    136.5    2.3      228.1  0.83    86.4 
1 1 1    3    2   45 f    551.5    3.3      479.6  0.00   284.7 
1 1 1    3    2   46 o    972.7    5.2      741.8  0.99   118.1 
1 1 1    3    2   47 o    417.4    2.8      407.8  0.98   172.5 
1 1 1    3    2   48 o    508.3    3.2      422.9  0.98    23.3 
1 1 1    3    2   49 o    260.4    2.2      257.8  0.95    63.4 
1 1 1    3    2   50 o    355.5    2.6      439.3  0.98    45.4 
1 1 1    3    2   51 o    256.9    2.2      289.4  0.96   128.6 
1 1 1    3    2   52 f    314.2    2.3      444.4  0.00    43.6 
1 1 1    3    2   53 o    300.4    2.3      375.0  0.98   298.3 
1 1 1    3    2   54 o    655.4    3.9      502.0  0.99   340.2 
1 1 1    3    2   55 o    417.3    2.8      412.5  0.99   188.4 
1 1 1    3    2   56 o    323.2    2.4      356.7  0.98    25.5 
1 1 1    3    2   57 o    357.5    2.6      374.5  0.99   212.1 
1 1 1    3    2   58 o    448.6    2.9      311.7  0.99   338.9 
1 1 1    3    2   59 o    464.5    3.0      422.3  0.99   181.3 
1 1 1    3    2   60 o     94.5    3.0      123.0  0.85    78.2 
1 1 1    3    2   61 o    193.9    2.1      187.0  0.96   161.3 
1 1 1    3    2   62 o     52.7    4.7      107.9  0.70   125.2 
1 1 1    3    2   63 o    100.6    2.7      142.8  0.90   201.4 
1 1 1    3    2   64 o    365.6    2.6      413.7  0.99   145.3 
1 1 1    3    2   65 o    107.2    2.9       86.9  0.87     3.0 
1 1 1    3    2   66 o    280.3    2.4      224.6  0.98   199.1 
1 1 1    3    2   67 o    146.5    2.5      186.3  0.96   189.7 
1 1 1    3    2   68 o    306.6    2.5      172.5  0.98    25.3 
1 1 1    3    2   69 o    244.5    2.6      200.5  0.98   162.4 
1 1 1    3    2   70 o    173.4    2.4      151.5  0.97   209.2 
1 1 1    3    2   71 o    180.2    2.5      191.3  0.98   207.1 
1 1 1    3    2   72 o    532.8    3.4      543.2  1.00   111.6 
1 1 1    3    2   73 o    237.5    2.6      235.1  0.99   357.9 
1 1 1    3    2   74 o    180.7    2.4      157.7  0.98    30.9 
1 1 1    3    2   75 f    312.1    2.7      229.9  0.00   199.5 
1 1 1    3    2   76 o    256.3    2.6      277.8  0.99   115.1 
1 1 1    3    2   77 o    126.4    3.3      102.0  0.96   114.9 
1 1 1    3    2   78 o     70.6    4.4       67.2  0.89     0.4 
1 1 1    3    2   79 o    238.3    2.7      226.9  0.99   123.3 
1 1 1    3    2   80 o    213.7    2.6      178.0  0.99    98.2 
1 1 1    3    2   81 o    179.0    2.7      175.3  0.99   109.1 
1 1 1    3    2   82 o    170.8    2.6      172.6  0.99    17.3 
1 1 1    3    2   83 o    171.9    2.8      166.2  0.99   268.4 
1 1 1    3    2   84 o    199.1    2.5      176.7  0.99   240.8 
1 1 1    3    2   85 o     44.9    7.2       43.6  0.82   272.0 
1 1 1    3    2   86 o     32.4    9.3       43.0  0.75   119.2 
1 1 1    3    2   87 o     83.8    4.0       83.5  0.96    99.6 
1 1 1    3    2   88 o     75.1    4.5       70.2  0.95     5.1 
1 1 1    3    2   89 o    105.4    3.5      126.9  0.98   161.3 
1 1 1    3    2   90 o     76.4    4.5       92.1  0.97   149.8 
1 1 1    3    2   91 o    100.0    3.5       88.0  0.97    11.1 
1 1 1    3    2   92 o    109.1    3.4      109.5  0.98    77.6 
1 1 1    3    2   93 o    132.6    2.9      131.6  0.99   190.4 
1 1 1    3    2   94 o    129.4    3.0      126.5  0.99   329.2 
1 1 1    3    2   95 o     79.1    4.5       84.0  0.97    19.0 
1 1 1    3    2   96 o    174.3    2.6      160.9  0.99   103.7 
1 1 1    3    2   97 o     67.8    5.4       61.9  0.96   189.8 
1 1 1    3    2   98 o     50.6    6.7       48.5  0.93   352.3 
1 1 1    3    2   99 o    148.2    3.0      142.9  0.99    28.7 
1 1 1    3    2  100 o    101.6    3.5       91.7  0.98   122.7 
1 1 1    3    2  101 o     96.5    3.8       91.0  0.98   292.4 
1 1 1    3    2  102 o     18.1    8.3       21.5  0.56    44.8 
1 1 1    3    2  103 o     89.5    4.1       82.9  0.98   216.1 
1 1 1    3    2  104 f     38.2    8.8       44.8  0.00   122.3 
1 1 1    3    2  105 o    142.1    3.1      152.8  0.99   310.3 
1 1 1    3    2  106 o     72.5    4.8       55.6  0.97   358.2 
1 1 1    3    2  107 o     72.1    5.3       76.0  0.98   279.7 
1 1 1    3    2  108 o    148.0    2.8      158.1  0.99   251.4 
1 1 1    3    2  109 o     32.7    9.8       39.5  0.90   329.2 
1 1 1    3    2  110 o     70.2    5.6       57.9  0.97    43.6 
1 1 1    3    2  111 o     36.7    9.8       35.6  0.90    94.7 
1 1 1    3    2  112 o     55.0    6.5       55.6  0.96    10.5 
1 1 1    3    2  113 o     90.0    4.3      102.2  0.99   205.9 
1 1 1    3    2  114 o     57.2    6.5       61.2  0.97    60.9 
1 1 1    3    2  115 o     42.7    8.8       39.4  0.93   341.3 
1 1 1    3    2  116 o     55.8    6.5       49.4  0.96   194.3 
1 1 1    3    2  117 o     23.4    9.6       18.1  0.66    16.6 
1 1 1    3    2  118 o     51.3    7.2       47.5  0.95    20.8 
1 1 1    3    2  119 o    126.6    3.3      135.3  0.99    20.9 
1 1 1    3    3    0 o     60.7    2.8     1168.9  0.13     0.0 
1 1 1    3    3    1 o    210.9    2.7     1247.5  0.59   270.0 
1 1 1    3    3    2 o    567.5    5.8      829.0  0.99   360.0 
1 1 1    3    3    3 o    355.1    3.9     1456.6  0.93   270.0 
1 1 1    3    3    4 o    507.6    4.7     2323.3  1.00   180.0 
1 1 1    3    3    5 f    224.4    2.3      719.0  0.00   270.0 
1 1 1    3    3    6 o    348.0    2.9      345.7  0.91   180.0 
1 1 1    3    3    7 o    157.5    1.9     1418.6  0.46    90.0 
1 1 1    3    3    8 o    165.8    1.9     1015.5  0.73   180.0 
1 1 1    3    3    9 o    411.5    3.8      830.1  0.93   270.0 
1 1 1    3    3   10 o   1199.7   13.6     1951.8  1.00     0.0 
1 1 1    3    3   11 o     93.8    2.3      242.2  0.05    90.0 
1 1 1    3    3   12 o    700.2    6.0     1315.8  1.00   180.0 
1 1 1    3    3   13 o    507.2    4.9      601.2  1.00   270.0 
1 1 1    3    3   14 o     90.0    2.3      167.0  0.06   180.0 
1 1 1    3    3   15 o    647.2    6.1     1215.4  1.00   270.0 
1 1 1    3    3   16 o    950.0    9.3     1119.2  1.00     0.0 
1 1 1    3    3   17 o     77.8    3.0      218.1  0.20   270.0 
1 1 1    3    3   18 f     41.8    5.1      316.6  0.00     0.0 
1 1 1    3    3   19 o    416.1    4.3     1094.2  0.88    90.0 
1 1 1    3    3   20 o    454.1    4.5      574.0  0.99   180.0 
1 1 1    3    3   21 o    548.5    5.3      166.0  1.00   270.0 
1 1 1    3    3   22 o    384.7    4.1      104.8  0.70     0.0 
1 1 1    3    3   23 o    357.3    4.0      462.9  0.99   270.0 
1 1 1    3    3   24 o    118.7    2.9       35.7  0.38   180.0 
1 1 1    3    3   25 o    177.8    3.1      324.6  0.62    90.0 
1 1 1    3    3   26 o    154.4    2.9      241.0  0.59   360.0 
1 1 1    3    3   27 o    493.7    5.2      811.8  1.00   270.0 
1 1 1    3    3   28 o    928.2    8.5      863.0  1.00     0.0 
1 1 1    3    3   29 o   1111.9    8.6     1653.2  1.00    90.0 
1 1 1    3    3   30 o    219.1    3.1      448.1  0.96   360.0 
1 1 1    3    3   31 o    800.3    6.8      756.5  1.00   270.0 
1 1 1    3    3   32 o    766.2    6.4      633.6  1.00     0.0 
1 1 1    3    3   33 o    716.7    5.4      908.5  1.00   270.0 
1 1 1    3    3   34 f    395.6    3.8      525.4  0.00   360.0 
1 1 1    3    3   35 o    482.4    3.9      445.7  1.00    90.0 
1 1 1    3    3   36 o    449.0    4.2      198.4  1.00     0.0 
1 1 1    3    3   37 o    577.4    4.7      397.7  1.00    90.0 
1 1 1    3    3   38 o    825.1    6.4      472.3  1.00   180.0 
1 1 1    3    3   39 o    665.1    5.2      602.7  1.00   270.0 
1 1 1    3    3   40 o     40.1    9.7      290.7  0.46   180.0 
1 1 1    3    3   41 o    848.0    6.2      861.4  1.00   270.0 
1 1 1    3    3   42 o    111.6    3.9      138.6  0.56     0.0 
1 1 1    3    3   43 o    823.8    6.2      762.8  1.00    90.0 
1 1 1    3    3   44 f    531.6    4.7      486.4  0.00   180.0 
1 1 1    3    3   45 o    196.0    2.9       64.5  0.56    90.0 
1 1 1    3    3   46 o    672.6    5.5      657.7  1.00     0.0 
1 1 1    3    3   47 o    184.4    2.9      228.0  0.99    90.0 
1 1 1    3    3   48 o    637.9    5.1      475.2  1.00   360.0 
1 1 1    3    3   49 o    608.5    5.2      763.7  1.00   270.0 
1 1 1    3    3   50 o    121.1    3.3      286.1  0.99     0.0 
1 1 1    3    3   51 o     72.4    4.8       25.3  0.15    90.0 
1 1 1    3    3   52 o    141.2    3.2      122.0  0.91   180.0 
1 1 1    3    3   53 o    915.3    6.9      895.9  1.00   270.0 
1 1 1    3    3   54 o    707.5    6.3      709.6  1.00   180.0 
1 1 1    3    3   55 o    121.8    3.5       43.6  0.52    90.0 
1 1 1    3    3   56 o     72.7    5.2       18.7  0.13   180.0 
1 1 1    3    3   57 o    356.0    3.5      327.5  1.00   270.0 
1 1 1    3    3   58 o    205.9    2.9      108.8  1.00     0.0 
1 1 1    3    3   59 o    107.8    3.6       97.7  0.92    90.0 
1 1 1    3    3   60 o    452.4    4.3      376.0  1.00     0.0 
1 1 1    3    3   61 o    269.0    3.2      155.2  1.00   270.0 
1 1 1    3    3   62 o    168.2    3.2       79.5  0.98     0.0 
1 1 1    3    3   63 o    233.2    3.2      188.2  1.00    90.0 
1 1 1    3    3   64 o    258.0    3.2      198.2  1.00   360.0 
1 1 1    3    3   65 o    379.0    3.6      459.9  1.00    90.0 
1 1 1    3    3   66 o    100.5    4.3       49.0  0.82     0.0 
1 1 1    3    3   67 o    567.3    4.8      546.6  1.00   270.0 
1 1 1    3    3   68 f     82.8    5.4       49.3  0.00     0.0 
1 1 1    3    3   69 o    654.5    5.4      584.2  1.00    90.0 
1 1 1    3    3   70 o    188.7    3.2      118.0  1.00     0.0 
1 1 1    3    3   71 o    340.9    3.5      374.4  1.00    90.0 
1 1 1    3    3   72 o     74.7    4.9       65.6  0.94   180.0 
1 1 1    3    3   73 o    271.9    3.6      390.2  1.00   270.0 
1 1 1    3    3   74 o    342.0    4.0      316.3  1.00   180.0 
1 1 1    3    3   75 o     14.9   10.4       13.1  0.08    90.0 
1 1 1    3    3   76 o    249.0    3.3      233.3  1.00     0.0 
1 1 1    3    3   77 o    416.1    4.6      340.3  1.00    90.0 
1 1 1    3    3   78 o     98.4    5.3      117.2  1.00     0.0 
1 1 1    3    3   79 f    117.6    4.3       83.7  0.00   270.0 
1 1 1    3    3   80 o    263.7    4.1      239.0  1.00     0.0 
1 1 1    3    3   81 o     28.3   13.9       34.8  0.56   270.0 
1 1 1    3    3   82 o    128.6    4.3      159.1  1.00     0.0 
1 1 1    3    3   83 o    139.8    3.8      147.2  1.00   270.0 
1 1 1    3    3   84 o    188.3    3.9      191.8  1.00   180.0 
1 1 1    3    3   85 o    310.2    4.0      293.6  1.00    90.0 
1 1 1    3    3   86 o    142.2    4.1      149.4  1.00     0.0 
1 1 1    3    3   87 o     64.5    7.3      116.0  1.00    90.0 
1 1 1    3    3   88 o     24.2   13.3        8.2  0.19   180.0 
1 1 1    3    3   89 o     90.9    5.1      103.5  1.00    90.0 
1 1 1    3    3   90 o    191.5    3.5      205.4  1.00   360.0 
1 1 1    3    3   91 o    138.6    4.3      189.0  1.00    90.0 
1 1 1    3    3   92 o    202.4    3.5      178.6  1.00   180.0 
1 1 1    3    3   93 o     53.7   10.4       74.5  1.00   270.0 
1 1 1    3    3   94 o     33.3   13.2       55.9  0.99   180.0 
1 1 1    3    3   95 o     24.6   13.8        8.0  0.27   270.0 
1 1 1    3    3   96 f     29.3   13.7       29.5  0.00   360.0 
1 1 1    3    3   97 o     67.2    8.5       52.8  1.00   270.0 
1 1 1    3    3   98 o    231.0    3.6      215.7  1.00   360.0 
1 1 1    3    3   99 o     16.7   11.3       33.4  0.72   270.0 
1 1 1    3    3  100 o     72.5    6.5       91.8  1.00     0.0 
1 1 1    3    3  101 o     11.9    8.5        0.1  0.00   270.0 
1 1 1    3    3  102 o     38.9   13.7       61.5  1.00   180.0 
1 1 1    3    3  103 f     23.9   13.3       11.8  0.00    90.0 
1 1 1    3    3  104 o     30.7   14.9       20.7  0.84   180.0 
1 1 1    3    3  105 o     38.7   13.7       56.7  1.00    90.0 
1 1 1    3    3  106 o     18.4   12.3       27.1  0.76   180.0 
1 1 1    3    3  107 o     70.9    8.2       63.1  1.00   270.0 
1 1 1    3    3  108 o     48.6   12.5       43.4  1.00   180.0 
1 1 1    3    3  109 o    120.5    4.5      130.8  1.00    90.0 
1 1 1    3    3  110 o     20.3   12.8       19.4  0.68   180.0 
1 1 1    3    3  111 o     26.4   14.6        8.7  0.45    90.0 
1 1 1    3    3  112 o     82.2    6.0       97.6  1.00   180.0 
1 1 1    3    3  113 o     47.4   12.8       65.2  1.00   270.0 
1 1 1    3    3  114 o     55.8   11.5       57.4  1.00   360.0 
1 1 1    3    3  115 o     21.3   12.9       30.8  0.89    90.0 
1 1 1    3    3  116 o     14.2   10.0       22.3  0.59   180.0 
1 1 1    3    3  117 o     17.8   11.7        4.7  0.18    90.0 
1 1 1    3    3  118 o     93.9    6.1       90.4  1.00     0.0 
1 1 1    3    3  119 o     19.1   12.6       10.8  0.40    90.0 
1 1 1    4    0    0 o    104.6    1.9      424.9  0.27   360.0 
1 1 1    4    0    1 o    159.2    1.6      417.9  0.19    45.0 
1 1 1    4    0    2 o     28.5    2.9      412.1  0.13    90.0 
1 1 1    4    0    3 o    463.2    3.8       40.3  0.98   315.0 
1 1 1    4    0    4 o    362.2    3.4     1160.4  0.39   180.0 
1 1 1    4    0    5 o     63.2    2.7      800.4  0.22   225.0 
1 1 1    4    0    6 o    250.1    3.3     1469.5  0.29    90.0 
1 1 1    4    0    7 o    419.8    4.9      302.8  0.99   135.0 
1 1 1    4    0    8 o    808.6    7.9     1493.3  0.99     0.0 
1 1 1    4    0    9 o    375.6    4.5      714.7  0.34    45.0 
1 1 1    4    0   10 o    579.9    5.3      703.7  0.90    90.0 
1 1 1    4    0   11 o    283.1    3.2     1034.8  0.44   315.0 
1 1 1    4    0   12 o    520.5    5.0      370.1  1.00   180.0 
1 1 1    4    0   13 o    121.8    2.1      725.6  0.15   225.0 
1 1 1    4    0   14 o    655.9    4.7     1099.4  1.00    90.0 
1 1 1    4    0   15 o    107.1    1.7      341.8  0.34   135.0 
1 1 1    4    0   16 o    553.3    4.4      547.4  1.00   180.0 
1 1 1    4    0   17 o    104.5    1.9      195.4  0.12    45.0 
1 1 1    4    0   18 o    205.2    2.3      110.4  0.44   270.0 
1 1 1    4    0   19 o    489.1    4.2      416.1  0.98   315.0 
1 1 1    4    0   20 o     43.4    4.2      151.7  0.07     0.0 
1 1 1    4    0   21 o     64.9    2.6      388.0  0.08    45.0 
1 1 1    4    0   22 o     10.4    6.6      184.5  0.01    90.0 
1 1 1    4    0   23 o     98.3    2.4      260.6  0.08   135.0 
1 1 1    4    0   24 o    221.0    2.4       72.9  0.48     0.0 
1 1 1    4    0   25 o    219.5    2.6      190.0  0.67   225.0 
1 1 1    4    0   26 o    353.1    3.2      305.7  0.92    90.0 
1 1 1    4    0   27 o    846.5    6.2     1531.3  1.00   135.0 
1 1 1    4    0   28 o     14.6    8.8      335.3  0.09   180.0 
1 1 1    4    0   29 o     96.1    2.6       75.8  0.25   225.0 
1 1 1    4    0   30 o     57.1    4.2       83.2  0.11    90.0 
1 1 1    4    0   31 o    159.3    2.3       95.8  0.49   315.0 
1 1 1    4    0   32 o    351.4    3.9      336.5  1.00   360.0 
1 1 1    4    0   33 o    763.3    6.3      765.2  1.00   225.0 
1 1 1    4    0   34 o    305.0    3.4      367.2  0.99   270.0 
1 1 1    4    0   35 o    330.6    3.8      180.6  0.96   315.0 
1 1 1    4    0   36 o   1049.0    8.1     1052.1  1.00     0.0 
1 1 1    4    0   37 o    526.9    5.0      536.7  1.00    45.0 
1 1 1    4    0   38 o    294.3    3.4      292.7  1.00    90.0 
1 1 1    4    0   39 o   1250.3    8.9     1226.3  1.00   315.0 
1 1 1    4    0   40 o    209.9    3.1       74.9  0.60   180.0 
1 1 1    4    0   41 o   1187.4    8.6     1145.9  1.00   225.0 
1 1 1    4    0   42 o     99.9    3.9       28.4  0.17   270.0 
1 1 1    4    0   43 o    166.8    2.9       49.9  0.24   135.0 
1 1 1    4    0   44 o    509.5    4.5      518.0  1.00   180.0 
1 1 1    4    0   45 o    615.8    5.0      603.8  1.00   225.0 
1 1 1    4    0   46 o     17.2   10.7        0.1  0.01   270.0 
1 1 1    4    0   47 o    362.6    3.6      118.7  0.99   135.0 
1 1 1    4    0   48 o     24.1   12.3      110.0  0.16   180.0 
1 1 1    4    0   49 o    286.3    3.5      116.2  0.99   225.0 
1 1 1    4    0   50 o    275.1    3.6      282.0  1.00    90.0 
1 1 1    4    0   51 o    511.6    4.9      544.1  1.00   315.0 
1 1 1    4    0   52 o    394.7    4.1      613.3  1.00     0.0 
1 1 1    4    0   53 o     14.8    9.4        5.1  0.01    45.0 
1 1 1    4    0   54 o    148.6    3.3      285.8  1.00    90.0 
1 1 1    4    0   55 o    231.9    3.3      145.8  1.00   315.0 
1 1 1    4    0   56 o    239.0    3.2       68.8  0.96   180.0 
1 1 1    4    0   57 o    258.9    3.7      343.0  1.00    45.0 
1 1 1    4    0   58 o    381.0    3.9      240.2  1.00    90.0 
1 1 1    4    0   59 o    416.5    4.3      168.0  1.00   315.0 
1 1 1    4    0   60 o    149.6    3.4       35.3  0.67   360.0 
1 1 1    4    0   61 o    130.6    3.7      105.8  0.98    45.0 
1 1 1    4    0   62 o    430.6    4.3      467.8  1.00   270.0 
1 1 1    4    0   63 o    296.1    4.0      309.1  1.00   135.0 
1 1 1    4    0   64 o    135.4    3.7       71.5  0.96     0.0 
1 1 1    4    0   65 o    240.3    3.5      304.2  1.00   225.0 
1 1 1    4    0   66 o    157.8    3.4      282.9  1.00    90.0 
1 1 1    4    0   67 o    382.4    4.1      279.2  1.00   135.0 
1 1 1    4    0   68 o     81.4    5.8       63.8  0.89     0.0 
1 1 1    4    0   69 o    231.0    3.5      156.7  1.00    45.0 
1 1 1    4    0   70 o    377.9    4.1      404.8  1.00   270.0 
1 1 1    4    0   71 o    283.5    3.7      295.5  1.00   315.0 
1 1 1    4    0   72 o    165.3    3.7       65.4  1.00   360.0 
1 1 1    4    0   73 o     16.0   10.6       21.1  0.13   225.0 
1 1 1    4    0   74 o    124.2    3.9      151.9  1.00   270.0 
1 1 1    4    0   75 o    116.8    3.9       53.0  0.99   135.0 
1 1 1    4    0   76 f    424.8    4.7      430.3  0.00     0.0 
1 1 1    4    0   77 o     94.6    4.5        6.9  0.31   225.0 
1 1 1    4    0   78 o    568.3    5.4      503.2  1.00    90.0 
1 1 1    4    0   79 o    136.3    3.4      153.8  1.00   135.0 
1 1 1    4    0   80 o    346.6    3.9      313.7  1.00     0.0 
1 1 1    4    0   81 o    222.1    3.0      185.6  1.00   225.0 
1 1 1    4    0   82 o    114.3    4.7       66.0  1.00    90.0 
1 1 1    4    0   83 o    102.2    4.2      126.0  1.00   135.0 
1 1 1    4    0   84 o     21.8   12.8      138.7  0.98     0.0 
1 1 1    4    0   85 o    182.1    3.6      157.6  1.00   225.0 
1 1 1    4    0   86 o    211.2    4.1      205.8  1.00    90.0 
1 1 1    4    0   87 o     72.6    6.2       54.8  1.00   135.0 
1 1 1    4    0   88 o    164.5    3.8      132.7  1.00   180.0 
1 1 1    4    0   89 o     20.8   12.2        6.2  0.13    45.0 
1 1 1    4    0   90 o    199.6    3.6      218.6  1.00    90.0 
1 1 1    4    0   91 o     15.1   10.0       30.8  0.49   315.0 
1 1 1    4    0   92 o     14.8   10.4       30.8  0.50   180.0 
1 1 1    4    0   93 o     78.9    6.3       81.7  1.00   225.0 
1 1 1    4    0   94 o     11.1    8.1        7.9  0.12    90.0 
1 1 1    4    0   95 o    218.6    4.0      221.1  1.00   135.0 
1 1 1    4    0   96 o    108.6    4.7      107.9  1.00     0.0 
1 1 1    4    0   97 o     36.1   14.4       26.4  0.89    45.0 
1 1 1    4    0   98 o     85.5    5.8      107.4  1.00    90.0 
1 1 1    4    0   99 o     86.9    6.3       94.9  1.00   135.0 
1 1 1    4    0  100 o    143.5    4.4      143.6  1.00   180.0 
1 1 1    4    0  101 o     99.3    5.2       87.3  1.00   225.0 
1 1 1    4    0  102 o     13.3    9.3       15.2  0.35   270.0 
1 1 1    4    0  103 o     80.4    6.2       55.1  1.00   315.0 
1 1 1    4    0  104 o     50.6   11.3       56.1  1.00     0.0 
1 1 1    4    0  105 o     86.3    6.2      112.9  1.00   225.0 
1 1 1    4    0  106 o     74.5    7.2       89.4  1.00    90.0 
1 1 1    4    0  107 o     47.1   13.3       73.5  1.00   315.0 
1 1 1    4    0  108 o     65.0    8.8       77.0  1.00     0.0 
1 1 1    4    0  109 o     17.0   11.6       20.3  0.62    45.0 
1 1 1    4    0  110 o     53.7   10.0       44.6  1.00    90.0 
1 1 1    4    0  111 o     55.1   10.1       53.5  1.00   315.0 
1 1 1    4    0  112 o    194.0    3.8      191.1  1.00   180.0 
1 1 1    4    0  113 o     15.3   10.3       32.1  0.79   225.0 
1 1 1    4    0  114 o     84.7    6.2       68.8  1.00   270.0 
1 1 1    4    0  115 o     15.0   10.2       33.8  0.80   315.0 
1 1 1    4    0  116 o     40.0   14.7       46.4  1.00   180.0 
1 1 1    4    0  117 o     49.0   14.0       46.2  1.00   225.0 
1 1 1    4    0  118 o     55.0   11.4       69.3  1.00   270.0 
1 1 1    4    0  119 o     37.2   15.4       44.7  1.00   135.0 
1 1 1    4    1    0 o    160.4    1.8      511.1  0.49     0.0 
1 1 1    4    1    1 o     92.2    1.2      425.0  0.13   271.3 
1 1 1    4    1    2 o    102.7    1.2     1233.4  0.39   201.1 
1 1 1    4    1    3 o    341.6    2.3      450.3  0.82   255.6 
1 1 1    4    1    4 o    444.2    3.1      860.3  0.63     5.4 
1 1 1    4    1    5 o    778.4    6.0     1585.3  0.93     6.2 
1 1 1    4    1    6 o    262.0    2.5      259.7  0.43   313.4 
1 1 1    4    1    7 o    566.3    4.2     1544.4  0.86   151.6 
1 1 1    4    1    8 o    162.4    1.7      493.1  0.47   261.7 
1 1 1    4    1    9 o    364.3    2.6      858.1  0.74   258.1 
1 1 1    4    1   10 o    450.0    3.1      796.4  0.83   291.7 
1 1 1    4    1   11 o    653.5    4.2      897.2  0.95   206.0 
1 1 1    4    1   12 o    883.1    6.3     1178.8  0.96   155.4 
1 1 1    4    1   13 o    412.4    2.7      552.7  0.89   351.3 
1 1 1    4    1   14 o    285.9    2.0      536.8  0.64   204.5 
1 1 1    4    1   15 o    102.6    1.6      280.6  0.23   156.6 
1 1 1    4    1   16 f    586.0    3.5      168.4  0.00   130.4 
1 1 1    4    1   17 o     82.0    1.7      141.2  0.11   116.3 
1 1 1    4    1   18 o     90.7    1.6      406.9  0.04   271.6 
1 1 1    4    1   19 o    400.0    2.7      636.5  0.89   271.9 
1 1 1    4    1   20 o    430.9    2.9      186.4  0.83   223.9 
1 1 1    4    1   21 o    200.6    1.9      445.8  0.50   345.9 
1 1 1    4    1   22 o    318.2    2.3      544.4  0.87    13.6 
1 1 1    4    1   23 o    492.5    3.1      452.0  0.93     3.4 
1 1 1    4    1   24 o    796.4    4.6     1026.8  0.98   196.1 
1 1 1    4    1   25 o    413.4    2.7      838.1  0.93    53.8 
1 1 1    4    1   26 o    134.7    1.9       46.1  0.32   150.3 
1 1 1    4    1   27 o    522.3    3.4      532.9  0.96   281.1 
1 1 1    4    1   28 o    222.8    2.1      324.0  0.82   167.7 
1 1 1    4    1   29 o    484.7    3.2      550.5  0.95    14.5 
1 1 1    4    1   30 o    505.4    3.3      557.6  0.96   308.2 
1 1 1    4    1   31 o    273.2    2.2      515.2  0.92    11.8 
1 1 1    4    1   32 o   1278.4    7.0     1175.4  0.99   276.6 
1 1 1    4    1   33 f    812.2    4.8     1079.9  0.00   282.5 
1 1 1    4    1   34 o    410.6    2.8      562.6  0.96   100.0 
1 1 1    4    1   35 o    507.9    3.4      475.1  0.97   300.6 
1 1 1    4    1   36 o    603.4    3.8      721.8  0.98    68.2 
1 1 1    4    1   37 o    952.8    5.5      882.6  0.99   254.3 
1 1 1    4    1   38 o    265.3    2.1      282.7  0.90   249.9 
1 1 1    4    1   39 o    579.5    3.4      502.8  0.98    58.5 
1 1 1    4    1   40 o    452.6    2.9      450.4  0.97   198.7 
1 1 1    4    1   41 o    161.8    2.2       66.4  0.43    78.2 
1 1 1    4    1   42 o    514.9    3.1      632.3  0.98   118.3 
1 1 1    4    1   43 o   1111.6    5.8      986.6  1.00    99.3 
1 1 1    4    1   44 o    244.7    2.2      291.8  0.93   160.0 
1 1 1    4    1   45 o    541.3    3.3      466.5  0.98   177.1 
1 1 1    4    1   46 o    368.3    2.5      431.9  0.97    86.9 
1 1 1    4    1   47 o     48.3    4.8       63.3  0.17   105.1 
1 1 1    4    1   48 o    252.3    2.1      159.0  0.91   301.6 
1 1 1    4    1   49 o    340.5    2.4      419.3  0.98   158.7 
1 1 1    4    1   50 o    321.4    2.3      102.2  0.90    75.5 
1 1 1    4    1   51 o    251.7    2.2      285.1  0.96   338.9 
1 1 1    4    1   52 o    498.2    3.1      475.1  0.99   194.7 
1 1 1    4    1   53 o    218.9    2.2      216.9  0.94   233.6 
1 1 1    4    1   54 o    104.9    2.6      171.9  0.85    33.8 
1 1 1    4    1   55 o    281.4    2.4      270.3  0.97   338.0 
1 1 1    4    1   56 o    441.1    3.1      410.7  0.99   247.5 
1 1 1    4    1   57 o     47.1    5.5       75.7  0.41    69.0 
1 1 1    4    1   58 o    296.8    2.4      306.8  0.98   229.1 
1 1 1    4    1   59 o     81.1    3.6      141.3  0.83   336.7 
1 1 1    4    1   60 o    442.2    3.1      363.6  0.99   231.1 
1 1 1    4    1   61 o    412.5    3.1      401.1  0.99   186.2 
1 1 1    4    1   62 o    479.0    3.2      451.7  0.99    30.4 
1 1 1    4    1   63 o    487.0    3.5      428.7  0.99    69.3 
1 1 1    4    1   64 o    434.0    3.1      403.9  0.99   218.8 
1 1 1    4    1   65 o    151.8    2.4      142.3  0.95   239.4 
1 1 1    4    1   66 o    385.4    2.8      383.6  0.99    55.4 
1 1 1    4    1   67 o    448.0    3.2      469.7  1.00   322.4 
1 1 1    4    1   68 o     81.3    3.8       96.5  0.87    12.0 
1 1 1    4    1   69 o    156.4    2.6      134.1  0.96   103.6 
1 1 1    4    1   70 o    147.1    2.5      223.0  0.98    19.9 
1 1 1    4    1   71 o    176.2    2.5      178.7  0.98    82.8 
1 1 1    4    1   72 o    208.5    2.3      235.9  0.99   187.1 
1 1 1    4    1   73 o     21.3    8.7       32.1  0.25   240.1 
1 1 1    4    1   74 o    261.1    2.4      279.4  0.99   347.5 
1 1 1    4    1   75 o    325.9    2.7      266.7  0.99    20.3 
1 1 1    4    1   76 o    336.1    2.8      279.0  0.99   251.9 
1 1 1    4    1   77 o    160.8    2.5       94.8  0.97    13.6 
1 1 1    4    1   78 o     76.9    4.0       81.3  0.92    43.9 
1 1 1    4    1   79 o    168.3    2.4      117.4  0.98   342.9 
1 1 1    4    1   80 o    234.0    2.5      236.8  0.99    39.6 
1 1 1    4    1   81 o    142.6    2.6      123.3  0.98   336.7 
1 1 1    4    1   82 o    170.3    2.6      152.9  0.99   140.1 
1 1 1    4    1   83 o    195.4    2.5      155.8  0.99    53.2 
1 1 1    4    1   84 o    239.2    2.7      210.7  0.99   105.0 
1 1 1    4    1   85 o     88.8    3.7       63.6  0.94   320.9 
1 1 1    4    1   86 o     63.2    5.1       48.5  0.90   305.1 
1 1 1    4    1   87 f     65.4    4.9       55.2  0.00   309.1 
1 1 1    4    1   88 o     59.2    5.6       78.8  0.94   336.1 
1 1 1    4    1   89 o    241.8    2.6      214.8  1.00   343.4 
1 1 1    4    1   90 o     48.0    6.7       53.9  0.91   140.1 
1 1 1    4    1   91 o    148.3    2.8      177.1  0.99   239.7 
1 1 1    4    1   92 o    173.1    2.7      168.2  0.99   175.7 
1 1 1    4    1   93 o    128.6    2.9      139.0  0.99    26.0 
1 1 1    4    1   94 o    127.8    3.1      135.9  0.99    81.6 
1 1 1    4    1   95 o     56.5    6.0       61.8  0.95   133.9 
1 1 1    4    1   96 o    134.3    2.9      119.8  0.99   289.9 
1 1 1    4    1   97 o    111.0    3.4      110.8  0.99     1.8 
1 1 1    4    1   98 o     23.1    9.3       25.8  0.67   243.7 
1 1 1    4    1   99 o     22.8    9.3       29.9  0.73    97.5 
1 1 1    4    1  100 o     57.2    6.3       53.4  0.95    29.2 
1 1 1    4    1  101 o    151.9    2.8      154.5  0.99   112.4 
1 1 1    4    1  102 o    105.6    3.8      116.6  0.99   207.7 
1 1 1    4    1  103 o     26.7    9.5       34.4  0.83   203.6 
1 1 1    4    1  104 o    102.0    4.0      103.8  0.99   193.7 
1 1 1    4    1  105 o     18.6    8.2       21.1  0.60    36.2 
1 1 1    4    1  106 o    134.6    3.1      132.3  0.99   233.1 
1 1 1    4    1  107 o     68.2    5.3       80.3  0.98    59.6 
1 1 1    4    1  108 o     40.7    8.6       29.7  0.89   341.5 
1 1 1    4    1  109 o     17.4    8.1       14.5  0.46   219.3 
1 1 1    4    1  110 o     65.9    5.7       78.5  0.98   251.7 
1 1 1    4    1  111 o    128.4    3.3      130.7  0.99   147.1 
1 1 1    4    1  112 o     27.0   10.0       15.5  0.66    69.9 
1 1 1    4    1  113 o     68.9    5.2       63.3  0.97    82.6 
1 1 1    4    1  114 o     56.9    6.7       71.5  0.97   242.7 
1 1 1    4    1  115 o    105.3    3.8       92.0  0.99   118.6 
1 1 1    4    1  116 o     32.5   10.1       31.1  0.87   207.8 
1 1 1    4    1  117 o     37.8   10.4       23.9  0.85   323.4 
1 1 1    4    1  118 o     45.7    8.4       59.0  0.95   249.4 
1 1 1    4    1  119 o     86.4    4.7       80.5  0.98   153.8 
1 1 1    4    2    0 o    433.8    4.6     2008.7  0.99   360.0 
1 1 1    4    2    1 o    209.8    1.8      467.3  0.80    19.8 
1 1 1    4    2    2 o     89.2    1.4      297.8  0.09   305.2 
1 1 1    4    2    3 o    339.6    2.2      549.4  0.80   347.7 
1 1 1    4    2    4 o    359.6    2.4      775.2  0.43   327.6 
1 1 1    4    2    5 o    458.9    2.8     1423.2  0.66   293.5 
1 1 1    4    2    6 o    204.9    1.8      194.2  0.62    48.7 
1 1 1    4    2    7 o    389.0    2.4      182.8  0.79   163.9 
1 1 1    4    2    8 o    119.6    1.3      488.8  0.27   127.0 
1 1 1    4    2    9 o    613.1    3.6      163.2  0.95   207.6 
1 1 1    4    2   10 o    132.1    1.4      518.7  0.41   314.2 
1 1 1    4    2   11 f    343.6    2.4      350.0  0.00    64.1 
1 1 1    4    2   12 o    511.9    3.3      744.3  0.82    56.8 
1 1 1    4    2   13 f     60.0    1.9       57.7  0.00   195.1 
1 1 1    4    2   14 o     69.5    2.0      426.3  0.07    97.0 
1 1 1    4    2   15 o    399.7    3.0      689.8  0.91   135.6 
1 1 1    4    2   16 o     70.9    2.1      236.0  0.19   199.4 
1 1 1    4    2   17 o    590.2    3.8      877.0  0.95    36.4 
1 1 1    4    2   18 o    719.2    4.6     1177.1  0.97   222.8 
1 1 1    4    2   19 o    215.8    2.1      110.4  0.28   285.1 
1 1 1    4    2   20 o    192.3    2.0      304.6  0.31    52.4 
1 1 1    4    2   21 o    188.1    2.0      180.0  0.05    19.3 
1 1 1    4    2   22 o    390.8    2.8      282.9  0.90   251.3 
1 1 1    4    2   23 o    279.8    2.3      489.9  0.84   324.1 
1 1 1    4    2   24 o    679.5    4.2      633.0  0.96   264.4 
1 1 1    4    2   25 o    439.9    3.0      629.2  0.94    80.5 
1 1 1    4    2   26 o    108.0    2.0      402.0  0.37   181.7 
1 1 1    4    2   27 o    599.7    3.8      771.3  0.97    69.7 
1 1 1    4    2   28 o    280.6    2.2      265.8  0.75   114.9 
1 1 1    4    2   29 o    724.4    4.4      726.3  0.98   105.3 
1 1 1    4    2   30 o    190.3    1.9      552.3  0.86    62.7 
1 1 1    4    2   31 o    657.8    4.0     1023.6  0.98   254.1 
1 1 1    4    2   32 o    737.7    4.4      825.6  0.98   183.0 
1 1 1    4    2   33 o   1518.1    9.0     1575.6  1.00   101.9 
1 1 1    4    2   34 o   1089.5    5.9     1038.5  0.99   220.3 
1 1 1    4    2   35 o    730.1    4.6      636.6  0.98   128.8 
1 1 1    4    2   36 o    326.5    2.5      336.0  0.93   356.9 
1 1 1    4    2   37 o    126.4    2.2      204.5  0.66    12.3 
1 1 1    4    2   38 o    420.5    2.8      312.9  0.95    95.5 
1 1 1    4    2   39 o    348.6    2.6      430.8  0.96    63.5 
1 1 1    4    2   40 o    622.6    3.5      488.5  0.98    20.2 
1 1 1    4    2   41 o    372.0    2.6      266.6  0.94   122.8 
1 1 1    4    2   42 o    719.2    4.0      605.8  0.99   194.4 
1 1 1    4    2   43 o    489.3    3.1      452.9  0.98   113.6 
1 1 1    4    2   44 o    999.5    5.2      947.7  1.00   319.7 
1 1 1    4    2   45 o    365.8    2.5      504.8  0.98    89.2 
1 1 1    4    2   46 o    244.4    2.1      442.9  0.96   187.4 
1 1 1    4    2   47 o    251.3    2.2      294.2  0.95   338.5 
1 1 1    4    2   48 o    606.7    3.5      581.7  0.99    31.2 
1 1 1    4    2   49 o     85.8    3.0       13.3  0.10   225.2 
1 1 1    4    2   50 o    185.8    2.1      153.8  0.88   120.3 
1 1 1    4    2   51 o    231.4    2.2      197.4  0.93   233.6 
1 1 1    4    2   52 o    263.1    2.2      104.7  0.89   170.6 
1 1 1    4    2   53 o    316.2    2.4      138.2  0.94    84.1 
1 1 1    4    2   54 o    151.3    2.1      241.0  0.93   148.6 
1 1 1    4    2   55 o    549.4    3.3      495.8  0.99   237.7 
1 1 1    4    2   56 o    576.1    3.4      421.9  0.99   116.6 
1 1 1    4    2   57 o    494.2    3.2      532.8  0.99   144.7 
1 1 1    4    2   58 o    310.2    2.3      222.7  0.97   145.1 
1 1 1    4    2   59 o    216.1    2.2      132.7  0.94   271.3 
1 1 1    4    2   60 o    672.1    3.8      642.5  1.00   109.6 
1 1 1    4    2   61 o     73.1    3.6       88.6  0.73     0.9 
1 1 1    4    2   62 o    194.7    2.1      186.8  0.96     6.8 
1 1 1    4    2   63 o    361.4    2.7      372.6  0.99   236.4 
1 1 1    4    2   64 o    129.9    2.5      128.5  0.93   337.5 
1 1 1    4    2   65 o    189.0    2.3      136.1  0.96    69.3 
1 1 1    4    2   66 o    302.1    2.5      322.3  0.99   130.2 
1 1 1    4    2   67 o    180.0    2.3      161.0  0.97    67.2 
1 1 1    4    2   68 o    194.1    2.2      196.2  0.98   317.2 
1 1 1    4    2   69 o     55.5    5.5       17.5  0.27   312.1 
1 1 1    4    2   70 o    306.9    2.5      239.5  0.99    50.8 
1 1 1    4    2   71 o    409.7    3.2      344.0  0.99   323.9 
1 1 1    4    2   72 o     19.0    7.9       42.1  0.28   100.0 
1 1 1    4    2   73 o    311.2    2.8      262.4  0.99     1.4 
1 1 1    4    2   74 o    392.3    2.9      390.6  1.00   343.1 
1 1 1    4    2   75 o    278.6    2.6      231.5  0.99   173.5 
1 1 1    4    2   76 o    124.2    2.8      113.5  0.96   194.6 
1 1 1    4    2   77 o     73.3    4.0       91.4  0.92   334.5 
1 1 1    4    2   78 o    137.8    2.7      114.1  0.97    41.0 
1 1 1    4    2   79 o     73.0    3.9       64.5  0.90   225.3 
1 1 1    4    2   80 o    126.9    2.8      112.6  0.97   247.3 
1 1 1    4    2   81 o    285.2    2.5      279.6  1.00   296.7 
1 1 1    4    2   82 o    119.9    3.1      109.7  0.97   186.3 
1 1 1    4    2   83 o    110.6    3.2      132.3  0.98   120.9 
1 1 1    4    2   84 o    301.5    3.0      289.8  1.00   214.0 
1 1 1    4    2   85 o     61.9    4.9       48.2  0.89    15.3 
1 1 1    4    2   86 o     36.1    9.2       69.3  0.88   296.8 
1 1 1    4    2   87 o    170.1    2.5      142.4  0.99   219.2 
1 1 1    4    2   88 o    107.9    3.3      100.2  0.98   209.8 
1 1 1    4    2   89 o     71.0    4.4       61.3  0.94   174.6 
1 1 1    4    2   90 o     48.2    7.1       36.5  0.86   172.9 
1 1 1    4    2   91 o     44.4    6.9       58.7  0.91   318.0 
1 1 1    4    2   92 o     58.3    5.7       62.9  0.94   155.3 
1 1 1    4    2   93 o     94.2    3.6      110.0  0.98   323.0 
1 1 1    4    2   94 o    137.1    3.0      144.1  0.99   308.7 
1 1 1    4    2   95 o    129.9    2.8      134.4  0.99   273.0 
1 1 1    4    2   96 o    107.5    3.6       98.1  0.98   225.6 
1 1 1    4    2   97 o     85.8    4.1       96.5  0.98   207.0 
1 1 1    4    2   98 o    113.8    3.4      105.7  0.99   251.1 
1 1 1    4    2   99 o    125.0    3.2      127.4  0.99   317.3 
1 1 1    4    2  100 o    128.0    3.2      115.5  0.99   187.2 
1 1 1    4    2  101 o     52.0    6.3       59.3  0.95   163.8 
1 1 1    4    2  102 o     49.8    6.9       40.8  0.93   347.0 
1 1 1    4    2  103 o     52.1    7.2       64.6  0.96    69.0 
1 1 1    4    2  104 o     83.9    4.3       84.3  0.98   186.1 
1 1 1    4    2  105 o     68.3    5.3       62.2  0.97   127.7 
1 1 1    4    2  106 o     26.3    9.8       22.8  0.75    84.5 
1 1 1    4    2  107 o     66.1    5.7       90.2  0.98   127.7 
1 1 1    4    2  108 o     65.0    5.8       69.6  0.97   223.2 
1 1 1    4    2  109 o    125.6    3.5      126.4  0.99   231.3 
1 1 1    4    2  110 o     24.8    9.9       33.9  0.84   218.1 
1 1 1    4    2  111 o     57.4    6.5       59.8  0.97   332.3 
1 1 1    4    2  112 o     83.9    4.5       80.4  0.98    49.8 
1 1 1    4    2  113 o     51.1    7.1       49.7  0.95   263.1 
1 1 1    4    2  114 o     25.1    9.9       28.9  0.82   251.8 
1 1 1    4    2  115 o     91.0    4.3       84.3  0.98    48.7 
1 1 1    4    2  116 o     47.5    7.7       22.2  0.88   299.8 
1 1 1    4    2  117 o     86.2    4.8       76.9  0.98   222.5 
1 1 1    4    2  118 o     32.1   10.0       18.2  0.76   333.1 
1 1 1    4    2  119 o     51.4    7.3       47.9  0.95    60.6 
1 1 1    4    3    0 o    367.1    3.5      373.9  0.95   180.0 
1 1 1    4    3    1 o    314.0    2.3      780.1  0.54   156.2 
1 1 1    4    3    2 o     60.6    1.9      407.9  0.10    39.2 
1 1 1    4    3    3 o    366.1    2.8     1238.1  0.05   211.4 
1 1 1    4    3    4 o    577.0    3.7     1322.0  0.89   149.9 
1 1 1    4    3    5 o     89.2    1.5      542.6  0.32   204.7 
1 1 1    4    3    6 o    405.7    2.6      350.0  0.84   314.6 
1 1 1    4    3    7 o    277.3    1.8      411.0  0.66   153.0 
1 1 1    4    3    8 o    529.4    3.1      596.5  0.86   133.2 
1 1 1    4    3    9 o    706.6    3.8     1278.1  0.92    41.3 
1 1 1    4    3   10 o    389.7    2.6      282.4  0.88   287.4 
1 1 1    4    3   11 o    739.9    4.4     1606.6  0.95   319.7 
1 1 1    4    3   12 o    155.1    1.6      407.4  0.25   157.8 
1 1 1    4    3   13 o    516.1    3.4      455.5  0.92   116.0 
1 1 1    4    3   14 o    532.8    3.5      696.1  0.94   205.8 
1 1 1    4    3   15 o    896.5    5.4     1234.0  0.98   232.4 
1 1 1    4    3   16 o    513.0    3.8      889.0  0.93   346.7 
1 1 1    4    3   17 o    269.2    2.4       67.7  0.64   103.9 
1 1 1    4    3   18 f    254.1    2.3      290.2  0.00    16.3 
1 1 1    4    3   19 o    236.5    2.2      419.3  0.77   342.3 
1 1 1    4    3   20 o     73.9    2.4      181.9  0.08   322.6 
1 1 1    4    3   21 o    153.9    2.0      245.6  0.42   204.7 
1 1 1    4    3   22 o     69.7    2.7       82.0  0.09   328.2 
1 1 1    4    3   23 o    772.9    5.0      815.1  0.98   203.0 
1 1 1    4    3   24 f    543.6    3.8      662.2  0.00   294.0 
1 1 1    4    3   25 o    552.5    3.9      628.2  0.96    89.6 
1 1 1    4    3   26 o    191.4    2.0      256.3  0.72   194.2 
1 1 1    4    3   27 o    438.8    3.3      727.7  0.95   297.8 
1 1 1    4    3   28 o    976.9    5.6     1306.2  0.99   271.0 
1 1 1    4    3   29 o    600.1    4.0      304.8  0.96   325.3 
1 1 1    4    3   30 o    511.8    3.5      484.0  0.96   328.2 
1 1 1    4    3   31 o    225.3    2.2      287.0  0.81   262.4 
1 1 1    4    3   32 o    488.2    3.3      805.0  0.97    81.9 
1 1 1    4    3   33 o    280.3    2.5      176.6  0.79   127.3 
1 1 1    4    3   34 o    442.9    3.0      373.3  0.95     5.2 
1 1 1    4    3   35 o   1152.3    6.5     1213.7  0.99   331.5 
1 1 1    4    3   36 o    629.3    3.7      648.0  0.98   343.6 
1 1 1    4    3   37 o    572.1    3.5      637.7  0.98    61.9 
1 1 1    4    3   38 o    401.3    2.6      289.2  0.94   225.6 
1 1 1    4    3   39 o    362.3    2.6      295.8  0.95   356.9 
1 1 1    4    3   40 o    125.8    2.2       93.0  0.49   256.5 
1 1 1    4    3   41 o    198.3    2.0      331.3  0.92   159.6 
1 1 1    4    3   42 o    374.3    2.6      364.5  0.96   242.6 
1 1 1    4    3   43 o    564.3    3.3      589.5  0.99   217.0 
1 1 1    4    3   44 o    747.4    4.1      707.5  0.99    24.6 
1 1 1    4    3   45 o    955.4    5.1      972.7  1.00   174.1 
1 1 1    4    3   46 o    195.8    2.3       74.8  0.67   274.0 
1 1 1    4    3   47 o   1145.1    5.9     1079.4  1.00   289.7 
1 1 1    4    3   48 o     70.8    3.3      118.8  0.52   276.7 
1 1 1    4    3   49 o    272.8    2.3      225.4  0.94   312.2 
1 1 1    4    3   50 f    429.2    2.8      400.3  0.00   185.3 
1 1 1    4    3   51 o    368.6    2.6      316.0  0.98   324.8 
1 1 1    4    3   52 o    201.4    2.1      142.7  0.90   342.7 
1 1 1    4    3   53 o    615.5    3.6      541.2  0.99    93.2 
1 1 1    4    3   54 o    176.3    2.1      166.5  0.92   174.2 
1 1 1    4    3   55 o    225.3    2.1      195.5  0.95    64.0 
1 1 1    4    3   56 o    416.4    2.9      326.1  0.98    54.3 
1 1 1    4    3   57 f    249.0    2.2      234.0  0.00   165.8 
1 1 1    4    3   58 o    187.0    2.1      206.4  0.95   131.8 
1 1 1    4    3   59 o    244.1    2.1      148.2  0.95   289.2 
1 1 1    4    3   60 o    425.7    2.8      360.7  0.99   114.1 
1 1 1    4    3   61 o    303.5    2.3      256.5  0.98   209.4 
1 1 1    4    3   62 o    225.0    2.2      208.8  0.97   177.2 
1 1 1    4    3   63 o     74.4    3.3       63.0  0.68   329.2 
1 1 1    4    3   64 o     55.9    5.0      128.7  0.81     1.3 
1 1 1    4    3   65 o    232.4    2.2      253.1  0.98   160.8 
1 1 1    4    3   66 o    293.7    2.3      288.1  0.99    80.3 
1 1 1    4    3   67 o    570.4    3.4      542.3  1.00   302.4 
1 1 1    4    3   68 o    811.2    4.5      750.0  1.00   272.7 
1 1 1    4    3   69 f    248.7    2.2      245.8  0.00   219.7 
1 1 1    4    3   70 o    328.7    2.5      290.0  0.99   350.6 
1 1 1    4    3   71 o     71.3    3.7      110.4  0.90   262.5 
1 1 1    4    3   72 o    324.0    2.6      286.7  0.99   174.2 
1 1 1    4    3   73 o    109.5    3.0      101.6  0.94   209.3 
1 1 1    4    3   74 o    239.2    2.4      244.9  0.99   181.6 
1 1 1    4    3   75 o    170.2    2.3      177.8  0.98   202.8 
1 1 1    4    3   76 o    125.7    2.8      120.6  0.96   248.5 
1 1 1    4    3   77 o    297.7    2.5      290.8  0.99   301.4 
1 1 1    4    3   78 o    330.1    2.8      255.7  0.99   104.7 
1 1 1    4    3   79 o    199.5    2.4      195.0  0.99   275.7 
1 1 1    4    3   80 o    164.2    2.6      165.0  0.98   239.3 
1 1 1    4    3   81 o    202.2    2.4      181.2  0.99   272.9 
1 1 1    4    3   82 o    185.9    2.5      166.3  0.99   168.7 
1 1 1    4    3   83 o    154.3    2.6      124.2  0.98   113.5 
1 1 1    4    3   84 o    175.4    2.7      143.5  0.99     5.4 
1 1 1    4    3   85 o    238.6    2.6      212.0  0.99   126.9 
1 1 1    4    3   86 o    155.7    2.8      158.8  0.99    42.6 
1 1 1    4    3   87 o    185.0    2.6      208.8  0.99   230.7 
1 1 1    4    3   88 o    168.8    2.6      178.5  0.99    68.4 
1 1 1    4    3   89 o     18.5    7.9       47.3  0.67   328.6 
1 1 1    4    3   90 o     38.6    7.8       13.7  0.50   311.0 
1 1 1    4    3   91 o     37.2    9.1       45.3  0.86   213.0 
1 1 1    4    3   92 o     90.5    4.0      111.5  0.98   133.1 
1 1 1    4    3   93 o    104.0    3.5      103.5  0.98   137.6 
1 1 1    4    3   94 o    111.2    3.3      120.1  0.99   158.3 
1 1 1    4    3   95 o    261.8    2.5      279.7  1.00   172.4 
1 1 1    4    3   96 o     23.0    9.2        8.2  0.26    64.0 
1 1 1    4    3   97 o     16.1    7.5       22.8  0.49   182.7 
1 1 1    4    3   98 o     95.1    3.9       76.3  0.98   185.1 
1 1 1    4    3   99 o    203.3    2.6      211.7  1.00   196.5 
1 1 1    4    3  100 o     32.4   10.2       27.5  0.81   319.3 
1 1 1    4    3  101 o     50.0    6.9       55.1  0.95   334.3 
1 1 1    4    3  102 o     37.3   10.0       37.2  0.89    94.6 
1 1 1    4    3  103 o     77.6    4.5       87.8  0.98   146.2 
1 1 1    4    3  104 o     66.8    5.4       68.5  0.97    21.6 
1 1 1    4    3  105 o     34.1    9.4       58.1  0.93   174.5 
1 1 1    4    3  106 o     54.4    6.4       43.6  0.95    23.2 
1 1 1    4    3  107 o     95.3    3.8      112.1  0.99   355.8 
1 1 1    4    3  108 o     49.1    7.6       56.8  0.96    94.8 
1 1 1    4    3  109 o     21.8    9.2       34.0  0.82    14.3 
1 1 1    4    3  110 o     38.4    9.2       30.6  0.89   323.0 
1 1 1    4    3  111 o     90.9    4.4       91.6  0.99    91.5 
1 1 1    4    3  112 f     69.9    5.6       73.5  0.00   134.5 
1 1 1    4    3  113 o     68.3    5.4       66.9  0.97   177.1 
1 1 1    4    3  114 o     21.9    9.3        9.1  0.39   134.2 
1 1 1    4    3  115 o     23.2    9.7       40.1  0.86   207.7 
1 1 1    4    3  116 o     56.8    6.8       56.5  0.96   262.6 
1 1 1    4    3  117 f     34.1   10.6       51.4  0.00     2.4 
1 1 1    4    3  118 o     79.8    4.8       87.6  0.98   110.7 
1 1 1    4    3  119 o     55.7    6.7       62.8  0.96   309.0 
1 1 1    4    4    0 o    253.2    4.2      203.9  0.66   180.0 
1 1 1    4    4    1 o    892.5    7.5      898.2  1.00    90.0 
1 1 1    4    4    2 o    412.7    3.8      615.6  0.79     0.0 
1 1 1    4    4    3 o    784.3    6.7     1171.7  1.00    90.0 
1 1 1    4    4    4 o    394.6    4.2     1007.2  0.94   180.0 
1 1 1    4    4    5 o    573.2    5.9      295.2  1.00   270.0 
1 1 1    4    4    6 o    262.9    3.0       33.9  0.85   180.0 
1 1 1    4    4    7 o    166.7    2.0      209.1  0.52   270.0 
1 1 1    4    4    8 o    588.9    4.4      739.8  1.00   360.0 
1 1 1    4    4    9 o    132.5    1.9      446.0  0.32    90.0 
1 1 1    4    4   10 o   1087.9    9.1     1517.4  1.00   180.0 
1 1 1    4    4   11 o     51.8    2.8      247.4  0.11    90.0 
1 1 1    4    4   12 o    365.4    3.4       73.4  0.62   180.0 
1 1 1    4    4   13 o     31.1    6.3      311.0  0.07   270.0 
1 1 1    4    4   14 o    386.6    3.8      397.9  0.95   180.0 
1 1 1    4    4   15 o    691.1    6.1      778.7  1.00    90.0 
1 1 1    4    4   16 o    145.0    2.7      526.3  0.30     0.0 
1 1 1    4    4   17 o     11.2    7.7      585.3  0.05    90.0 
1 1 1    4    4   18 o     65.1    3.4       25.4  0.01   180.0 
1 1 1    4    4   19 o     72.5    3.7      477.4  0.33   270.0 
1 1 1    4    4   20 o    872.8    8.6      906.6  1.00   180.0 
1 1 1    4    4   21 o    233.0    3.6       54.2  0.03    90.0 
1 1 1    4    4   22 o    707.1    7.6      347.4  1.00   180.0 
1 1 1    4    4   23 o    572.6    5.5      511.5  1.00   270.0 
1 1 1    4    4   24 o    503.4    4.9      741.0  1.00     0.0 
1 1 1    4    4   25 o    500.8    5.0      730.7  1.00   270.0 
1 1 1    4    4   26 o    361.8    3.8      319.9  1.00     0.0 
1 1 1    4    4   27 o     39.7    8.5      139.3  0.07    90.0 
1 1 1    4    4   28 o    472.1    5.1      578.4  1.00   180.0 
1 1 1    4    4   29 o    682.9    6.3      531.6  1.00   270.0 
1 1 1    4    4   30 o    256.8    3.4      338.0  0.98     0.0 
1 1 1    4    4   31 o    372.4    4.3      289.3  0.99    90.0 
1 1 1    4    4   32 o    414.9    4.6       85.9  0.89   180.0 
1 1 1    4    4   33 o    607.6    5.9      589.4  1.00   270.0 
1 1 1    4    4   34 o    902.6    8.3     1017.7  1.00     0.0 
1 1 1    4    4   35 o   1016.6    7.9      977.0  1.00   270.0 
1 1 1    4    4   36 o    547.8    5.2      169.3  1.00   180.0 
1 1 1    4    4   37 o   1319.3   10.0     1400.6  1.00    90.0 
1 1 1    4    4   38 o    992.5    8.2     1103.1  1.00     0.0 
1 1 1    4    4   39 o     77.3    4.7      150.2  0.44    90.0 
1 1 1    4    4   40 f    159.3    2.9      525.3  0.00   180.0 
1 1 1    4    4   41 o     75.1    4.1       90.9  0.32   270.0 
1 1 1    4    4   42 o    390.4    3.7      627.3  1.00   180.0 
1 1 1    4    4   43 o    356.5    3.3      101.5  0.97    90.0 
1 1 1    4    4   44 o     11.5    7.7      132.9  0.10   180.0 
1 1 1    4    4   45 o    293.5    3.0      255.2  1.00   270.0 
1 1 1    4    4   46 o    141.4    3.1      197.9  0.94   180.0 
1 1 1    4    4   47 o    310.2    3.0      310.7  1.00   270.0 
1 1 1    4    4   48 o    409.5    4.0      461.1  1.00   180.0 
1 1 1    4    4   49 o    342.3    3.5      341.3  1.00    90.0 
1 1 1    4    4   50 o    308.4    3.5      205.7  1.00   180.0 
1 1 1    4    4   51 o     73.8    4.6      154.9  0.78   270.0 
1 1 1    4    4   52 o     11.2    7.9      190.7  0.21   180.0 
1 1 1    4    4   53 o    264.5    3.1      169.6  1.00    90.0 
1 1 1    4    4   54 o    649.4    5.4      628.8  1.00     0.0 
1 1 1    4    4   55 o    479.2    4.3      485.7  1.00   270.0 
1 1 1    4    4   56 o    220.7    3.0      144.2  1.00     0.0 
1 1 1    4    4   57 o    358.9    3.5      479.2  1.00    90.0 
1 1 1    4    4   58 o     11.7    8.1       49.8  0.08     0.0 
1 1 1    4    4   59 o    280.1    3.3      357.0  1.00    90.0 
1 1 1    4    4   60 o     23.9   12.6       46.7  0.18     0.0 
1 1 1    4    4   61 o    192.8    2.8      235.1  1.00   270.0 
1 1 1    4    4   62 o    301.1    3.7      384.3  1.00     0.0 
1 1 1    4    4   63 o    242.6    2.9      291.0  1.00   270.0 
1 1 1    4    4   64 o     99.2    4.0       19.3  0.41   180.0 
1 1 1    4    4   65 o    200.1    3.0      237.8  1.00   270.0 
1 1 1    4    4   66 o    196.9    3.1      312.0  1.00   180.0 
1 1 1    4    4   67 f     11.7    8.2       25.2  0.00    90.0 
1 1 1    4    4   68 o    598.6    4.9      519.8  1.00   180.0 
1 1 1    4    4   69 o     87.5    4.7       57.5  0.91    90.0 
1 1 1    4    4   70 o    198.5    3.0      213.2  1.00   180.0 
1 1 1    4    4   71 o    400.9    3.9      398.1  1.00    90.0 
1 1 1    4    4   72 o     91.0    4.7       85.6  0.99     0.0 
1 1 1    4    4   73 o     82.7    4.9       28.8  0.74   270.0 
1 1 1    4    4   74 o    413.5    3.8      388.7  1.00     0.0 
1 1 1    4    4   75 o    225.9    3.0      177.7  1.00    90.0 
1 1 1    4    4   76 o    340.0    3.5      317.7  1.00   180.0 
1 1 1    4    4   77 o    228.4    3.2      166.8  1.00    90.0 
1 1 1    4    4   78 o    189.7    2.9      201.5  1.00   180.0 
1 1 1    4    4   79 o     21.6   12.4       22.4  0.28    90.0 
1 1 1    4    4   80 o    281.8    3.5      260.2  1.00   180.0 
1 1 1    4    4   81 o    257.0    3.5      248.6  1.00    90.0 
1 1 1    4    4   82 o    379.6    3.9      322.0  1.00   180.0 
1 1 1    4    4   83 o    222.8    3.4      243.1  1.00    90.0 
1 1 1    4    4   84 f    282.6    3.8      277.8  0.00     0.0 
1 1 1    4    4   85 o     19.5   12.2       33.4  0.50   270.0 
1 1 1    4    4   86 o    214.7    3.5      246.5  1.00   180.0 
1 1 1    4    4   87 o    196.1    3.8      153.2  1.00   270.0 
1 1 1    4    4   88 o     18.8   11.5       22.6  0.40     0.0 
1 1 1    4    4   89 o     13.6    9.7       17.4  0.24    90.0 
1 1 1    4    4   90 o    280.3    3.9      289.2  1.00   180.0 
1 1 1    4    4   91 o    147.3    4.1      213.0  1.00    90.0 
1 1 1    4    4   92 o     70.7    6.9       40.4  1.00     0.0 
1 1 1    4    4   93 o     15.5   10.5        8.0  0.16   270.0 
1 1 1    4    4   94 o    154.6    4.0      145.6  1.00   180.0 
1 1 1    4    4   95 o     15.0   10.5       33.6  0.61   270.0 
1 1 1    4    4   96 o    260.3    4.0      219.1  1.00     0.0 
1 1 1    4    4   97 o    122.7    4.5      145.2  1.00   270.0 
1 1 1    4    4   98 o    191.6    4.0      188.4  1.00   180.0 
1 1 1    4    4   99 o    144.0    4.3      152.8  1.00    90.0 
1 1 1    4    4  100 o     90.7    5.7       80.5  1.00     0.0 
1 1 1    4    4  101 o     18.2   11.8       17.8  0.52    90.0 
1 1 1    4    4  102 o     81.5    5.9       74.6  1.00   180.0 
1 1 1    4    4  103 o     14.7    9.9       27.1  0.64    90.0 
1 1 1    4    4  104 o    103.9    5.2      100.1  1.00     0.0 
1 1 1    4    4  105 o     56.2   10.5       60.3  1.00   270.0 
1 1 1    4    4  106 o     62.5    8.5       65.8  1.00     0.0 
1 1 1    4    4  107 o     18.4   12.4       47.4  0.95    90.0 
1 1 1    4    4  108 o     14.9   10.0        7.3  0.22   180.0 
1 1 1    4    4  109 o     58.4   10.1       50.4  1.00   270.0 
1 1 1    4    4  110 o     21.1   12.9       51.3  0.98   180.0 
1 1 1    4    4  111 f     11.9    8.6        9.3  0.00    90.0 
1 1 1    4    4  112 o    112.9    5.5      121.4  1.00     0.0 
1 1 1    4    4  113 o     18.3   12.4       16.8  0.58    90.0 
1 1 1    4    4  114 o     63.3    8.5       48.9  1.00   360.0 
1 1 1    4    4  115 o    130.8    4.9      135.4  1.00   270.0 
1 1 1    4    4  116 o     96.5    5.7      104.2  1.00   360.0 
1 1 1    4    4  117 o     93.8    5.3      103.8  1.00    90.0 
1 1 1    4    4  118 o     38.0   15.6        9.6  0.64   180.0 
1 1 1    4    4  119 o    107.0    5.4      127.6  1.00   270.0 
1 1 1    5    0    1 o    490.9    3.3      618.0  1.00   315.0 
1 1 1    5    0    2 o     77.5    1.8      198.7  0.19   180.0 
1 1 1    5    0    3 o    638.3    4.2      460.3  1.00   225.0 
1 1 1    5    0    4 o    594.8    4.8      481.4  1.00    90.0 
1 1 1    5    0    5 o     57.7    3.0      688.1  0.01   315.0 
1 1 1    5    0    6 o     42.1    2.6      453.8  0.02   180.0 
1 1 1    5    0    7 o    182.5    3.8     1160.8  0.17    45.0 
1 1 1    5    0    9 o   1039.6   17.6     1153.9  1.00   135.0 
1 1 1    5    0   10 o     29.1    9.6      692.3  0.02     0.0 
1 1 1    5    0   11 o    723.2    6.3      698.6  1.00    45.0 
1 1 1    5    0   12 o    123.1    2.6      430.4  0.02    90.0 
1 1 1    5    0   13 o    130.3    2.7      669.8  0.24   315.0 
1 1 1    5    0   14 o    104.6    3.1      235.2  0.02     0.0 
1 1 1    5    0   15 o    698.2    6.1      853.8  1.00    45.0 
1 1 1    5    0   16 o     45.2    3.5      186.6  0.03   270.0 
1 1 1    5    0   17 o    505.5    4.3      629.0  1.00   135.0 
1 1 1    5    0   18 o    601.9    5.0      632.5  1.00   180.0 
1 1 1    5    0   19 o    200.3    2.5      268.1  0.35    45.0 
1 1 1    5    0   20 o    128.6    2.6      210.6  0.17   270.0 
1 1 1    5    0   21 o    142.0    2.3      107.3  0.14   135.0 
1 1 1    5    0   22 o    400.0    4.1      392.3  0.96   360.0 
1 1 1    5    0   23 o    367.8    3.9       34.4  0.93    45.0 
1 1 1    5    0   24 o    550.2    5.4      112.8  1.00   270.0 
1 1 1    5    0   25 o    446.6    4.2      218.2  0.99   135.0 
1 1 1    5    0   26 o    772.3    6.5      829.5  1.00   360.0 
1 1 1    5    0   27 o    226.7    2.9      292.5  0.91    45.0 
1 1 1    5    0   28 o    371.2    3.8      645.7  1.00    90.0 
1 1 1    5    0   29 o    182.9    2.6       88.5  0.50   135.0 
1 1 1    5    0   30 o    114.0    3.0      420.8  0.75     0.0 
1 1 1    5    0   31 o     41.7    7.2      154.1  0.18   225.0 
1 1 1    5    0   32 o    755.9    6.3      631.5  1.00    90.0 
1 1 1    5    0   33 o    727.2    6.1      907.2  1.00   315.0 
1 1 1    5    0   34 o    209.6    3.0      504.9  0.99     0.0 
1 1 1    5    0   35 o   1002.2    8.0     1049.2  1.00   225.0 
1 1 1    5    0   36 o    770.5    6.6      519.9  1.00   270.0 
1 1 1    5    0   37 o    210.2    3.1      248.0  0.96   135.0 
1 1 1    5    0   38 o    114.1    3.4      326.9  0.86   180.0 
1 1 1    5    0   39 o    306.9    3.7      360.9  1.00    45.0 
1 1 1    5    0   40 o    187.4    3.2       67.9  0.43    90.0 
1 1 1    5    0   41 o     91.9    4.2       72.0  0.34   315.0 
1 1 1    5    0   42 o    675.3    6.3      607.0  1.00     0.0 
1 1 1    5    0   43 o    376.2    4.0      102.4  0.98    45.0 
1 1 1    5    0   44 o     22.9   12.4       33.6  0.03    90.0 
1 1 1    5    0   45 o    771.4    6.0      760.7  1.00   315.0 
1 1 1    5    0   46 o    140.4    3.1      277.7  0.99   180.0 
1 1 1    5    0   47 o    502.2    4.3      504.8  1.00   225.0 
1 1 1    5    0   48 f    140.9    3.4      223.3  0.00   270.0 
1 1 1    5    0   49 o     13.0    8.7       75.7  0.07   315.0 
1 1 1    5    0   50 o    194.3    3.1      267.8  1.00   180.0 
1 1 1    5    0   51 o     48.2    8.3       18.6  0.11    45.0 
1 1 1    5    0   52 o    189.5    3.2      202.0  1.00   270.0 
1 1 1    5    0   53 o    243.7    3.2      279.8  1.00   315.0 
1 1 1    5    0   54 o    171.2    3.1      157.8  0.99   180.0 
1 1 1    5    0   55 o     13.4    8.9      118.9  0.18   225.0 
1 1 1    5    0   56 o    146.2    3.4       24.5  0.32    90.0 
1 1 1    5    0   57 o     20.8   12.0       37.2  0.09   135.0 
1 1 1    5    0   58 o    234.8    3.2      342.5  1.00   360.0 
1 1 1    5    0   59 o     28.9   12.7       57.6  0.24   225.0 
1 1 1    5    0   60 o    183.6    3.2      224.0  1.00   270.0 
1 1 1    5    0   61 o    367.4    4.0      352.0  1.00   315.0 
1 1 1    5    0   62 o     72.0    5.5       47.5  0.55   360.0 
1 1 1    5    0   63 o     62.9    6.9       67.7  0.69    45.0 
1 1 1    5    0   64 o    281.8    3.5      244.6  1.00    90.0 
1 1 1    5    0   65 o    263.7    3.4      187.0  1.00   135.0 
1 1 1    5    0   66 o    178.1    3.5      171.3  1.00     0.0 
1 1 1    5    0   67 o    177.5    3.4      197.9  1.00    45.0 
1 1 1    5    0   68 o    245.5    3.4      183.1  1.00    90.0 
1 1 1    5    0   69 o    135.7    3.6      103.5  1.00   135.0 
1 1 1    5    0   70 o     25.3   13.6      174.8  0.89   180.0 
1 1 1    5    0   71 o    817.8    6.9      708.3  1.00   225.0 
1 1 1    5    0   72 o    521.0    5.1      491.1  1.00    90.0 
1 1 1    5    0   73 o    120.4    3.9      222.9  1.00   135.0 
1 1 1    5    0   74 o     60.0    7.7       70.5  0.94     0.0 
1 1 1    5    0   75 o    615.7    5.8      513.7  1.00   225.0 
1 1 1    5    0   76 o    136.1    3.8      111.3  1.00    90.0 
1 1 1    5    0   77 o    174.7    3.4      146.0  1.00   315.0 
1 1 1    5    0   78 o    183.8    3.5      124.3  1.00   180.0 
1 1 1    5    0   79 o     45.4   10.4       92.1  0.98   225.0 
1 1 1    5    0   80 o    127.2    4.0      171.0  1.00    90.0 
1 1 1    5    0   81 o    182.9    3.5      197.0  1.00   315.0 
1 1 1    5    0   82 o    162.4    3.4      153.0  1.00     0.0 
1 1 1    5    0   83 o     18.4   11.5       13.2  0.18   225.0 
1 1 1    5    0   84 o     34.2   13.0       86.4  0.98    90.0 
1 1 1    5    0   85 o    295.3    3.7      257.1  1.00   135.0 
1 1 1    5    0   86 o    259.0    3.4      270.0  1.00     0.0 
1 1 1    5    0   87 o    110.6    4.3      129.0  1.00    45.0 
1 1 1    5    0   88 o     35.0   12.8       57.2  0.96   270.0 
1 1 1    5    0   89 o     16.0   10.7       40.0  0.58   135.0 
1 1 1    5    0   90 o    138.2    3.8      154.9  1.00     0.0 
1 1 1    5    0   91 o     15.8   10.6       51.3  0.73    45.0 
1 1 1    5    0   92 o     70.0    6.5       64.8  1.00   270.0 
1 1 1    5    0   93 o    228.4    4.0      228.4  1.00   135.0 
1 1 1    5    0   94 o    189.7    3.6      183.6  1.00   180.0 
1 1 1    5    0   95 o     13.2    9.3        5.6  0.10   225.0 
1 1 1    5    0   96 o    207.8    3.7      214.1  1.00    90.0 
1 1 1    5    0   97 o     67.4    7.6       64.8  1.00   135.0 
1 1 1    5    0   98 o     39.5   13.1       29.3  0.95     0.0 
1 1 1    5    0   99 o    120.0    4.8      120.8  1.00    45.0 
1 1 1    5    0  100 o     13.9    9.8        6.3  0.15   270.0 
1 1 1    5    0  101 o    104.2    5.6      107.7  1.00   315.0 
1 1 1    5    0  102 o     50.2   11.6       52.9  1.00   180.0 
1 1 1    5    0  103 o     65.7    8.0       93.2  1.00   225.0 
1 1 1    5    0  104 o    108.3    4.8      113.9  1.00    90.0 
1 1 1    5    0  105 o     29.9   14.4       59.2  1.00   315.0 
1 1 1    5    0  106 o     24.4   13.5       63.1  1.00   180.0 
1 1 1    5    0  107 o     42.5   13.3       32.3  0.99    45.0 
1 1 1    5    0  108 o     56.9   11.8       70.0  1.00    90.0 
1 1 1    5    0  109 o     77.8    6.5       77.1  1.00   315.0 
1 1 1    5    0  110 o     20.9   13.1       20.7  0.73   360.0 
1 1 1    5    0  111 o     91.1    5.9       95.4  1.00    45.0 
1 1 1    5    0  112 o     61.7    9.1       89.7  1.00    90.0 
1 1 1    5    0  113 o    105.6    5.6      113.6  1.00   135.0 
1 1 1    5    0  114 o     61.2    8.2       68.0  1.00     0.0 
1 1 1    5    0  115 o     19.9   12.7       14.1  0.54   225.0 
1 1 1    5    0  116 o    121.7    4.7       98.8  1.00    90.0 
1 1 1    5    0  117 o     19.7   12.4        4.6  0.19   315.0 
1 1 1    5    0  118 o    179.6    4.2      190.1  1.00     0.0 
1 1 1    5    0  119 o     60.8    9.9       63.4  1.00   225.0 
1 1 1    5    1    0 o    387.4    3.4      377.7  0.94   180.0 
1 1 1    5    1    1 o    823.1    4.3     1586.1  0.93    67.3 
1 1 1    5    1    2 o    484.7    2.9      686.5  0.88   121.3 
1 1 1    5    1    3 o    138.8    1.4      846.3  0.43   313.6 
1 1 1    5    1    4 o   1022.8    8.7     1545.9  0.97   152.2 
1 1 1    5    1    5 o    256.0    2.0      289.1  0.65   175.1 
1 1 1    5    1    6 o    214.6    1.8      665.6  0.38   308.9 
1 1 1    5    1    7 o    927.7    7.9     1906.8  0.96     4.5 
1 1 1    5    1    8 o    814.9    5.7     1303.7  0.95    97.5 
1 1 1    5    1    9 o    235.2    2.6      723.9  0.66    39.9 
1 1 1    5    1   10 o    241.9    2.1      659.5  0.64   159.1 
1 1 1    5    1   11 o    344.0    2.9      399.5  0.87   341.0 
1 1 1    5    1   12 o    178.7    1.8      355.9  0.38   138.6 
1 1 1    5    1   13 o    262.2    2.1      401.3  0.61   161.1 
1 1 1    5    1   14 o    377.1    2.6      666.4  0.79   157.3 
1 1 1    5    1   15 o    348.2    2.4      316.8  0.82   185.8 
1 1 1    5    1   16 o     87.8    1.6      266.1  0.08   339.2 
1 1 1    5    1   17 o     72.5    1.6      554.4  0.11    29.0 
1 1 1    5    1   18 o    820.4    4.6      852.2  0.98    86.9 
1 1 1    5    1   19 o    378.1    2.5      298.3  0.86    85.3 
1 1 1    5    1   20 o    175.8    1.7      535.9  0.74   328.4 
1 1 1    5    1   21 o    273.4    2.1      380.7  0.75    10.1 
1 1 1    5    1   22 o    259.8    2.2      314.1  0.71   103.9 
1 1 1    5    1   23 o    346.8    2.4      341.3  0.84   323.0 
1 1 1    5    1   24 o    190.9    1.9      228.5  0.54   354.8 
1 1 1    5    1   25 f     43.8    3.6       77.4  0.00   291.5 
1 1 1    5    1   26 o    466.2    3.0      603.1  0.95   217.8 
1 1 1    5    1   27 o   1152.6    6.3     1255.8  0.99   338.2 
1 1 1    5    1   28 o   1015.1    5.7     1195.2  0.99   232.2 
1 1 1    5    1   29 o    209.7    2.0      226.8  0.78    92.3 
1 1 1    5    1   30 o    534.5    3.4      504.8  0.96   114.0 
1 1 1    5    1   31 o    290.4    2.4      285.7  0.83    83.7 
1 1 1    5    1   32 o    838.8    4.9      868.5  0.99   265.8 
1 1 1    5    1   33 f    606.7    3.8      611.6  0.00   309.4 
1 1 1    5    1   34 o    602.1    3.7      653.4  0.98   157.3 
1 1 1    5    1   35 o    698.3    4.3      651.7  0.98   311.0 
1 1 1    5    1   36 o    693.8    4.3      738.8  0.99    75.4 
1 1 1    5    1   37 o    536.9    3.6      662.5  0.98   226.6 
1 1 1    5    1   38 o    202.3    2.4      118.3  0.65   247.4 
1 1 1    5    1   39 o    903.7    5.3      791.5  0.99   289.7 
1 1 1    5    1   40 o    666.7    4.1      517.8  0.98    38.3 
1 1 1    5    1   41 o    371.4    2.8      464.7  0.97   349.5 
1 1 1    5    1   42 o    307.6    2.6      363.6  0.95   286.2 
1 1 1    5    1   43 o    655.8    4.0      576.7  0.99   267.3 
1 1 1    5    1   44 o    436.4    2.9      427.9  0.98   210.9 
1 1 1    5    1   45 o    209.6    2.1      371.1  0.95   242.9 
1 1 1    5    1   46 o    695.9    4.0      680.3  0.99   174.3 
1 1 1    5    1   47 o    519.0    3.0      512.4  0.99   228.9 
1 1 1    5    1   48 o    116.2    2.4      127.4  0.71    24.6 
1 1 1    5    1   49 o    262.3    2.1      346.3  0.96    70.3 
1 1 1    5    1   50 o    127.5    2.4      142.7  0.80   286.6 
1 1 1    5    1   51 o    562.0    3.4      417.1  0.99    96.7 
1 1 1    5    1   52 o     34.7    7.5       39.0  0.13    20.7 
1 1 1    5    1   53 o    220.5    2.2      222.2  0.95   107.5 
1 1 1    5    1   54 o    188.2    2.1      144.3  0.91   213.1 
1 1 1    5    1   55 o     74.0    3.8      113.7  0.70    72.3 
1 1 1    5    1   56 o    259.4    2.2      231.9  0.97    39.9 
1 1 1    5    1   57 o    161.3    2.2      173.5  0.93   337.9 
1 1 1    5    1   58 o    378.4    2.8      365.6  0.99   255.8 
1 1 1    5    1   59 o     76.2    3.5      100.0  0.74   291.0 
1 1 1    5    1   60 o    183.0    2.3      233.7  0.96   296.6 
1 1 1    5    1   61 o    138.6    2.6       75.3  0.85   317.0 
1 1 1    5    1   62 o     13.7    6.5      144.8  0.34   159.9 
1 1 1    5    1   63 o    480.9    3.2      475.4  0.99    43.7 
1 1 1    5    1   64 o     38.1    8.0       15.8  0.13   141.5 
1 1 1    5    1   65 o    271.8    2.3      142.6  0.97   181.7 
1 1 1    5    1   66 o    323.9    2.7      294.6  0.99   263.3 
1 1 1    5    1   67 o    105.6    2.9       54.0  0.81   345.3 
1 1 1    5    1   68 o    383.2    3.0      321.4  0.99   286.0 
1 1 1    5    1   69 o    165.5    2.4      149.5  0.97    45.4 
1 1 1    5    1   70 o    384.5    3.1      298.3  0.99   220.0 
1 1 1    5    1   71 o     82.8    3.7      105.8  0.91    71.5 
1 1 1    5    1   72 o    406.9    3.2      388.2  1.00   136.7 
1 1 1    5    1   73 o     64.3    4.4       88.7  0.88   342.7 
1 1 1    5    1   74 o    297.0    2.6      320.6  0.99   256.7 
1 1 1    5    1   75 o    178.4    2.3      123.9  0.97   290.4 
1 1 1    5    1   76 o    244.2    2.5      254.2  0.99   109.2 
1 1 1    5    1   77 o    227.0    2.2      219.1  0.99   162.4 
1 1 1    5    1   78 o    136.0    2.8      112.8  0.97     6.7 
1 1 1    5    1   79 o    115.7    2.6      107.0  0.96   328.2 
1 1 1    5    1   80 o    105.6    3.2       68.9  0.94   142.1 
1 1 1    5    1   81 o    383.8    2.9      373.6  1.00    11.6 
1 1 1    5    1   82 o    258.9    2.5      278.1  1.00   329.8 
1 1 1    5    1   83 o     79.8    3.7       79.9  0.95   340.7 
1 1 1    5    1   84 o    189.8    2.4      183.0  0.99    99.2 
1 1 1    5    1   85 o    142.1    2.5      142.5  0.99   336.6 
1 1 1    5    1   86 o    121.2    2.8      131.8  0.98   356.6 
1 1 1    5    1   87 o    261.3    2.3      246.9  1.00   240.1 
1 1 1    5    1   88 o     94.4    3.4       97.2  0.97   280.5 
1 1 1    5    1   89 o    106.4    3.6      103.8  0.98   331.5 
1 1 1    5    1   90 o    126.1    3.1      115.8  0.98   110.7 
1 1 1    5    1   91 o     38.1    8.6       20.5  0.66    82.0 
1 1 1    5    1   92 o     65.2    5.1       53.9  0.94    63.9 
1 1 1    5    1   93 o    212.8    2.6      224.4  1.00   114.8 
1 1 1    5    1   94 o    189.1    2.9      204.3  1.00   340.5 
1 1 1    5    1   95 o    205.0    2.7      195.7  1.00    66.2 
1 1 1    5    1   96 o     64.5    5.5       87.1  0.97   107.1 
1 1 1    5    1   97 o     38.5    9.1       48.9  0.91   175.5 
1 1 1    5    1   98 o     79.5    4.7       70.9  0.97     6.7 
1 1 1    5    1   99 o     73.6    4.5       79.9  0.97   300.0 
1 1 1    5    1  100 o    172.4    2.8      162.2  0.99   302.0 
1 1 1    5    1  101 o    146.9    2.8      153.2  0.99    83.5 
1 1 1    5    1  102 o     74.0    4.8      103.2  0.98   105.4 
1 1 1    5    1  103 o     68.1    5.5       60.6  0.97    80.3 
1 1 1    5    1  104 f     25.3    9.5       23.6  0.00   103.4 
1 1 1    5    1  105 o     72.4    5.3       80.7  0.98    90.4 
1 1 1    5    1  106 o     96.6    3.8      106.5  0.99   326.7 
1 1 1    5    1  107 o     38.7    9.0       45.1  0.93   175.3 
1 1 1    5    1  108 o     30.9    9.7       43.2  0.90    24.6 
1 1 1    5    1  109 o     20.0    8.6       18.1  0.60    34.0 
1 1 1    5    1  110 o     23.9    9.6       38.4  0.86   350.3 
1 1 1    5    1  111 o     49.8    7.4       54.0  0.96   246.4 
1 1 1    5    1  112 o     79.3    5.0       93.1  0.98     0.6 
1 1 1    5    1  113 o     64.6    5.9       63.6  0.97   306.1 
1 1 1    5    1  114 o     71.1    5.1       74.5  0.98    37.9 
1 1 1    5    1  115 f     24.1    9.9       14.3  0.00   222.4 
1 1 1    5    1  116 o     35.6   10.1       33.7  0.89   305.7 
1 1 1    5    1  117 o     28.3   10.1       40.0  0.89   338.5 
1 1 1    5    1  118 o     45.5    8.9       43.7  0.94   171.7 
1 1 1    5    1  119 o    124.1    3.7      122.5  0.99   251.8 
1 1 1    5    2    0 o    401.0    4.1       55.4  0.99   180.0 
1 1 1    5    2    1 o    607.6    4.2      921.1  0.91   355.9 
1 1 1    5    2    2 o    631.1    4.0      906.6  0.92   297.2 
1 1 1    5    2    3 o    444.2    2.9      533.7  0.87   336.2 
1 1 1    5    2    4 o    145.1    1.4      603.5  0.24   285.8 
1 1 1    5    2    5 o    151.6    1.4      145.6  0.19   115.4 
1 1 1    5    2    6 o   1144.3   10.9     1428.9  0.98   307.8 
1 1 1    5    2    7 o    293.4    2.3      223.1  0.76   193.3 
1 1 1    5    2    8 o    313.3    2.4      583.9  0.50   230.0 
1 1 1    5    2    9 o    220.3    1.8      806.4  0.28   161.5 
1 1 1    5    2   10 o     87.4    1.4      343.6  0.22   250.0 
1 1 1    5    2   11 o    392.3    2.7      128.9  0.90   327.4 
1 1 1    5    2   12 o    512.1    3.2      361.7  0.93   275.6 
1 1 1    5    2   13 o    189.7    1.8       79.1  0.57     7.6 
1 1 1    5    2   14 o    241.5    2.1      287.6  0.57   135.3 
1 1 1    5    2   15 o    545.8    3.8      725.5  0.95   304.2 
1 1 1    5    2   16 o     94.0    2.0      427.9  0.39   245.9 
1 1 1    5    2   17 o    707.6    4.5      838.5  0.97    45.4 
1 1 1    5    2   18 o    116.3    1.8      269.5  0.29   256.2 
1 1 1    5    2   19 o    380.2    2.7      201.5  0.87   339.3 
1 1 1    5    2   20 o    480.0    3.2      760.1  0.94   352.8 
1 1 1    5    2   21 o    334.7    2.5      223.1  0.88    71.3 
1 1 1    5    2   22 o    634.0    4.3      647.6  0.97   231.2 
1 1 1    5    2   23 o    504.3    3.6      594.6  0.95   152.1 
1 1 1    5    2   24 o    293.4    2.6      541.9  0.87    76.8 
1 1 1    5    2   25 o    713.5    4.4      410.0  0.97   201.9 
1 1 1    5    2   26 o    529.7    3.3      741.3  0.96   265.2 
1 1 1    5    2   27 o    501.3    3.2      591.9  0.96   147.3 
1 1 1    5    2   28 o    615.8    3.7      719.5  0.97    59.4 
1 1 1    5    2   29 o    359.6    2.6      265.6  0.85    68.2 
1 1 1    5    2   30 o    150.3    1.9       74.9  0.45   289.9 
1 1 1    5    2   31 f    431.7    2.9      607.2  0.00   342.3 
1 1 1    5    2   32 f    482.7    3.1      453.5  0.00   215.2 
1 1 1    5    2   33 o    997.9    5.7     1190.5  0.99    85.0 
1 1 1    5    2   34 o    991.4    5.7     1125.1  0.99   307.4 
1 1 1    5    2   35 o    101.7    2.6      168.2  0.53   306.8 
1 1 1    5    2   36 o    344.3    2.7      420.7  0.94   150.7 
1 1 1    5    2   37 o    101.5    2.8      157.0  0.46    31.0 
1 1 1    5    2   38 f    931.3    5.4      831.7  0.00   231.2 
1 1 1    5    2   39 o    301.3    2.5      329.2  0.94   323.5 
1 1 1    5    2   40 o    441.0    3.1      475.8  0.97    33.2 
1 1 1    5    2   41 o    316.0    2.5      286.7  0.94   135.3 
1 1 1    5    2   42 f    759.3    4.5      709.7  0.00   238.4 
1 1 1    5    2   43 o    631.6    3.8      660.1  0.99   199.3 
1 1 1    5    2   44 o    135.4    2.4      104.1  0.59    82.2 
1 1 1    5    2   45 o    260.6    2.1      121.9  0.88     6.4 
1 1 1    5    2   46 o    761.2    4.2      899.2  0.99   140.9 
1 1 1    5    2   47 o    308.6    2.3      176.0  0.93    13.6 
1 1 1    5    2   48 o    598.7    3.6      480.9  0.99    36.6 
1 1 1    5    2   49 o    256.3    2.1      261.5  0.95     8.0 
1 1 1    5    2   50 o    187.9    2.0      163.9  0.90   321.8 
1 1 1    5    2   51 o    338.3    2.5      240.0  0.97    75.1 
1 1 1    5    2   52 o    284.4    2.1      201.8  0.95   343.4 
1 1 1    5    2   53 o    274.8    2.2      306.5  0.97    33.5 
1 1 1    5    2   54 o    127.1    2.3      172.7  0.89    42.5 
1 1 1    5    2   55 o    404.8    2.7      314.7  0.98    30.8 
1 1 1    5    2   56 o    327.7    2.3      312.9  0.98    74.9 
1 1 1    5    2   57 o    388.1    2.7      382.2  0.99   344.0 
1 1 1    5    2   58 o    173.6    2.2      147.7  0.93    89.3 
1 1 1    5    2   59 o    308.5    2.4      301.0  0.98   342.2 
1 1 1    5    2   60 f    222.7    2.2      119.0  0.00   224.0 
1 1 1    5    2   61 o    481.1    3.0      401.7  0.99    30.1 
1 1 1    5    2   62 o    354.0    2.8      339.9  0.99   168.0 
1 1 1    5    2   63 o    300.1    2.5      190.9  0.98   232.9 
1 1 1    5    2   64 o     61.2    4.4       54.7  0.58   260.2 
1 1 1    5    2   65 o    300.1    2.4      244.5  0.99   350.4 
1 1 1    5    2   66 o    140.2    2.6      135.6  0.95   275.6 
1 1 1    5    2   67 o    160.4    2.3      200.0  0.97   131.1 
1 1 1    5    2   68 o    299.4    2.5      347.3  0.99     5.7 
1 1 1    5    2   69 o    186.2    2.4      258.3  0.98   156.3 
1 1 1    5    2   70 o     61.0    4.9       46.7  0.67   256.0 
1 1 1    5    2   71 o    345.2    2.6      286.1  0.99    74.9 
1 1 1    5    2   72 o    312.1    2.7      325.9  0.99   329.0 
1 1 1    5    2   73 o    340.3    2.7      289.0  0.99    63.0 
1 1 1    5    2   74 o    564.7    3.8      468.5  1.00   321.9 
1 1 1    5    2   75 o    203.3    2.4      201.5  0.99    78.1 
1 1 1    5    2   76 o    179.2    2.5      186.6  0.98   114.5 
1 1 1    5    2   77 o    318.4    2.5      267.1  0.99    30.1 
1 1 1    5    2   78 o    246.7    2.5      247.9  0.99   339.8 
1 1 1    5    2   79 o    239.0    2.5      230.2  0.99   107.5 
1 1 1    5    2   80 o     71.2    4.2       85.6  0.93   209.3 
1 1 1    5    2   81 o     51.8    5.5       48.7  0.83   272.2 
1 1 1    5    2   82 o    193.9    2.4      191.5  0.99   265.2 
1 1 1    5    2   83 o    286.7    2.5      293.6  1.00   140.0 
1 1 1    5    2   84 o    127.7    2.7      118.5  0.98   243.4 
1 1 1    5    2   85 o    101.2    3.0       91.8  0.97   259.6 
1 1 1    5    2   86 o    228.0    2.4      198.9  0.99   115.2 
1 1 1    5    2   87 o     20.6    8.6       34.7  0.55    56.2 
1 1 1    5    2   88 o     47.4    6.6       69.9  0.92   341.6 
1 1 1    5    2   89 o    143.3    2.9      140.4  0.99   126.2 
1 1 1    5    2   90 o     87.4    3.9       68.9  0.96    27.6 
1 1 1    5    2   91 o    250.5    2.7      237.8  1.00   351.8 
1 1 1    5    2   92 o    106.4    3.3       95.5  0.98   330.4 
1 1 1    5    2   93 o    147.6    2.9      144.6  0.99   205.8 
1 1 1    5    2   94 o    119.2    3.1      107.9  0.99   321.2 
1 1 1    5    2   95 o     30.1   10.0       31.4  0.78   284.9 
1 1 1    5    2   96 o     42.8    7.9       60.6  0.93   141.1 
1 1 1    5    2   97 f     85.4    4.3       78.9  0.00   124.7 
1 1 1    5    2   98 o     48.3    6.6       31.7  0.89   122.5 
1 1 1    5    2   99 o     17.0    7.9       24.9  0.57   148.0 
1 1 1    5    2  100 o    113.0    3.3       90.8  0.99   235.7 
1 1 1    5    2  101 o    110.0    3.5      114.6  0.99   148.6 
1 1 1    5    2  102 o    162.2    2.8      173.3  1.00   316.0 
1 1 1    5    2  103 o     58.2    6.4       83.5  0.97   358.4 
1 1 1    5    2  104 o     55.1    6.6       78.8  0.97   291.6 
1 1 1    5    2  105 o     80.7    5.1       76.8  0.98   255.3 
1 1 1    5    2  106 o     49.8    7.0       46.4  0.94   333.6 
1 1 1    5    2  107 o     27.2    9.7       16.1  0.66   328.6 
1 1 1    5    2  108 o     82.9    4.4       87.6  0.98    67.6 
1 1 1    5    2  109 o     72.9    5.1       68.0  0.98   147.6 
1 1 1    5    2  110 o     87.5    4.6      103.4  0.99   208.3 
1 1 1    5    2  111 o     72.6    5.3       79.6  0.98   278.9 
1 1 1    5    2  112 o     30.1   10.1       39.6  0.90   231.1 
1 1 1    5    2  113 o     27.0   10.3       40.8  0.89   179.1 
1 1 1    5    2  114 o     47.7    8.0       31.6  0.92   168.3 
1 1 1    5    2  115 f     45.2    8.8       63.5  0.00   219.7 
1 1 1    5    2  116 o     30.0   10.5       34.1  0.87     8.9 
1 1 1    5    2  117 o     50.7    7.5       58.0  0.96   226.6 
1 1 1    5    2  118 o     39.8    9.9       52.9  0.94   184.7 
1 1 1    5    2  119 o     68.2    5.5       77.5  0.98    37.4 
1 1 1    5    3    0 o    543.2    5.2     1487.3  0.72     0.0 
1 1 1    5    3    1 o     84.7    1.7      379.1  0.23   125.1 
1 1 1    5    3    2 o    487.0    3.4      672.9  0.89   181.9 
1 1 1    5    3    3 o    505.0    3.2     1051.2  0.84   333.4 
1 1 1    5    3    4 f    907.3    5.2     1114.0  0.00   162.4 
1 1 1    5    3    5 o    357.8    2.3      736.4  0.72   261.9 
1 1 1    5    3    6 o    342.3    2.3      808.2  0.69   267.5 
1 1 1    5    3    7 o    349.8    2.3      538.4  0.81   140.0 
1 1 1    5    3    8 o    178.1    1.7      512.4  0.43   346.1 
1 1 1    5    3    9 o    511.3    3.2      386.3  0.94    86.4 
1 1 1    5    3   10 o    158.7    1.5      227.5  0.34   131.4 
1 1 1    5    3   11 o    742.5    4.4      604.1  0.96   184.2 
1 1 1    5    3   12 o    434.3    2.8      699.1  0.90   339.6 
1 1 1    5    3   13 o    419.4    2.8      468.3  0.89   118.8 
1 1 1    5    3   14 o    128.4    1.6      463.5  0.32   185.4 
1 1 1    5    3   15 o    214.0    1.9      338.2  0.59   214.3 
1 1 1    5    3   16 o    284.2    2.4      556.4  0.73   278.2 
1 1 1    5    3   17 o    639.5    4.4      667.3  0.96   281.8 
1 1 1    5    3   18 o    161.3    1.9      244.1  0.27   332.8 
1 1 1    5    3   19 o    447.7    3.1      460.4  0.93     1.5 
1 1 1    5    3   20 o    371.7    2.8      608.1  0.94   341.9 
1 1 1    5    3   21 o    452.9    3.2      406.8  0.94   224.0 
1 1 1    5    3   22 o    416.2    3.3      249.2  0.90   349.9 
1 1 1    5    3   23 o     90.4    2.3      188.9  0.11   268.2 
1 1 1    5    3   24 o    170.5    2.1      250.8  0.50   131.1 
1 1 1    5    3   25 o    913.4    5.8     1089.6  0.99     5.3 
1 1 1    5    3   26 o    330.7    2.7      345.4  0.88   290.7 
1 1 1    5    3   27 o    411.4    3.0      384.7  0.93   176.0 
1 1 1    5    3   28 o    279.9    2.4      463.6  0.88   260.5 
1 1 1    5    3   29 o    540.4    3.7      648.3  0.97   178.3 
1 1 1    5    3   30 o    695.3    4.3      693.6  0.98   336.5 
1 1 1    5    3   31 o    453.7    3.3      543.2  0.96   239.3 
1 1 1    5    3   32 o    119.1    2.3      129.4  0.47   207.3 
1 1 1    5    3   33 o    159.1    2.3      157.7  0.65   284.7 
1 1 1    5    3   34 o    539.1    3.4      619.2  0.98   265.1 
1 1 1    5    3   35 o    339.6    2.7      255.4  0.92   193.6 
1 1 1    5    3   36 o   1367.3    7.3     1398.4  1.00   269.2 
1 1 1    5    3   37 f    264.7    2.4      296.9  0.00   243.7 
1 1 1    5    3   38 o    322.1    2.5      331.7  0.94   320.3 
1 1 1    5    3   39 f    161.8    2.3      197.3  0.00   206.4 
1 1 1    5    3   40 f    656.7    4.1      495.5  0.00   121.3 
1 1 1    5    3   41 o    421.5    3.0      302.1  0.96   286.9 
1 1 1    5    3   42 o    778.4    4.6      601.3  0.99   319.8 
1 1 1    5    3   43 o   1030.6    5.6      835.9  0.99   134.3 
1 1 1    5    3   44 o    153.9    2.2      298.1  0.90   151.9 
1 1 1    5    3   45 o    367.2    2.8      357.0  0.97    99.8 
1 1 1    5    3   46 o    484.9    3.0      433.6  0.98   182.3 
1 1 1    5    3   47 o    191.0    2.1      273.6  0.93   103.2 
1 1 1    5    3   48 o    593.3    3.4      637.8  0.99   227.3 
1 1 1    5    3   49 o    320.2    2.3      394.0  0.98   225.2 
1 1 1    5    3   50 o    246.2    2.1      200.6  0.94   354.2 
1 1 1    5    3   51 o    553.0    3.3      572.1  0.99   139.3 
1 1 1    5    3   52 o    286.7    2.2      295.2  0.97   320.7 
1 1 1    5    3   53 o    763.7    4.3      742.7  1.00   263.3 
1 1 1    5    3   54 o    134.0    2.3      127.2  0.86    52.2 
1 1 1    5    3   55 o    201.5    2.1      209.3  0.95   358.6 
1 1 1    5    3   56 o    198.1    2.1      322.6  0.97   262.5 
1 1 1    5    3   57 o    426.8    2.9      501.3  0.99   331.0 
1 1 1    5    3   58 o    204.8    2.1      280.3  0.97   206.2 
1 1 1    5    3   59 o    171.2    2.2      200.6  0.95   183.2 
1 1 1    5    3   60 o    225.4    2.2      233.9  0.97   237.3 
1 1 1    5    3   61 o    392.7    2.8      302.9  0.99   114.6 
1 1 1    5    3   62 o    485.0    3.1      400.6  0.99   145.5 
1 1 1    5    3   63 f    239.4    2.2      297.1  0.00    92.6 
1 1 1    5    3   64 o    393.4    2.7      290.3  0.99    40.3 
1 1 1    5    3   65 o    125.3    2.6       96.3  0.91   236.2 
1 1 1    5    3   66 o    508.6    3.2      454.8  1.00   146.7 
1 1 1    5    3   67 o    343.5    2.6      271.2  0.99   200.3 
1 1 1    5    3   68 o    178.8    2.1      175.4  0.97   114.7 
1 1 1    5    3   69 o    446.9    3.1      438.1  1.00   239.4 
1 1 1    5    3   70 o    168.4    2.3      169.4  0.97    71.3 
1 1 1    5    3   71 o    113.2    2.9      145.2  0.96   281.4 
1 1 1    5    3   72 o    152.9    2.4      150.2  0.97   118.7 
1 1 1    5    3   73 o    117.2    2.8      117.8  0.95   213.4 
1 1 1    5    3   74 o     85.6    3.6       41.4  0.81   111.8 
1 1 1    5    3   75 o    326.2    2.7      331.9  0.99   137.6 
1 1 1    5    3   76 o     89.2    3.4       74.6  0.92   269.8 
1 1 1    5    3   77 o     84.5    3.6       83.4  0.93   121.4 
1 1 1    5    3   78 o    104.6    3.1       80.4  0.95   287.5 
1 1 1    5    3   79 o     87.2    3.4      102.7  0.95   179.3 
1 1 1    5    3   80 o     24.2    9.1       81.0  0.76   278.0 
1 1 1    5    3   81 o    138.1    2.5      166.2  0.98   153.3 
1 1 1    5    3   82 o     92.4    3.3       97.2  0.96    58.2 
1 1 1    5    3   83 o    298.9    2.6      265.8  1.00   228.6 
1 1 1    5    3   84 o    197.9    2.3      205.3  0.99    30.9 
1 1 1    5    3   85 o    141.5    2.6      174.5  0.99     1.8 
1 1 1    5    3   86 o    166.7    2.6      196.1  0.99   127.5 
1 1 1    5    3   87 o    189.3    2.5      190.0  0.99   283.8 
1 1 1    5    3   88 o     54.5    5.3       34.4  0.85   257.8 
1 1 1    5    3   89 o    188.4    2.8      183.3  0.99   298.8 
1 1 1    5    3   90 o    172.9    2.6      162.7  0.99   303.3 
1 1 1    5    3   91 o     89.0    4.0       81.5  0.97   185.6 
1 1 1    5    3   92 o    106.9    3.6      105.3  0.98    48.1 
1 1 1    5    3   93 f     80.1    4.3       98.0  0.00   210.1 
1 1 1    5    3   94 o    148.9    3.0      158.7  0.99    70.7 
1 1 1    5    3   95 o    178.5    2.6      175.3  0.99   124.9 
1 1 1    5    3   96 o     90.7    4.3       87.9  0.98    81.7 
1 1 1    5    3   97 o    104.1    3.5       82.5  0.98    25.7 
1 1 1    5    3   98 o     37.4    9.3       37.7  0.88    86.2 
1 1 1    5    3   99 o    175.4    2.7      163.9  0.99   233.0 
1 1 1    5    3  100 o     87.7    4.2       89.3  0.98    87.7 
1 1 1    5    3  101 o     96.5    4.0      109.9  0.99   293.2 
1 1 1    5    3  102 o     32.0    9.9       29.6  0.84   274.8 
1 1 1    5    3  103 o    120.8    3.3      118.7  0.99   208.2 
1 1 1    5    3  104 o     44.2    7.9       50.0  0.94   190.4 
1 1 1    5    3  105 o     18.7    8.3        2.6  0.09     4.4 
1 1 1    5    3  106 o    108.9    3.4      126.6  0.99   160.2 
1 1 1    5    3  107 o     82.8    4.2       94.5  0.98   334.4 
1 1 1    5    3  108 o    100.1    3.9      110.2  0.99   274.7 
1 1 1    5    3  109 o     22.9    9.5       20.0  0.68   298.2 
1 1 1    5    3  110 o     80.5    5.0       84.5  0.98   341.4 
1 1 1    5    3  111 o     37.5    9.6       46.7  0.93    53.3 
1 1 1    5    3  112 o     84.9    4.6       92.3  0.99   121.0 
1 1 1    5    3  113 o     74.5    5.5       87.1  0.98    32.6 
1 1 1    5    3  114 o    153.1    3.0      162.7  1.00   115.2 
1 1 1    5    3  115 o     80.4    5.1       67.4  0.98    75.7 
1 1 1    5    3  116 o     93.0    4.5       91.6  0.99   221.1 
1 1 1    5    3  117 o     40.5    9.7       43.1  0.93   101.4 
1 1 1    5    3  118 o     33.7   10.6       22.9  0.82    49.6 
1 1 1    5    3  119 o     46.0    8.5       53.0  0.95    93.5 
1 1 1    5    4    0 f    664.3    5.8      513.8  0.00     0.0 
1 1 1    5    4    1 o    571.3    3.7      691.4  0.89   211.6 
1 1 1    5    4    2 o    532.0    3.6      621.2  0.93   305.3 
1 1 1    5    4    3 o    711.5    4.3      763.4  0.96    31.1 
1 1 1    5    4    4 o     55.5    2.4      362.4  0.07   347.3 
1 1 1    5    4    5 o    166.8    1.6      859.8  0.42   230.4 
1 1 1    5    4    6 o    283.9    2.2      433.1  0.74   252.6 
1 1 1    5    4    7 o    100.5    1.6      359.6  0.13    19.5 
1 1 1    5    4    8 o    162.7    1.5      326.5  0.51   147.1 
1 1 1    5    4    9 o    636.7    3.7      972.1  0.95    64.3 
1 1 1    5    4   10 o    412.5    2.6      125.6  0.86    77.7 
1 1 1    5    4   11 o     32.4    3.1      231.2  0.01   129.0 
1 1 1    5    4   12 o    221.6    1.8      553.0  0.50   166.6 
1 1 1    5    4   13 o    417.6    2.7      606.5  0.86   351.1 
1 1 1    5    4   14 o    240.7    2.0      391.3  0.62    15.6 
1 1 1    5    4   15 o    159.7    1.8      489.3  0.39   304.1 
1 1 1    5    4   16 o    232.8    2.1      488.1  0.58   243.6 
1 1 1    5    4   17 o    182.8    1.9       44.9  0.35   256.1 
1 1 1    5    4   18 o    440.7    3.2      175.4  0.77     4.4 
1 1 1    5    4   19 o    601.7    3.9      733.2  0.97    25.6 
1 1 1    5    4   20 o    564.9    4.1      664.3  0.96    74.1 
1 1 1    5    4   21 o    396.4    3.1      689.4  0.93   255.9 
1 1 1    5    4   22 o    507.5    3.6      512.5  0.95   259.4 
1 1 1    5    4   23 f    599.7    4.2      681.2  0.00   103.0 
1 1 1    5    4   24 o    524.8    4.1      775.5  0.96    83.1 
1 1 1    5    4   25 o    181.9    2.2       84.5  0.27   125.3 
1 1 1    5    4   26 o    761.2    5.1      957.0  0.98   218.9 
1 1 1    5    4   27 o    348.9    2.8      532.9  0.93   284.8 
1 1 1    5    4   28 o    847.6    5.4      864.9  0.99   133.2 
1 1 1    5    4   29 o    149.6    2.3      226.1  0.69    35.8 
1 1 1    5    4   30 o    632.7    4.3      802.9  0.98   269.0 
1 1 1    5    4   31 o    100.0    2.6      213.3  0.48   228.1 
1 1 1    5    4   32 o    728.1    4.9      831.0  0.99   115.3 
1 1 1    5    4   33 o    383.1    3.1      340.1  0.94   225.2 
1 1 1    5    4   34 o    293.6    2.5      199.7  0.87   144.0 
1 1 1    5    4   35 o    908.5    5.5     1024.7  0.99   242.6 
1 1 1    5    4   36 o    358.8    3.0      212.7  0.90   182.6 
1 1 1    5    4   37 o    784.6    5.1      754.1  0.99   233.4 
1 1 1    5    4   38 o    870.7    5.4      788.9  0.99    36.9 
1 1 1    5    4   39 o    429.6    3.2      460.9  0.97    40.0 
1 1 1    5    4   40 o    445.2    3.2      404.6  0.97   224.7 
1 1 1    5    4   41 o    843.6    4.9      624.5  0.99   319.3 
1 1 1    5    4   42 o    222.6    2.2      187.1  0.87   198.2 
1 1 1    5    4   43 o    502.5    3.2      563.6  0.98   167.2 
1 1 1    5    4   44 o    169.1    2.2      188.1  0.86   220.9 
1 1 1    5    4   45 o    459.8    3.0      478.0  0.98   217.0 
1 1 1    5    4   46 f    403.8    2.6      371.7  0.00   288.9 
1 1 1    5    4   47 o    446.7    2.9      489.4  0.98    81.8 
1 1 1    5    4   48 o    350.6    2.4      269.7  0.97   187.9 
1 1 1    5    4   49 o    214.5    2.1      222.7  0.93   345.2 
1 1 1    5    4   50 o    274.9    2.3      391.0  0.97    36.4 
1 1 1    5    4   51 o    160.2    2.1      251.1  0.93    71.6 
1 1 1    5    4   52 o    132.5    2.2      157.3  0.87   206.1 
1 1 1    5    4   53 o    359.7    2.6      238.8  0.97   262.3 
1 1 1    5    4   54 o    345.5    2.5      401.9  0.98   142.7 
1 1 1    5    4   55 o    222.5    2.1      212.2  0.96   279.8 
1 1 1    5    4   56 o    481.7    3.1      472.4  0.99   268.6 
1 1 1    5    4   57 o    320.1    2.3      267.2  0.98   323.9 
1 1 1    5    4   58 o    271.6    2.3      202.1  0.97   313.0 
1 1 1    5    4   59 o    147.8    2.2      135.0  0.92    95.6 
1 1 1    5    4   60 o    125.8    2.3      118.2  0.90   138.8 
1 1 1    5    4   61 o    234.8    2.1      235.3  0.98   344.8 
1 1 1    5    4   62 o    253.9    2.3      233.5  0.98   197.6 
1 1 1    5    4   63 o    314.1    2.4      351.3  0.99    11.7 
1 1 1    5    4   64 o    189.4    2.2      162.9  0.96   281.2 
1 1 1    5    4   65 o    257.7    2.3      373.0  0.99    46.4 
1 1 1    5    4   66 o    268.3    2.2      260.1  0.99   233.4 
1 1 1    5    4   67 o    439.0    2.9      375.1  0.99    82.7 
1 1 1    5    4   68 o    285.8    2.3      248.4  0.99    59.3 
1 1 1    5    4   69 o    135.7    2.5      140.2  0.96   165.3 
1 1 1    5    4   70 o     89.2    3.1      112.2  0.92    29.8 
1 1 1    5    4   71 o    291.8    2.4      319.8  0.99   130.1 
1 1 1    5    4   72 o    106.0    2.9       47.8  0.86   273.9 
1 1 1    5    4   73 o    261.4    2.3      313.1  0.99   243.4 
1 1 1    5    4   74 o     72.4    3.7       86.3  0.90   191.6 
1 1 1    5    4   75 o    142.9    2.3      130.6  0.97   317.0 
1 1 1    5    4   76 f    218.1    2.2      182.2  0.00   356.9 
1 1 1    5    4   77 o    288.8    2.3      258.1  0.99   168.7 
1 1 1    5    4   78 o     17.0    7.3       19.7  0.19   252.7 
1 1 1    5    4   79 o    202.6    2.2      208.0  0.99   201.6 
1 1 1    5    4   80 o    101.1    3.0      130.7  0.97    37.0 
1 1 1    5    4   81 o    134.2    2.6      143.5  0.98    64.7 
1 1 1    5    4   82 o     37.5    7.0       34.7  0.68    37.9 
1 1 1    5    4   83 o    221.9    2.2      220.6  0.99   186.1 
1 1 1    5    4   84 o    118.2    2.9      122.4  0.98    63.5 
1 1 1    5    4   85 o     79.3    4.0       81.2  0.95    21.8 
1 1 1    5    4   86 o    127.7    2.9      119.9  0.98   209.3 
1 1 1    5    4   87 o     87.4    3.7       91.6  0.97   156.5 
1 1 1    5    4   88 o    304.4    2.6      299.9  1.00   219.8 
1 1 1    5    4   89 o    172.1    2.7      185.0  0.99   146.1 
1 1 1    5    4   90 o    103.3    3.5      123.5  0.98    35.4 
1 1 1    5    4   91 o     58.6    5.8       64.1  0.94   227.3 
1 1 1    5    4   92 o     85.9    4.2      102.4  0.98   135.4 
1 1 1    5    4   93 o    105.3    3.4      104.4  0.98   352.9 
1 1 1    5    4   94 o    118.1    3.0      110.6  0.99    85.4 
1 1 1    5    4   95 o    128.2    3.2      121.7  0.99   218.8 
1 1 1    5    4   96 o     28.2    9.7       25.1  0.71    45.7 
1 1 1    5    4   97 o     36.8    9.4       40.1  0.88    43.7 
1 1 1    5    4   98 o    238.4    2.7      249.8  1.00   253.9 
1 1 1    5    4   99 o     47.5    7.7       56.6  0.94    66.4 
1 1 1    5    4  100 o     34.9    9.2       47.8  0.91    37.8 
1 1 1    5    4  101 o     38.2    9.4       54.2  0.93   218.1 
1 1 1    5    4  102 o     69.3    4.9       74.1  0.97   247.9 
1 1 1    5    4  103 o     33.1   10.1       42.2  0.90   176.0 
1 1 1    5    4  104 o     17.1    7.9       16.2  0.47   294.0 
1 1 1    5    4  105 o     64.9    5.4       65.8  0.97    78.8 
1 1 1    5    4  106 o     32.7    9.7       26.5  0.84   293.3 
1 1 1    5    4  107 f     66.5    5.3       78.0  0.00   274.9 
1 1 1    5    4  108 o     18.4    8.7       16.9  0.54   267.4 
1 1 1    5    4  109 o     31.9   10.3       40.2  0.90    94.1 
1 1 1    5    4  110 o     93.4    3.9      108.7  0.99   112.1 
1 1 1    5    4  111 o     65.2    5.9       70.4  0.97   186.5 
1 1 1    5    4  112 o     73.3    5.1       86.5  0.98   292.1 
1 1 1    5    4  113 o     73.9    5.2       77.5  0.98     5.2 
1 1 1    5    4  114 o     30.2   10.5       36.0  0.88   188.5 
1 1 1    5    4  115 o     76.7    4.8       88.5  0.98   310.5 
1 1 1    5    4  116 o     22.3    9.5       19.5  0.67   230.2 
1 1 1    5    4  117 o     19.7    8.7       39.2  0.83   253.7 
1 1 1    5    4  118 o     76.0    5.2       71.8  0.98    82.8 
1 1 1    5    5    0 o     95.7    3.4      964.4  0.35     0.0 
1 1 1    5    5    1 o    198.2    2.5      370.5  0.75    90.0 
1 1 1    5    5    2 f    143.7    2.4       34.5  0.00   180.0 
1 1 1    5    5    3 o    114.0    2.5      220.3  0.34    90.0 
1 1 1    5    5    4 o     85.7    2.9      290.6  0.12   180.0 
1 1 1    5    5    5 o    163.0    2.5      236.6  0.38   270.0 
1 1 1    5    5    6 o    129.8    2.1      513.1  0.41   180.0 
1 1 1    5    5    7 o    238.9    2.6       70.1  0.78   270.0 
1 1 1    5    5    8 o    426.8    4.2      514.5  0.99   360.0 
1 1 1    5    5    9 o    841.2    7.2      592.1  1.00    90.0 
1 1 1    5    5   10 o    138.1    2.1      134.0  0.03   180.0 
1 1 1    5    5   11 o    574.0    4.3      760.1  1.00    90.0 
1 1 1    5    5   12 o    471.3    4.1      813.5  0.99     0.0 
1 1 1    5    5   13 o    887.4    6.9     1437.8  1.00    90.0 
1 1 1    5    5   14 o    533.3    4.5      687.1  1.00   180.0 
1 1 1    5    5   15 o    343.5    3.3      477.5  0.91   270.0 
1 1 1    5    5   16 o    255.2    3.1      441.6  0.88   180.0 
1 1 1    5    5   17 o     30.0    8.9      189.9  0.06   270.0 
1 1 1    5    5   18 o    254.5    3.3      453.3  0.93     0.0 
1 1 1    5    5   19 o     10.5    7.4       53.6  0.01    90.0 
1 1 1    5    5   20 o    568.9    5.5      259.6  1.00   180.0 
1 1 1    5    5   21 o   1426.1   11.9     1581.3  1.00   270.0 
1 1 1    5    5   22 o    716.7    6.5      773.1  1.00   180.0 
1 1 1    5    5   23 o     11.1    8.1      295.7  0.04    90.0 
1 1 1    5    5   24 o    813.0    8.2      687.4  1.00   360.0 
1 1 1    5    5   25 f    872.4    9.0      642.1  0.00   270.0 
1 1 1    5    5   26 o    266.5    3.4      548.5  1.00   180.0 
1 1 1    5    5   27 o    139.7    3.1      128.4  0.36   270.0 
1 1 1    5    5   28 f    163.3    3.2       25.4  0.00     0.0 
1 1 1    5    5   29 o     15.3   10.3       36.2  0.03    90.0 
1 1 1    5    5   30 o    238.6    3.3      124.7  0.85   180.0 
1 1 1    5    5   31 o    346.5    4.5      265.1  1.00    90.0 
1 1 1    5    5   32 o    609.1    5.7      894.4  1.00   360.0 
1 1 1    5    5   33 o    372.8    4.4      460.0  1.00    90.0 
1 1 1    5    5   34 o    550.7    5.2      636.2  1.00   180.0 
1 1 1    5    5   35 o    179.2    3.8      183.8  0.87    90.0 
1 1 1    5    5   36 o    917.3    8.3      968.8  1.00   180.0 
1 1 1    5    5   37 o    473.9    5.2      607.2  1.00   270.0 
1 1 1    5    5   38 o   1235.8   11.0     1142.2  1.00   180.0 
1 1 1    5    5   39 o    740.2    7.2      832.1  1.00   270.0 
1 1 1    5    5   40 o    134.1    3.6      292.4  0.96     0.0 
1 1 1    5    5   41 o    457.4    4.8      636.2  1.00    90.0 
1 1 1    5    5   42 o   1390.8   11.1     1205.6  1.00   180.0 
1 1 1    5    5   43 f    121.5    3.4       65.3  0.00    90.0 
1 1 1    5    5   44 o     99.6    3.8       83.4  0.50   180.0 
1 1 1    5    5   45 o    367.8    4.1      249.8  1.00    90.0 
1 1 1    5    5   46 o    614.9    4.9      652.8  1.00     0.0 
1 1 1    5    5   47 o    351.3    3.4      244.0  1.00    90.0 
1 1 1    5    5   48 o    421.7    4.0      536.8  1.00   360.0 
1 1 1    5    5   49 o    335.1    3.5      328.1  1.00    90.0 
1 1 1    5    5   50 o    128.9    2.9       32.1  0.27   180.0 
1 1 1    5    5   51 o    271.5    3.0      267.5  1.00   270.0 
1 1 1    5    5   52 o    376.8    3.8      434.7  1.00     0.0 
1 1 1    5    5   53 o    201.3    2.9       84.5  0.96    90.0 
1 1 1    5    5   54 o    248.1    2.9      318.8  1.00   180.0 
1 1 1    5    5   55 o     12.6    8.4       10.4  0.01   270.0 
1 1 1    5    5   56 o    150.1    3.2       98.5  0.96     0.0 
1 1 1    5    5   57 o     92.3    3.6       10.5  0.16   270.0 
1 1 1    5    5   58 o     48.0    7.7       62.0  0.44   360.0 
1 1 1    5    5   59 o     25.0   11.6      212.9  0.70   270.0 
1 1 1    5    5   60 f     17.3   10.7       39.2  0.00     0.0 
1 1 1    5    5   61 o    378.1    3.5      391.2  1.00    90.0 
1 1 1    5    5   62 o    141.5    3.0      166.5  1.00   360.0 
1 1 1    5    5   63 o     26.2   12.2       90.6  0.47    90.0 
1 1 1    5    5   64 o    150.0    3.4      187.2  1.00     0.0 
1 1 1    5    5   65 o    134.4    3.3      120.2  1.00    90.0 
1 1 1    5    5   66 o    358.4    3.6      304.1  1.00     0.0 
1 1 1    5    5   67 o     20.1   11.8       64.5  0.35    90.0 
1 1 1    5    5   68 o    424.3    4.2      454.6  1.00   180.0 
1 1 1    5    5   69 o    193.8    3.1      209.6  1.00   270.0 
1 1 1    5    5   70 o    416.2    3.9      428.6  1.00     0.0 
1 1 1    5    5   71 o    207.2    3.1      270.2  1.00   270.0 
1 1 1    5    5   72 o     39.0   11.2      109.4  0.93     0.0 
1 1 1    5    5   73 o    344.5    3.5      282.0  1.00    90.0 
1 1 1    5    5   74 o    138.8    3.5       41.5  0.99   180.0 
1 1 1    5    5   75 o     20.0   11.5       27.1  0.26    90.0 
1 1 1    5    5   76 o     23.4   12.3       42.5  0.47   360.0 
1 1 1    5    5   77 o     42.5   10.2       54.1  0.85    90.0 
1 1 1    5    5   78 o    133.3    3.5      105.0  1.00   180.0 
1 1 1    5    5   79 o     12.1    8.5       16.3  0.12   270.0 
1 1 1    5    5   80 o     21.4   11.9       45.1  0.56     0.0 
1 1 1    5    5   81 o     18.5   10.9       18.5  0.23   270.0 
1 1 1    5    5   82 o    178.2    3.1      190.0  1.00   180.0 
1 1 1    5    5   83 o     11.7    8.3       43.1  0.38   270.0 
1 1 1    5    5   84 o     22.5   12.3       48.3  0.72   360.0 
1 1 1    5    5   85 o    209.3    3.3      251.5  1.00   270.0 
1 1 1    5    5   86 o     97.6    5.0       97.3  1.00   180.0 
1 1 1    5    5   87 o     16.6   10.3       72.3  0.83   270.0 
1 1 1    5    5   88 f    146.8    4.0      109.3  0.00   180.0 
1 1 1    5    5   89 o     23.1   13.1       39.7  0.76    90.0 
1 1 1    5    5   90 o    333.6    4.3      304.8  1.00   360.0 
1 1 1    5    5   91 o    221.6    3.8      245.7  1.00   270.0 
1 1 1    5    5   92 o    135.6    4.3      130.2  1.00   180.0 
1 1 1    5    5   93 o     13.6    9.4        5.4  0.10   270.0 
1 1 1    5    5   94 o     62.5    8.0       51.5  1.00   180.0 
1 1 1    5    5   95 f    168.0    4.0      191.4  0.00   270.0 
1 1 1    5    5   96 o     22.0   12.9       46.8  0.91     0.0 
1 1 1    5    5   97 o     34.4   14.1        1.6  0.09    90.0 
1 1 1    5    5   98 o    127.3    4.8      152.9  1.00   360.0 
1 1 1    5    5   99 o     24.8   13.7       28.7  0.83    90.0 
1 1 1    5    5  100 o     66.4    7.7       86.3  1.00   180.0 
1 1 1    5    5  101 o    120.8    4.6      117.5  1.00   270.0 
1 1 1    5    5  102 o     90.6    6.0       97.0  1.00     0.0 
1 1 1    5    5  103 o     25.9   13.6       25.8  0.85    90.0 
1 1 1    5    5  104 o     38.7   14.1       28.9  0.97   180.0 
1 1 1    5    5  105 o     14.0    9.7       14.3  0.38    90.0 
1 1 1    5    5  106 o     95.5    5.6       93.4  1.00   360.0 
1 1 1    5    5  107 o     36.3   14.9       25.6  0.96   270.0 
1 1 1    5    5  108 o     88.1    5.9      122.1  1.00   180.0 
1 1 1    5    5  109 o     39.5   14.6       43.2  1.00    90.0 
1 1 1    5    5  110 o     77.9    6.8       88.0  1.00     0.0 
1 1 1    5    5  111 o     57.2   10.6       85.7  1.00   270.0 
1 1 1    5    5  112 o     46.7   12.9       13.1  0.87   360.0 
1 1 1    5    5  113 o     17.6   11.4        7.6  0.28    90.0 
1 1 1    5    5  114 o     23.5   14.1       19.5  0.76   360.0 
1 1 1    5    5  115 o    138.1    4.5      148.2  1.00    90.0 
1 1 1    5    5  116 o     25.6   14.6       40.9  0.98   180.0 
1 1 1    5    5  117 o     21.1   13.3        2.2  0.10   270.0 
1 1 1    5    5  118 o     18.6   12.1        1.3  0.05     0.0 
1 1 1    6    0    0 o    322.4    3.5      127.5  0.76     0.0 
1 1 1    6    0    1 o    290.5    2.4       46.4  0.97    45.0 
1 1 1    6    0    2 o    489.1    3.4      155.2  0.99    90.0 
1 1 1    6    0    3 o     90.6    1.8      249.2  0.07   315.0 
1 1 1    6    0    4 o    567.0    4.3      497.7  1.00   360.0 
1 1 1    6    0    5 o    510.7    4.4      209.1  0.99   225.0 
1 1 1    6    0    6 o    447.6    3.9      461.6  1.00   270.0 
1 1 1    6    0    7 o    805.2    8.4     1355.8  1.00   315.0 
1 1 1    6    0    8 o   1112.5   18.9     1704.0  1.00     0.0 
1 1 1    6    0    9 o    772.0    9.4     1271.6  0.97    45.0 
1 1 1    6    0   10 o    465.7    5.1      876.8  0.98    90.0 
1 1 1    6    0   11 o     67.5    1.7      396.5  0.30   315.0 
1 1 1    6    0   12 o    126.6    3.2      273.4  0.12   360.0 
1 1 1    6    0   13 o    246.4    3.1       52.5  0.88   225.0 
1 1 1    6    0   14 o    112.6    2.9      124.8  0.29    90.0 
1 1 1    6    0   15 o    968.7    8.2     1548.8  1.00   135.0 
1 1 1    6    0   16 o    653.9    6.2      916.9  1.00     0.0 
1 1 1    6    0   17 f    272.6    3.3        1.4  0.00   225.0 
1 1 1    6    0   18 o    857.5    6.8      862.5  1.00   270.0 
1 1 1    6    0   19 o    999.2    7.7     1102.3  1.00   135.0 
1 1 1    6    0   20 o    287.8    3.1      560.1  0.89   360.0 
1 1 1    6    0   21 o    360.0    3.4      355.3  0.79   225.0 
1 1 1    6    0   22 o    333.1    3.4      322.0  0.98   270.0 
1 1 1    6    0   23 o    729.8    6.1      726.9  1.00   135.0 
1 1 1    6    0   24 o    337.5    3.5       29.5  0.66     0.0 
1 1 1    6    0   25 o    615.3    5.6      718.5  1.00   225.0 
1 1 1    6    0   26 o    773.8    7.1      676.2  1.00    90.0 
1 1 1    6    0   27 o     40.0    8.9       69.6  0.05   135.0 
1 1 1    6    0   28 o   1261.1   10.8     1115.7  1.00     0.0 
1 1 1    6    0   29 o    911.2    7.2     1064.8  1.00   225.0 
1 1 1    6    0   30 o    298.5    3.7      241.4  0.94    90.0 
1 1 1    6    0   31 o     44.5    6.0      112.9  0.17   135.0 
1 1 1    6    0   32 o    370.1    3.6      571.1  1.00   180.0 
1 1 1    6    0   33 o    871.3    7.1      952.0  1.00   225.0 
1 1 1    6    0   34 o      7.5    5.5       80.0  0.00   270.0 
1 1 1    6    0   35 o    639.0    5.6      609.9  1.00   135.0 
1 1 1    6    0   36 o    360.5    3.7      417.6  1.00   360.0 
1 1 1    6    0   37 o    133.6    3.6      152.7  0.56    45.0 
1 1 1    6    0   38 o    502.0    4.6      485.1  1.00   270.0 
1 1 1    6    0   39 o    759.0    6.5      916.0  1.00   315.0 
1 1 1    6    0   40 o      9.5    6.8       55.3  0.03   180.0 
1 1 1    6    0   41 o    711.7    6.2      583.6  1.00   225.0 
1 1 1    6    0   42 o    340.1    3.7      205.1  1.00   270.0 
1 1 1    6    0   43 o     80.9    4.6      207.2  0.77   315.0 
1 1 1    6    0   44 o    384.0    3.9      475.3  1.00   180.0 
1 1 1    6    0   45 o    273.9    3.4      242.6  1.00    45.0 
1 1 1    6    0   46 o    295.6    3.8      212.5  1.00    90.0 
1 1 1    6    0   47 o    253.6    3.2      138.7  0.99   315.0 
1 1 1    6    0   48 o    709.8    7.0      656.8  1.00   180.0 
1 1 1    6    0   49 o    456.7    5.1      204.7  1.00   225.0 
1 1 1    6    0   50 o     46.0    9.3       26.4  0.12    90.0 
1 1 1    6    0   51 o    112.4    3.7      109.7  0.82   135.0 
1 1 1    6    0   52 o     36.3   11.5       23.5  0.10   360.0 
1 1 1    6    0   53 o    335.9    3.9      181.6  1.00    45.0 
1 1 1    6    0   54 o    108.5    4.2      146.1  0.95    90.0 
1 1 1    6    0   55 o     45.8    8.7       62.3  0.35   135.0 
1 1 1    6    0   56 o    104.7    4.2       66.1  0.72   180.0 
1 1 1    6    0   57 o    198.1    3.1       62.0  0.94   225.0 
1 1 1    6    0   58 o    455.4    4.7      398.5  1.00    90.0 
1 1 1    6    0   59 o    521.9    4.8      576.8  1.00   135.0 
1 1 1    6    0   60 o    497.7    4.8      480.1  1.00   180.0 
1 1 1    6    0   61 o    569.4    5.2      505.5  1.00   225.0 
1 1 1    6    0   62 o    297.7    3.7      228.1  1.00   270.0 
1 1 1    6    0   63 o    632.2    5.4      582.0  1.00   135.0 
1 1 1    6    0   64 o    116.7    3.9      122.5  1.00     0.0 
1 1 1    6    0   65 o    143.4    3.7      283.3  1.00   225.0 
1 1 1    6    0   66 o     20.1   11.8        0.9  0.00    90.0 
1 1 1    6    0   67 o    508.0    4.8      446.3  1.00   315.0 
1 1 1    6    0   68 o    178.7    3.5       50.8  0.99   180.0 
1 1 1    6    0   69 o     15.2   10.2       48.2  0.22   225.0 
1 1 1    6    0   70 o    473.9    5.0      413.4  1.00    90.0 
1 1 1    6    0   71 o    256.6    3.5      238.7  1.00   315.0 
1 1 1    6    0   72 o     23.0   13.0       60.4  0.48   180.0 
1 1 1    6    0   73 f     67.9    5.5       33.9  0.00    45.0 
1 1 1    6    0   74 o    212.1    3.4      249.0  1.00    90.0 
1 1 1    6    0   75 o     46.8    9.9       58.1  0.85   135.0 
1 1 1    6    0   76 o    179.2    3.3      144.7  1.00   180.0 
1 1 1    6    0   77 o    197.8    3.5      193.8  1.00    45.0 
1 1 1    6    0   78 o    107.7    4.1       91.8  1.00   270.0 
1 1 1    6    0   79 o     22.3   12.5       57.6  0.64   135.0 
1 1 1    6    0   80 o     94.2    4.5      153.2  1.00   180.0 
1 1 1    6    0   81 o    316.9    3.6      260.5  1.00   225.0 
1 1 1    6    0   82 o    265.1    3.5      271.1  1.00   270.0 
1 1 1    6    0   83 o     99.9    4.7       77.5  1.00   315.0 
1 1 1    6    0   84 o    123.8    3.6      131.2  1.00     0.0 
1 1 1    6    0   85 o     13.5    9.0       26.8  0.30   225.0 
1 1 1    6    0   86 o     98.2    4.3      136.6  1.00    90.0 
1 1 1    6    0   87 o     50.4    9.4       89.0  1.00   315.0 
1 1 1    6    0   88 o    173.4    3.4      139.4  1.00   180.0 
1 1 1    6    0   89 o     86.9    4.8       98.2  1.00    45.0 
1 1 1    6    0   90 o     83.5    5.0       87.5  1.00   270.0 
1 1 1    6    0   91 o     65.6    6.7        7.0  0.49   135.0 
1 1 1    6    0   92 o     36.4   12.9       25.0  0.81     0.0 
1 1 1    6    0   93 o    136.3    4.2      122.1  1.00    45.0 
1 1 1    6    0   94 o    134.4    4.3      148.5  1.00    90.0 
1 1 1    6    0   95 o    107.3    4.6      121.8  1.00   315.0 
1 1 1    6    0   96 o    219.2    3.8      220.4  1.00     0.0 
1 1 1    6    0   97 o     79.6    6.5      102.8  1.00    45.0 
1 1 1    6    0   98 o     10.3    7.6        9.4  0.16    90.0 
1 1 1    6    0   99 o     23.9   13.8        7.8  0.30   315.0 
1 1 1    6    0  100 o     50.7   10.7       41.1  1.00     0.0 
1 1 1    6    0  101 o     34.2   14.7       27.6  0.93   225.0 
1 1 1    6    0  102 o     97.7    5.4       96.5  1.00    90.0 
1 1 1    6    0  103 o     21.9   12.8       18.1  0.63   315.0 
1 1 1    6    0  104 o     47.3   12.3       59.5  1.00   180.0 
1 1 1    6    0  105 o     87.6    5.9       94.9  1.00   225.0 
1 1 1    6    0  106 o     18.0   11.9        1.5  0.05    90.0 
1 1 1    6    0  107 o     46.8   12.5       66.3  1.00   135.0 
1 1 1    6    0  108 o     23.8   13.7       53.9  0.99   180.0 
1 1 1    6    0  109 o     34.9   13.9       37.3  0.99   225.0 
1 1 1    6    0  110 o    109.2    5.5      108.5  1.00   270.0 
1 1 1    6    0  111 o     25.9   14.2       31.9  0.94   135.0 
1 1 1    6    0  112 o     65.2    8.4       69.5  1.00     0.0 
1 1 1    6    0  113 o     19.9   12.7        6.6  0.28   225.0 
1 1 1    6    0  114 o     16.8   11.5        3.1  0.11    90.0 
1 1 1    6    0  115 o     27.3   15.0       47.6  0.99   135.0 
1 1 1    6    0  116 o     37.5   15.6       53.3  1.00   180.0 
1 1 1    6    0  117 o     12.8    9.0        7.0  0.19    45.0 
1 1 1    6    0  118 o     17.0   11.6       16.7  0.53   270.0 
1 1 1    6    0  119 o     18.7   12.3       27.2  0.78   315.0 
1 1 1    6    1    0 f    460.5    4.1     1009.7  0.00   180.0 
1 1 1    6    1    1 o    371.5    2.3      635.4  0.45    18.9 
1 1 1    6    1    2 o    207.2    1.7      418.0  0.61   209.4 
1 1 1    6    1    3 o    491.5    3.2      475.4  0.90    75.0 
1 1 1    6    1    4 o    316.0    2.2      862.7  0.42   328.1 
1 1 1    6    1    5 o    417.2    2.8      812.1  0.90    68.5 
1 1 1    6    1    6 o    645.4    3.8      921.8  0.93   177.3 
1 1 1    6    1    7 o    375.6    2.5      377.0  0.76    72.1 
1 1 1    6    1    8 o    250.0    1.9      966.0  0.30   275.1 
1 1 1    6    1    9 o    417.1    2.8      745.0  0.91    75.8 
1 1 1    6    1   10 o    307.3    2.8      146.4  0.83     9.9 
1 1 1    6    1   11 o    321.0    3.6      191.1  0.84    98.5 
1 1 1    6    1   12 o    223.3    2.3       55.2  0.39    57.9 
1 1 1    6    1   13 o    177.2    1.8      234.4  0.44   351.5 
1 1 1    6    1   14 o    827.1    5.3     1088.2  0.97    75.5 
1 1 1    6    1   15 o    376.9    2.7      427.7  0.86   220.0 
1 1 1    6    1   16 o     86.6    1.6      290.1  0.14   256.9 
1 1 1    6    1   17 o    401.4    2.7      303.0  0.86   183.7 
1 1 1    6    1   18 o    173.1    1.7      454.4  0.66    34.3 
1 1 1    6    1   19 o    815.7    4.5     1135.2  0.98   196.1 
1 1 1    6    1   20 f    333.9    2.4      402.5  0.00    68.6 
1 1 1    6    1   21 o     94.4    1.7      280.4  0.34   349.8 
1 1 1    6    1   22 o    139.7    1.6      147.0  0.12   173.4 
1 1 1    6    1   23 o    384.3    2.5      363.8  0.92    57.3 
1 1 1    6    1   24 o    457.1    2.9      659.4  0.95   171.3 
1 1 1    6    1   25 o    771.7    4.7      943.9  0.98    32.1 
1 1 1    6    1   26 o   1173.5    6.6     1287.8  0.99   214.7 
1 1 1    6    1   27 o    306.7    2.4      401.0  0.89   153.1 
1 1 1    6    1   28 o    789.1    4.5      777.9  0.98   265.3 
1 1 1    6    1   29 o    564.6    3.5      571.5  0.97   245.5 
1 1 1    6    1   30 o   1040.5    6.0      975.7  0.99    18.5 
1 1 1    6    1   31 o    366.3    2.6      337.1  0.91   190.9 
1 1 1    6    1   32 o     96.6    2.3      350.0  0.64    78.7 
1 1 1    6    1   33 o    289.9    2.2      170.7  0.82   189.1 
1 1 1    6    1   34 o    540.5    3.5      492.7  0.97   185.9 
1 1 1    6    1   35 o    375.9    2.8      381.9  0.95   342.0 
1 1 1    6    1   36 o    691.6    4.2      700.3  0.99    50.4 
1 1 1    6    1   37 o    346.1    2.7      358.1  0.95   187.9 
1 1 1    6    1   38 f   1261.5    6.9     1120.7  0.00   187.4 
1 1 1    6    1   39 o    355.6    2.8      196.7  0.92   257.2 
1 1 1    6    1   40 o    369.5    2.8      404.7  0.96   149.4 
1 1 1    6    1   41 o    575.4    3.7      525.0  0.98   117.7 
1 1 1    6    1   42 o    958.6    5.4      790.9  0.99    48.2 
1 1 1    6    1   43 o    640.2    3.9      680.3  0.99    86.5 
1 1 1    6    1   44 o    155.4    2.3      172.1  0.83    90.1 
1 1 1    6    1   45 o    264.3    2.3      277.8  0.94   103.8 
1 1 1    6    1   46 o    165.3    2.2      229.8  0.89    16.0 
1 1 1    6    1   47 o    221.1    2.3      269.8  0.94   106.8 
1 1 1    6    1   48 o    233.3    2.6      262.3  0.95   213.7 
1 1 1    6    1   49 o    415.6    2.9      309.7  0.98   128.9 
1 1 1    6    1   50 o    157.2    2.2      179.6  0.89    78.7 
1 1 1    6    1   51 o    114.3    2.6      269.2  0.91   215.9 
1 1 1    6    1   52 o    345.7    2.6      273.5  0.97   356.9 
1 1 1    6    1   53 o    182.0    2.3      162.1  0.91   205.4 
1 1 1    6    1   54 o    521.5    3.3      467.9  0.99   209.7 
1 1 1    6    1   55 o    342.8    2.5      241.5  0.97   272.8 
1 1 1    6    1   56 o    496.4    3.3      337.9  0.99    96.5 
1 1 1    6    1   57 o    637.3    3.8      638.3  1.00   116.7 
1 1 1    6    1   58 o    122.9    2.5      152.0  0.90   257.9 
1 1 1    6    1   59 o    128.7    2.6      129.0  0.90   107.9 
1 1 1    6    1   60 o    231.5    2.3      268.1  0.98   344.5 
1 1 1    6    1   61 o    195.3    2.3      161.1  0.96   281.0 
1 1 1    6    1   62 o    315.6    2.6      251.6  0.98    17.4 
1 1 1    6    1   63 o    342.3    2.7      333.0  0.99   211.3 
1 1 1    6    1   64 o    525.3    3.5      427.2  0.99   339.6 
1 1 1    6    1   65 o    359.8    2.8      384.4  0.99   142.4 
1 1 1    6    1   66 f    382.4    2.9      348.5  0.00   176.0 
1 1 1    6    1   67 o    323.5    2.6      327.1  0.99   205.7 
1 1 1    6    1   68 o    200.1    2.3      159.5  0.97   273.5 
1 1 1    6    1   69 o    184.4    2.4      280.9  0.98   159.8 
1 1 1    6    1   70 o     82.7    3.6       71.0  0.86    61.5 
1 1 1    6    1   71 o    156.3    2.4      154.2  0.97    41.7 
1 1 1    6    1   72 o    221.8    2.3      247.5  0.99   223.3 
1 1 1    6    1   73 o    163.2    2.5      115.2  0.97   141.9 
1 1 1    6    1   74 o    214.8    2.3      214.3  0.99   178.7 
1 1 1    6    1   75 o    156.1    2.4      168.8  0.98   243.6 
1 1 1    6    1   76 o    153.0    2.4      164.9  0.98    14.9 
1 1 1    6    1   77 f     93.2    3.2       99.2  0.00   303.7 
1 1 1    6    1   78 o    179.1    2.3      212.6  0.99   151.6 
1 1 1    6    1   79 o    188.7    2.4      163.9  0.99   252.8 
1 1 1    6    1   80 f    151.7    2.4      171.6  0.00   266.7 
1 1 1    6    1   81 o    172.0    2.5      154.4  0.99   187.4 
1 1 1    6    1   82 o    102.7    3.2      103.2  0.97    37.4 
1 1 1    6    1   83 o    158.1    2.5      149.8  0.99   322.8 
1 1 1    6    1   84 o     24.8    9.2       25.0  0.44    84.0 
1 1 1    6    1   85 f    118.9    2.8      119.2  0.00    38.1 
1 1 1    6    1   86 o     87.4    3.5       97.5  0.97   231.3 
1 1 1    6    1   87 o    119.6    2.8       91.0  0.98   153.7 
1 1 1    6    1   88 o     33.6    8.2       21.1  0.58   266.7 
1 1 1    6    1   89 o    103.4    3.0      115.1  0.98   328.7 
1 1 1    6    1   90 o     75.2    4.2       70.6  0.96   165.3 
1 1 1    6    1   91 f     96.2    3.2       93.6  0.00    83.4 
1 1 1    6    1   92 o     69.0    4.6       45.7  0.93   318.2 
1 1 1    6    1   93 o     96.2    3.7       89.0  0.98   333.5 
1 1 1    6    1   94 o    143.0    3.0      150.8  0.99   352.0 
1 1 1    6    1   95 o    163.9    2.8      175.2  0.99   309.1 
1 1 1    6    1   96 o     39.6    9.0       40.4  0.89   314.1 
1 1 1    6    1   97 o    132.9    3.1      133.6  0.99   279.6 
1 1 1    6    1   98 o     80.7    4.2       68.3  0.97   184.9 
1 1 1    6    1   99 o     42.1    8.5       41.9  0.91   198.0 
1 1 1    6    1  100 o     34.1    9.4       41.8  0.89   317.9 
1 1 1    6    1  101 o     42.8    8.6       52.0  0.93   263.6 
1 1 1    6    1  102 o    122.2    3.0      123.2  0.99    72.3 
1 1 1    6    1  103 o    115.0    3.4      113.6  0.99    10.6 
1 1 1    6    1  104 o     27.0    9.9       34.7  0.84   193.8 
1 1 1    6    1  105 o     81.6    4.7       68.3  0.98   113.0 
1 1 1    6    1  106 o    104.2    3.6      129.4  0.99    76.6 
1 1 1    6    1  107 o     20.8    9.4       33.0  0.79   283.6 
1 1 1    6    1  108 o     33.3   10.1       23.8  0.83    42.1 
1 1 1    6    1  109 o     32.7   10.1       21.4  0.80   344.5 
1 1 1    6    1  110 o    111.7    3.6      129.6  0.99    80.1 
1 1 1    6    1  111 o     88.3    4.5       95.1  0.99   204.4 
1 1 1    6    1  112 o    102.0    3.9      104.7  0.99   258.0 
1 1 1    6    1  113 o     75.9    5.1       77.7  0.98   275.5 
1 1 1    6    1  114 o     23.5    9.7       45.7  0.88   123.1 
1 1 1    6    1  115 o     53.6    7.1       56.7  0.96    96.0 
1 1 1    6    1  116 o     87.6    4.7       87.8  0.98   318.3 
1 1 1    6    1  117 o     20.4    8.8       21.2  0.66   355.4 
1 1 1    6    1  118 o     74.8    5.4       92.5  0.98   161.2 
1 1 1    6    1  119 o     22.1    9.5       44.0  0.86   161.9 
1 1 1    6    2    0 o    167.3    2.7      705.3  0.15   360.0 
1 1 1    6    2    1 o    189.1    1.9      601.2  0.58    48.9 
1 1 1    6    2    2 o    404.4    2.8      701.3  0.89    47.2 
1 1 1    6    2    3 o    130.6    1.5      347.3  0.20   227.7 
1 1 1    6    2    4 o    623.3    3.6      545.8  0.95     8.7 
1 1 1    6    2    5 o   1086.8    8.1     1469.4  0.98   232.7 
1 1 1    6    2    6 o    231.3    1.8      240.2  0.58   345.9 
1 1 1    6    2    7 o    224.9    1.8      465.7  0.55    93.5 
1 1 1    6    2    8 o    134.0    1.6      326.8  0.42   195.1 
1 1 1    6    2    9 o    769.5    4.8      608.8  0.96   344.3 
1 1 1    6    2   10 o    333.3    2.7      659.5  0.64   277.6 
1 1 1    6    2   11 f    272.9    2.1      379.7  0.00   126.3 
1 1 1    6    2   12 o    408.7    2.8      715.0  0.89   192.1 
1 1 1    6    2   13 o    325.3    2.5      288.0  0.82   226.5 
1 1 1    6    2   14 o    295.2    2.3      409.7  0.74   143.8 
1 1 1    6    2   15 o     80.6    1.6      231.4  0.05   242.6 
1 1 1    6    2   16 f    216.2    1.7      137.5  0.00   315.2 
1 1 1    6    2   17 o    208.2    1.9      414.7  0.48    27.8 
1 1 1    6    2   18 o    295.7    2.3      428.2  0.85   279.5 
1 1 1    6    2   19 f    408.8    2.8      551.8  0.00   206.9 
1 1 1    6    2   20 o    533.1    3.5      931.7  0.96   359.7 
1 1 1    6    2   21 o    457.4    3.1      641.6  0.94   310.7 
1 1 1    6    2   22 o    748.5    4.6      560.9  0.98   352.0 
1 1 1    6    2   23 o    447.4    3.0      653.2  0.94   179.5 
1 1 1    6    2   24 o    576.4    3.8      891.8  0.97   122.8 
1 1 1    6    2   25 o    459.2    3.3      310.9  0.93   283.0 
1 1 1    6    2   26 o    342.7    2.6      393.0  0.91   119.2 
1 1 1    6    2   27 o    153.7    1.9      223.1  0.57   166.8 
1 1 1    6    2   28 o   1017.9    5.7     1163.5  0.99   128.6 
1 1 1    6    2   29 o   1111.3    6.0     1139.0  0.99    22.0 
1 1 1    6    2   30 o    598.2    3.7      569.0  0.97   192.5 
1 1 1    6    2   31 o    493.8    3.2      324.1  0.95   285.9 
1 1 1    6    2   32 o    429.5    3.0      488.9  0.96   134.9 
1 1 1    6    2   33 o    931.9    5.2      792.6  0.99   158.4 
1 1 1    6    2   34 o    577.2    3.7      456.0  0.97   302.1 
1 1 1    6    2   35 o    219.9    2.2      282.2  0.87    74.0 
1 1 1    6    2   36 o    296.9    2.4      328.8  0.92    80.6 
1 1 1    6    2   37 o    473.0    3.2      450.2  0.97    87.3 
1 1 1    6    2   38 o    522.2    3.6      546.9  0.98   342.7 
1 1 1    6    2   39 o    183.3    2.1      246.2  0.85     9.9 
1 1 1    6    2   40 o    319.4    2.6      222.7  0.92    94.8 
1 1 1    6    2   41 f    380.8    2.8      424.3  0.00   347.0 
1 1 1    6    2   42 o    795.0    4.9      747.2  0.99    80.1 
1 1 1    6    2   43 o    530.8    3.5      496.7  0.98   297.8 
1 1 1    6    2   44 o    306.7    2.6      314.5  0.96   116.2 
1 1 1    6    2   45 o    688.9    4.2      625.2  0.99   318.4 
1 1 1    6    2   46 o    672.3    4.3      542.8  0.99   327.4 
1 1 1    6    2   47 o    277.7    2.3      179.5  0.93    19.7 
1 1 1    6    2   48 o    269.0    2.4      344.6  0.96   281.4 
1 1 1    6    2   49 f    325.0    2.6      352.3  0.00   128.1 
1 1 1    6    2   50 o    375.5    2.6      141.2  0.95   268.1 
1 1 1    6    2   51 f    160.8    2.1      214.4  0.00    47.8 
1 1 1    6    2   52 o    221.8    2.1      310.2  0.96   292.5 
1 1 1    6    2   53 o    524.0    3.3      531.7  0.99   172.5 
1 1 1    6    2   54 o    372.8    2.5      304.1  0.98   274.2 
1 1 1    6    2   55 f    612.9    3.5      573.4  0.00    41.7 
1 1 1    6    2   56 o    235.6    2.2      242.1  0.97   304.8 
1 1 1    6    2   57 o    132.1    2.2       65.2  0.76     6.3 
1 1 1    6    2   58 o    281.4    2.2      284.5  0.98   332.0 
1 1 1    6    2   59 o    412.1    2.7      410.9  0.99     3.3 
1 1 1    6    2   60 o    655.3    4.1      630.9  1.00   263.2 
1 1 1    6    2   61 o     88.5    3.1      135.9  0.88   324.3 
1 1 1    6    2   62 o    100.0    3.0      119.0  0.89   204.5 
1 1 1    6    2   63 o    238.6    2.3      198.8  0.97   175.9 
1 1 1    6    2   64 o    104.4    3.0       94.8  0.88   244.6 
1 1 1    6    2   65 o    476.5    3.2      421.0  0.99   129.5 
1 1 1    6    2   66 o    141.6    2.5       58.6  0.87   272.7 
1 1 1    6    2   67 o    149.2    2.4      198.4  0.97   312.4 
1 1 1    6    2   68 o    193.0    2.3       58.7  0.92   265.0 
1 1 1    6    2   69 o    122.8    2.9       94.8  0.93   246.3 
1 1 1    6    2   70 o    429.7    3.0      446.8  1.00    30.4 
1 1 1    6    2   71 o    293.7    2.6      295.5  0.99   252.5 
1 1 1    6    2   72 o    511.1    3.6      531.1  1.00   295.5 
1 1 1    6    2   73 f    214.2    2.3      203.9  0.00   232.7 
1 1 1    6    2   74 o    337.3    2.7      295.1  0.99    14.9 
1 1 1    6    2   75 o    119.0    2.8       88.3  0.95   298.1 
1 1 1    6    2   76 o    275.4    2.6      244.5  0.99   318.1 
1 1 1    6    2   77 o    134.4    2.8      129.1  0.97   332.7 
1 1 1    6    2   78 o    113.5    2.7       87.0  0.95   314.1 
1 1 1    6    2   79 o     56.7    5.1       39.9  0.79   281.0 
1 1 1    6    2   80 o    165.0    2.3      204.2  0.99    69.3 
1 1 1    6    2   81 o    113.2    3.0      153.8  0.98   104.2 
1 1 1    6    2   82 o     47.7    5.7       42.9  0.81   130.8 
1 1 1    6    2   83 o     98.4    3.1       88.4  0.96    39.8 
1 1 1    6    2   84 o     22.4    8.6       63.4  0.74   203.8 
1 1 1    6    2   85 o    100.7    3.3       77.6  0.96    60.4 
1 1 1    6    2   86 o    163.3    2.5      161.5  0.99   254.9 
1 1 1    6    2   87 o    139.2    2.7      124.7  0.99    82.5 
1 1 1    6    2   88 o     26.4    9.0       24.0  0.54     2.2 
1 1 1    6    2   89 o     43.3    6.7       42.0  0.86   141.7 
1 1 1    6    2   90 o    127.0    2.9      135.3  0.99   259.8 
1 1 1    6    2   91 o     97.6    3.2       85.5  0.97   268.8 
1 1 1    6    2   92 o     84.2    4.0       83.9  0.97   271.7 
1 1 1    6    2   93 o     38.6    8.5       34.5  0.84   269.1 
1 1 1    6    2   94 o    227.1    2.7      220.0  1.00   219.2 
1 1 1    6    2   95 o    147.8    2.7      120.1  0.99   263.4 
1 1 1    6    2   96 o     68.8    5.3       84.0  0.97   270.6 
1 1 1    6    2   97 o     50.4    6.6       53.8  0.94   355.0 
1 1 1    6    2   98 o     97.5    4.0      105.6  0.98   109.8 
1 1 1    6    2   99 o     82.3    4.5       88.8  0.98    69.8 
1 1 1    6    2  100 o     43.7    8.1       36.2  0.90    47.0 
1 1 1    6    2  101 o     25.9    9.7       30.5  0.79   132.1 
1 1 1    6    2  102 o     44.6    8.4       42.0  0.92    26.2 
1 1 1    6    2  103 o     57.3    5.6       59.8  0.96   297.3 
1 1 1    6    2  104 o     35.3    9.6       13.4  0.66   150.0 
1 1 1    6    2  105 o     86.8    4.2       72.6  0.98   210.6 
1 1 1    6    2  106 o     78.4    4.7       70.6  0.98   224.9 
1 1 1    6    2  107 o     36.3    9.2       35.8  0.90   285.7 
1 1 1    6    2  108 o     41.2    8.9       42.0  0.93   345.3 
1 1 1    6    2  109 o     67.4    5.5       57.5  0.97    54.3 
1 1 1    6    2  110 o     95.0    4.1       98.1  0.99   191.6 
1 1 1    6    2  111 o     99.7    3.9      114.9  0.99   233.8 
1 1 1    6    2  112 f     38.8    9.7       57.4  0.00    35.6 
1 1 1    6    2  113 o     68.6    5.5       55.8  0.97   116.0 
1 1 1    6    2  114 o     38.9   10.2       34.0  0.91    22.4 
1 1 1    6    2  115 o     37.0   10.0       29.1  0.88   305.7 
1 1 1    6    2  116 o     88.7    4.7       76.0  0.98   101.9 
1 1 1    6    2  117 o     28.1   10.3       15.3  0.66   241.5 
1 1 1    6    2  118 o     72.3    5.3       77.1  0.98   284.2 
1 1 1    6    3    0 o    223.8    2.4      104.5  0.57   360.0 
1 1 1    6    3    1 o    171.5    1.8      259.0  0.34    33.4 
1 1 1    6    3    2 o    482.9    3.4       84.3  0.93   124.5 
1 1 1    6    3    3 o    488.4    3.3      439.1  0.92   329.4 
1 1 1    6    3    4 o    347.5    2.4      522.0  0.77   152.6 
1 1 1    6    3    5 o    410.1    2.6      604.9  0.90   150.1 
1 1 1    6    3    6 o    624.3    3.6      809.1  0.95    88.0 
1 1 1    6    3    7 o    589.0    3.5     1119.0  0.95   221.1 
1 1 1    6    3    8 o    512.7    3.1      553.4  0.90   319.8 
1 1 1    6    3    9 o    362.9    2.5      487.0  0.85   135.2 
1 1 1    6    3   10 o    447.5    3.0      912.1  0.93    72.0 
1 1 1    6    3   11 o    446.5    3.1      395.1  0.90   174.3 
1 1 1    6    3   12 o    405.5    2.8      434.3  0.89   142.9 
1 1 1    6    3   13 o    136.7    1.8      163.2  0.27    44.5 
1 1 1    6    3   14 o    678.4    4.1      793.4  0.96    34.6 
1 1 1    6    3   15 o    219.7    1.9      427.5  0.73   198.8 
1 1 1    6    3   16 o    181.3    1.8      442.5  0.48   289.5 
1 1 1    6    3   17 o    358.3    2.7      508.0  0.88   257.2 
1 1 1    6    3   18 o    333.6    2.8      785.5  0.92   171.8 
1 1 1    6    3   19 o    335.1    2.8      540.4  0.86   254.8 
1 1 1    6    3   20 o    223.8    2.1      232.7  0.59   200.3 
1 1 1    6    3   21 o    123.1    2.0      246.4  0.31   100.8 
1 1 1    6    3   22 o    663.0    4.3      770.9  0.97   214.9 
1 1 1    6    3   23 o    337.4    2.7      355.3  0.86   119.4 
1 1 1    6    3   24 o    855.5    5.4      948.3  0.98   252.0 
1 1 1    6    3   25 f    335.6    2.6      359.0  0.00   131.2 
1 1 1    6    3   26 o    450.8    3.3      438.0  0.94    50.1 
1 1 1    6    3   27 o    384.4    3.0      239.2  0.88   139.3 
1 1 1    6    3   28 o    678.8    4.2      949.0  0.98   291.6 
1 1 1    6    3   29 o    439.9    3.1      415.7  0.94   224.3 
1 1 1    6    3   30 o    354.4    2.8      579.8  0.95   266.2 
1 1 1    6    3   31 o    651.0    4.1      575.6  0.98    16.0 
1 1 1    6    3   32 o    446.5    3.1      672.9  0.97   216.9 
1 1 1    6    3   33 o    225.9    2.3      349.9  0.89    81.1 
1 1 1    6    3   34 o    339.8    2.4      192.6  0.88   200.0 
1 1 1    6    3   35 o    559.5    3.6      489.5  0.98   122.5 
1 1 1    6    3   36 o    167.3    2.1      415.6  0.89   285.4 
1 1 1    6    3   37 o    438.3    3.0      569.8  0.98   301.5 
1 1 1    6    3   38 o    949.2    5.3      704.9  0.99   278.0 
1 1 1    6    3   39 f    737.6    4.6      710.8  0.00   142.9 
1 1 1    6    3   40 o    767.8    4.4      939.4  0.99   192.2 
1 1 1    6    3   41 o    256.4    2.5      229.5  0.91    10.1 
1 1 1    6    3   42 o   1092.6    6.1      989.7  1.00   340.8 
1 1 1    6    3   43 o     11.4    5.6      186.0  0.12    26.5 
1 1 1    6    3   44 o    488.5    3.3      442.8  0.98   147.6 
1 1 1    6    3   45 o    667.2    4.3      447.5  0.99   326.5 
1 1 1    6    3   46 o    370.0    2.7      453.4  0.98    76.7 
1 1 1    6    3   47 o   1075.9    6.1      839.2  1.00   159.7 
1 1 1    6    3   48 o    305.4    2.4      325.3  0.97    84.7 
1 1 1    6    3   49 o    289.1    2.4      237.3  0.96   184.0 
1 1 1    6    3   50 o    713.0    4.1      817.6  1.00    45.8 
1 1 1    6    3   51 o    273.7    2.2      110.5  0.91    28.9 
1 1 1    6    3   52 o    571.5    3.5      557.9  0.99    90.4 
1 1 1    6    3   53 o    174.2    2.1       99.8  0.86   268.6 
1 1 1    6    3   54 o     81.8    3.2      105.6  0.71   219.4 
1 1 1    6    3   55 o    303.1    2.3      326.1  0.98   137.4 
1 1 1    6    3   56 o    315.0    2.4      296.9  0.98   303.1 
1 1 1    6    3   57 o    451.5    2.8      428.0  0.99   165.2 
1 1 1    6    3   58 o    338.0    2.5      330.8  0.99     6.8 
1 1 1    6    3   59 o    287.6    2.2      286.8  0.98   198.6 
1 1 1    6    3   60 o    358.3    2.6      420.1  0.99   125.0 
1 1 1    6    3   61 o    197.8    2.0      206.8  0.97   235.0 
1 1 1    6    3   62 o    213.5    2.1      141.7  0.96    48.3 
1 1 1    6    3   63 o    222.2    2.1      172.1  0.97   170.0 
1 1 1    6    3   64 o    376.5    2.7      355.4  0.99    29.3 
1 1 1    6    3   65 o    153.4    2.2       80.8  0.91    24.1 
1 1 1    6    3   66 o    224.8    2.3      243.1  0.98     1.0 
1 1 1    6    3   67 f    312.7    2.4      356.4  0.00   126.3 
1 1 1    6    3   68 f    229.0    2.2      239.1  0.00   216.2 
1 1 1    6    3   69 o    189.9    2.3      197.8  0.98   297.9 
1 1 1    6    3   70 o    418.1    2.9      324.5  0.99   224.0 
1 1 1    6    3   71 o     23.6    8.8       60.7  0.46   357.5 
1 1 1    6    3   72 o     83.7    3.7      114.9  0.93   192.2 
1 1 1    6    3   73 o    109.9    2.9      122.6  0.95   102.7 
1 1 1    6    3   74 o    151.8    2.5      113.6  0.97    45.6 
1 1 1    6    3   75 o     82.6    3.7      114.5  0.94   259.9 
1 1 1    6    3   76 o    252.4    2.4      219.7  0.99    22.8 
1 1 1    6    3   77 o     36.9    8.1       33.9  0.55    84.3 
1 1 1    6    3   78 o    127.3    2.6      134.2  0.97   162.4 
1 1 1    6    3   79 o     23.3    9.0       34.9  0.44   329.8 
1 1 1    6    3   80 o    171.5    2.3      193.0  0.99    42.1 
1 1 1    6    3   81 o     77.0    4.0       88.9  0.95   257.5 
1 1 1    6    3   82 o     99.3    3.0       93.7  0.96    44.9 
1 1 1    6    3   83 o    193.5    2.4      188.4  0.99   297.0 
1 1 1    6    3   84 o     78.0    3.9       63.3  0.94   244.2 
1 1 1    6    3   85 o    173.5    2.4      174.0  0.99    87.5 
1 1 1    6    3   86 o    177.5    2.4      162.2  0.99     2.7 
1 1 1    6    3   87 o    105.2    3.0      139.7  0.98   138.5 
1 1 1    6    3   88 o     66.7    4.4       90.4  0.96    90.9 
1 1 1    6    3   89 o     70.7    4.2       54.0  0.94   152.4 
1 1 1    6    3   90 o    111.2    3.0       91.4  0.98   274.9 
1 1 1    6    3   91 o     70.4    4.2       60.4  0.95   167.8 
1 1 1    6    3   92 o    152.2    2.8      154.3  0.99   102.6 
1 1 1    6    3   93 o     29.2    9.3       50.0  0.86    67.8 
1 1 1    6    3   94 o    162.9    2.7      155.4  0.99   335.6 
1 1 1    6    3   95 o    124.1    3.0      114.5  0.99    45.4 
1 1 1    6    3   96 o     71.3    4.8       52.0  0.95   267.0 
1 1 1    6    3   97 o     27.4    9.7       30.9  0.78    73.5 
1 1 1    6    3   98 o     95.4    3.8       95.5  0.98   139.7 
1 1 1    6    3   99 o    108.1    3.5      115.1  0.99   263.3 
1 1 1    6    3  100 o     90.2    3.9       80.6  0.98   214.8 
1 1 1    6    3  101 o     85.4    4.3       93.9  0.98    55.6 
1 1 1    6    3  102 o     83.1    4.7       84.0  0.98   226.5 
1 1 1    6    3  103 o     21.1    9.2       14.2  0.49   112.8 
1 1 1    6    3  104 o     30.7   10.0       55.6  0.92   177.1 
1 1 1    6    3  105 o     40.4    8.6       44.2  0.93    79.9 
1 1 1    6    3  106 o     66.6    5.4       76.9  0.98    90.7 
1 1 1    6    3  107 o    115.1    3.5      123.8  0.99   113.8 
1 1 1    6    3  108 o     21.8    9.3       12.6  0.49   243.2 
1 1 1    6    3  109 o    139.3    3.0      137.1  0.99   226.3 
1 1 1    6    3  110 o     75.6    5.0       83.1  0.98   260.2 
1 1 1    6    3  111 o    106.3    3.8      119.0  0.99    34.5 
1 1 1    6    3  112 o     29.0   10.3       29.1  0.85   128.2 
1 1 1    6    3  113 o     40.3    9.8       46.0  0.93   339.4 
1 1 1    6    3  114 o    151.6    3.0      139.2  0.99   304.0 
1 1 1    6    3  115 o    144.3    3.3      156.4  0.99    80.6 
1 1 1    6    3  116 o     78.0    5.1       81.6  0.98   350.7 
1 1 1    6    3  117 o     46.4    9.1       54.5  0.95   229.8 
1 1 1    6    3  118 o     66.8    6.1       60.5  0.97    68.8 
1 1 1    6    4    0 o    401.9    4.1      496.2  0.96   180.0 
1 1 1    6    4    1 o    257.1    2.1      565.9  0.62    48.2 
1 1 1    6    4    2 o    358.4    2.6      542.6  0.88   254.4 
1 1 1    6    4    3 o    255.3    2.1      225.1  0.81   141.5 
1 1 1    6    4    4 o    211.3    2.0      530.7  0.56   293.4 
1 1 1    6    4    5 o     51.3    2.5      139.8  0.03   102.6 
1 1 1    6    4    6 o    540.1    3.6     1069.6  0.93   126.2 
1 1 1    6    4    7 f    173.2    1.7      192.2  0.00   357.8 
1 1 1    6    4    8 o    187.1    1.6      207.3  0.57    26.0 
1 1 1    6    4    9 o    415.0    2.7      399.6  0.81   141.8 
1 1 1    6    4   10 o    281.9    2.1      449.2  0.73   301.4 
1 1 1    6    4   11 o    261.2    2.0      254.4  0.66   286.6 
1 1 1    6    4   12 o    175.5    1.8      422.9  0.28   320.3 
1 1 1    6    4   13 o    302.4    2.3      838.2  0.85   269.6 
1 1 1    6    4   14 o    203.4    1.8      264.1  0.54   131.3 
1 1 1    6    4   15 o    551.7    3.4      453.1  0.95   283.0 
1 1 1    6    4   16 o    113.0    1.7      382.4  0.32   337.0 
1 1 1    6    4   17 o    889.5    5.1     1007.8  0.98   126.8 
1 1 1    6    4   18 o     67.8    2.5      137.4  0.07   261.9 
1 1 1    6    4   19 o     68.0    2.5       30.3  0.13    60.6 
1 1 1    6    4   20 o    226.6    2.3      129.2  0.29   248.0 
1 1 1    6    4   21 o    688.6    4.7      759.5  0.98   133.1 
1 1 1    6    4   22 o    368.1    2.8      338.0  0.90   333.2 
1 1 1    6    4   23 o    421.3    3.1      275.2  0.91   150.9 
1 1 1    6    4   24 o    509.1    3.7      545.8  0.95    14.3 
1 1 1    6    4   25 o    890.2    5.7      577.8  0.98    55.8 
1 1 1    6    4   26 o    332.1    2.9      399.4  0.91    91.8 
1 1 1    6    4   27 o    459.6    3.5      153.8  0.91   136.3 
1 1 1    6    4   28 o    416.7    3.1      523.8  0.95   171.8 
1 1 1    6    4   29 o    630.3    4.4      710.6  0.98   151.7 
1 1 1    6    4   30 o    755.0    4.9      863.9  0.99   319.3 
1 1 1    6    4   31 o    630.1    4.3      761.0  0.98   198.9 
1 1 1    6    4   32 o    131.5    2.3      151.7  0.44    45.7 
1 1 1    6    4   33 o    437.6    3.3      660.7  0.97    54.9 
1 1 1    6    4   34 o    364.7    2.8      464.5  0.95    28.2 
1 1 1    6    4   35 o   1040.9    6.1      729.3  0.99   352.7 
1 1 1    6    4   36 o    130.2    2.5      358.6  0.83    30.7 
1 1 1    6    4   37 o    553.9    3.9      389.3  0.97   127.7 
1 1 1    6    4   38 o    194.3    2.3      286.2  0.89    98.7 
1 1 1    6    4   39 o    445.9    3.2      293.8  0.96   140.9 
1 1 1    6    4   40 o    629.3    4.0      529.7  0.98   357.2 
1 1 1    6    4   41 o    144.1    2.2      293.8  0.88    39.9 
1 1 1    6    4   42 o    558.3    3.6      553.0  0.99   118.0 
1 1 1    6    4   43 o    204.2    2.3      160.0  0.86   221.5 
1 1 1    6    4   44 o    274.6    2.3      154.7  0.90   326.5 
1 1 1    6    4   45 o    182.9    2.3      397.4  0.95   109.0 
1 1 1    6    4   46 o    704.0    4.2      744.0  0.99   170.0 
1 1 1    6    4   47 o    669.5    4.2      673.1  0.99   290.0 
1 1 1    6    4   48 o    402.6    2.9      396.4  0.98   344.7 
1 1 1    6    4   49 o    164.0    2.1      161.8  0.88   335.9 
1 1 1    6    4   50 o    176.0    2.2      188.7  0.92   214.3 
1 1 1    6    4   51 o    443.6    2.9      448.9  0.99   269.1 
1 1 1    6    4   52 o     51.4    4.4       74.1  0.36    46.2 
1 1 1    6    4   53 o    220.5    2.1      207.5  0.95   276.4 
1 1 1    6    4   54 o    411.7    2.8      322.1  0.98   144.7 
1 1 1    6    4   55 o    331.5    2.4      327.5  0.98   156.4 
1 1 1    6    4   56 o     70.5    3.6      108.1  0.72   233.6 
1 1 1    6    4   57 o    240.0    2.1      314.2  0.98   228.6 
1 1 1    6    4   58 o     74.8    3.5      110.9  0.77   172.1 
1 1 1    6    4   59 o    426.2    2.8      431.4  0.99    78.0 
1 1 1    6    4   60 o    152.1    2.1      147.2  0.93   201.8 
1 1 1    6    4   61 o    196.5    2.2      209.0  0.97   326.3 
1 1 1    6    4   62 o    323.3    2.4      382.4  0.99   185.5 
1 1 1    6    4   63 o    313.8    2.3      263.5  0.99   217.5 
1 1 1    6    4   64 o    239.4    2.1      221.0  0.98    11.8 
1 1 1    6    4   65 o    338.1    2.5      291.0  0.99   224.8 
1 1 1    6    4   66 o    129.6    2.5      196.6  0.96    42.0 
1 1 1    6    4   67 o    245.7    2.2      244.2  0.99   248.3 
1 1 1    6    4   68 o    319.2    2.3      255.9  0.99    11.6 
1 1 1    6    4   69 o    407.0    2.7      422.4  1.00   217.8 
1 1 1    6    4   70 o    100.7    3.0      170.0  0.96    73.2 
1 1 1    6    4   71 o    420.6    2.7      343.7  1.00    92.6 
1 1 1    6    4   72 o     89.3    3.2       73.7  0.90   102.6 
1 1 1    6    4   73 o    156.7    2.3      174.3  0.98   215.3 
1 1 1    6    4   74 o    238.8    2.2      223.7  0.99   206.6 
1 1 1    6    4   75 o    127.5    2.4      115.9  0.96   141.2 
1 1 1    6    4   76 o    152.0    2.5      121.9  0.97    90.0 
1 1 1    6    4   77 o    100.7    2.9      111.0  0.96   260.7 
1 1 1    6    4   78 o    153.0    2.5       87.9  0.97   106.5 
1 1 1    6    4   79 o    158.2    2.3      127.2  0.98   115.4 
1 1 1    6    4   80 o    198.5    2.3      142.7  0.99   153.8 
1 1 1    6    4   81 f     94.9    3.0       41.6  0.00   261.0 
1 1 1    6    4   82 o    112.1    2.8       83.5  0.96   358.8 
1 1 1    6    4   83 o     83.2    3.3       93.4  0.96   121.0 
1 1 1    6    4   84 o    197.9    2.4      195.2  0.99    72.5 
1 1 1    6    4   85 o     20.6    8.4       27.2  0.44   118.9 
1 1 1    6    4   86 o    211.3    2.3      176.2  0.99     6.1 
1 1 1    6    4   87 o    129.4    2.7      143.8  0.99    25.9 
1 1 1    6    4   88 o    117.1    2.8      128.2  0.98    50.2 
1 1 1    6    4   89 o    261.5    2.4      249.5  1.00   166.2 
1 1 1    6    4   90 o    203.5    2.3      182.5  0.99    70.4 
1 1 1    6    4   91 o    148.3    2.7      132.3  0.99    13.5 
1 1 1    6    4   92 o    144.3    2.6      141.2  0.99   207.2 
1 1 1    6    4   93 o     98.4    3.5      108.9  0.98   142.3 
1 1 1    6    4   94 o    172.2    2.5      164.7  0.99   338.3 
1 1 1    6    4   95 o    217.3    2.8      216.2  1.00   217.8 
1 1 1    6    4   96 o    206.2    2.6      220.5  1.00   204.1 
1 1 1    6    4   97 o    245.0    2.8      237.9  1.00   114.2 
1 1 1    6    4   98 o     23.0    9.3       17.7  0.55   255.4 
1 1 1    6    4   99 o     43.3    8.2       51.3  0.93   190.5 
1 1 1    6    4  100 o    155.6    2.9      162.4  0.99    90.0 
1 1 1    6    4  101 o    104.3    3.5      102.7  0.99   147.2 
1 1 1    6    4  102 o    124.8    3.4      120.2  0.99   302.4 
1 1 1    6    4  103 o     51.7    6.3       55.6  0.95    81.9 
1 1 1    6    4  104 o     22.9    9.5       11.3  0.45   133.6 
1 1 1    6    4  105 o     41.8    8.7       30.7  0.90   166.0 
1 1 1    6    4  106 o     25.7    9.7       10.5  0.48    71.5 
1 1 1    6    4  107 o     61.6    5.9       71.8  0.97   338.6 
1 1 1    6    4  108 o     23.2    9.6       23.2  0.73   220.1 
1 1 1    6    4  109 o     43.5    9.1       49.1  0.94   356.4 
1 1 1    6    4  110 o     35.6   10.1       29.4  0.88    65.4 
1 1 1    6    4  111 o     35.5   10.0       50.5  0.93    96.5 
1 1 1    6    4  112 o     21.9    9.3       17.9  0.64   326.9 
1 1 1    6    4  113 o     64.9    5.6       70.9  0.97   223.4 
1 1 1    6    4  114 o     26.0   10.4       26.2  0.80   238.3 
1 1 1    6    4  115 o     83.4    4.5       82.8  0.98   245.0 
1 1 1    6    4  116 o     22.1    9.5       20.7  0.68   201.2 
1 1 1    6    4  117 o     47.0    9.1       57.9  0.95    15.9 
1 1 1    6    4  118 f     87.4    4.5       93.7  0.00   206.4 
1 1 1    6    5    0 o    496.2    4.8      787.3  0.99   180.0 
1 1 1    6    5    1 o    559.9    3.7      268.3  0.94    45.8 
1 1 1    6    5    2 o    507.5    3.5      704.4  0.93    36.5 
1 1 1    6    5    3 o    389.9    2.8      440.6  0.87   263.5 
1 1 1    6    5    4 o    568.5    3.7      489.3  0.95    34.2 
1 1 1    6    5    5 o    631.4    4.1     1071.7  0.95    64.3 
1 1 1    6    5    6 f    465.5    3.0      728.0  0.00    88.5 
1 1 1    6    5    7 o    186.2    1.9      295.1  0.26     9.6 
1 1 1    6    5    8 o     64.9    2.2      198.5  0.04   227.9 
1 1 1    6    5    9 o    234.3    1.9      662.8  0.76   161.5 
1 1 1    6    5   10 o    255.5    1.9      149.3  0.81   139.0 
1 1 1    6    5   11 o    322.8    2.3       81.0  0.77   214.4 
1 1 1    6    5   12 o    584.3    3.6      521.5  0.96    64.5 
1 1 1    6    5   13 o    569.8    3.3      551.5  0.95   284.0 
1 1 1    6    5   14 o    524.3    3.2      870.9  0.96   110.8 
1 1 1    6    5   15 o    399.0    2.6      269.4  0.90    46.4 
1 1 1    6    5   16 o    484.6    3.0      547.3  0.93    56.2 
1 1 1    6    5   17 o    378.9    2.8      414.9  0.87     5.3 
1 1 1    6    5   18 o    550.7    3.4      535.0  0.95    93.2 
1 1 1    6    5   19 o    660.2    4.4      869.2  0.97   318.2 
1 1 1    6    5   20 o     30.4    6.1      188.8  0.03    82.8 
1 1 1    6    5   21 o    810.0    5.4     1243.4  0.98    62.5 
1 1 1    6    5   22 o    856.8    5.4      760.5  0.98    89.6 
1 1 1    6    5   23 o    534.4    4.0      519.3  0.95   235.3 
1 1 1    6    5   24 o    630.9    4.5      646.2  0.98   330.0 
1 1 1    6    5   25 o    534.7    3.9      553.7  0.96   274.3 
1 1 1    6    5   26 o    417.7    3.4      617.5  0.96   167.6 
1 1 1    6    5   27 o    863.5    6.0      861.9  0.99   119.7 
1 1 1    6    5   28 o    298.8    2.8      261.8  0.87   342.8 
1 1 1    6    5   29 o    633.8    4.3      852.2  0.98   286.9 
1 1 1    6    5   30 o    342.6    2.9      471.6  0.94   102.9 
1 1 1    6    5   31 o    441.2    3.4      366.0  0.95   231.8 
1 1 1    6    5   32 o    793.8    5.2      734.5  0.99   313.9 
1 1 1    6    5   33 o    765.9    5.1      558.0  0.98   327.7 
1 1 1    6    5   34 o    285.6    2.8      362.6  0.94   343.8 
1 1 1    6    5   35 o    501.9    3.8      761.9  0.98   318.6 
1 1 1    6    5   36 o    222.0    2.5      264.0  0.89   206.3 
1 1 1    6    5   37 o    654.5    4.5      814.2  0.99    47.8 
1 1 1    6    5   38 o    453.9    3.4      641.5  0.98   248.8 
1 1 1    6    5   39 o     97.7    2.6      201.3  0.69    68.0 
1 1 1    6    5   40 o     45.2    6.5      276.0  0.51   274.0 
1 1 1    6    5   41 o    904.5    5.5      979.0  0.99    19.2 
1 1 1    6    5   42 f    253.6    2.6      205.5  0.00    19.3 
1 1 1    6    5   43 o    345.2    2.8      281.3  0.96   243.2 
1 1 1    6    5   44 o    135.5    2.6       33.7  0.37   161.2 
1 1 1    6    5   45 o    207.9    2.4      202.8  0.91   211.5 
1 1 1    6    5   46 o    110.1    2.6      174.7  0.79   247.8 
1 1 1    6    5   47 o    482.6    3.1      335.4  0.98   265.8 
1 1 1    6    5   48 o    247.6    2.1      280.2  0.96   331.8 
1 1 1    6    5   49 o    353.6    2.6      154.8  0.95   145.5 
1 1 1    6    5   50 o    457.0    3.0      512.5  0.99   126.9 
1 1 1    6    5   51 o    148.0    2.1       82.6  0.77   290.0 
1 1 1    6    5   52 o    388.0    2.6      401.1  0.99   214.5 
1 1 1    6    5   53 o    270.1    2.2      213.6  0.96    16.0 
1 1 1    6    5   54 o    430.7    2.8      446.2  0.99   119.4 
1 1 1    6    5   55 o    196.2    2.0      184.0  0.95   288.0 
1 1 1    6    5   56 o    334.7    2.4      276.0  0.98   321.5 
1 1 1    6    5   57 o    169.1    2.2      206.4  0.95    85.1 
1 1 1    6    5   58 o    604.8    3.6      645.2  1.00    85.9 
1 1 1    6    5   59 o    564.1    3.4      574.6  1.00   332.7 
1 1 1    6    5   60 o    652.9    3.6      663.4  1.00   294.9 
1 1 1    6    5   61 o    158.4    2.2      236.4  0.97    41.8 
1 1 1    6    5   62 o     62.0    4.2       84.7  0.73   197.4 
1 1 1    6    5   63 o    320.4    2.5      284.8  0.99   353.3 
1 1 1    6    5   64 o    101.4    2.8      122.0  0.91   287.2 
1 1 1    6    5   65 o    281.0    2.3      269.2  0.99   249.7 
1 1 1    6    5   66 o    213.2    2.1      224.1  0.98   347.6 
1 1 1    6    5   67 o    287.1    2.4      199.7  0.99    28.2 
1 1 1    6    5   68 o    524.8    3.2      425.3  1.00   174.9 
1 1 1    6    5   69 o    393.5    2.7      362.9  0.99   198.2 
1 1 1    6    5   70 o     47.9    5.4      104.6  0.85   157.4 
1 1 1    6    5   71 o    162.2    2.2      115.0  0.96   216.0 
1 1 1    6    5   72 o    208.2    2.1      181.6  0.98   313.1 
1 1 1    6    5   73 o     88.2    2.9      149.8  0.96   323.9 
1 1 1    6    5   74 o    145.7    2.4      126.9  0.97   299.6 
1 1 1    6    5   75 o    103.1    2.7      122.4  0.96    40.3 
1 1 1    6    5   76 o    219.7    2.2      223.2  0.99   271.4 
1 1 1    6    5   77 o    135.0    2.4      141.8  0.98   344.6 
1 1 1    6    5   78 o     96.5    2.8       98.9  0.96   197.8 
1 1 1    6    5   79 o     42.8    6.1       46.6  0.77    50.0 
1 1 1    6    5   80 f    106.9    2.7      120.3  0.00   325.1 
1 1 1    6    5   81 o    131.3    2.4      120.9  0.98    31.8 
1 1 1    6    5   82 o     19.8    8.2       28.9  0.40   234.6 
1 1 1    6    5   83 o     89.7    3.3       91.9  0.96   350.7 
1 1 1    6    5   84 o     92.4    3.3      104.6  0.97   102.6 
1 1 1    6    5   85 o    167.8    2.3      165.6  0.99   322.0 
1 1 1    6    5   86 o    220.2    2.2      227.2  0.99   231.8 
1 1 1    6    5   87 o     72.3    4.1       80.2  0.96   105.1 
1 1 1    6    5   88 o     70.8    4.0       81.7  0.96   157.2 
1 1 1    6    5   89 o    162.0    2.5      158.0  0.99   255.8 
1 1 1    6    5   90 o    123.9    2.9      111.8  0.98   243.9 
1 1 1    6    5   91 o    137.2    2.8      139.7  0.99   343.7 
1 1 1    6    5   92 o    147.6    2.8      159.4  0.99   149.8 
1 1 1    6    5   93 o    104.2    3.4      120.9  0.99   183.9 
1 1 1    6    5   94 o    104.4    3.6      101.6  0.98   159.8 
1 1 1    6    5   95 o    181.6    2.7      191.3  1.00   197.2 
1 1 1    6    5   96 o     80.8    4.6      100.9  0.98    32.6 
1 1 1    6    5   97 o     69.8    4.9       77.0  0.97    88.7 
1 1 1    6    5   98 o    126.6    3.2      130.2  0.99    26.0 
1 1 1    6    5   99 o    129.7    3.1      118.6  0.99     2.4 
1 1 1    6    5  100 o     65.6    5.6       67.2  0.97    98.5 
1 1 1    6    5  101 o    130.0    3.1      123.1  0.99   312.3 
1 1 1    6    5  102 o     61.0    5.9       72.4  0.97    37.2 
1 1 1    6    5  103 o     35.0    9.8       47.1  0.92     6.2 
1 1 1    6    5  104 o     24.2    9.6       14.8  0.57   219.4 
1 1 1    6    5  105 o     41.4    8.8       34.9  0.91    99.7 
1 1 1    6    5  106 o     47.1    7.4       51.5  0.95    36.0 
1 1 1    6    5  107 o     90.4    4.3      100.9  0.99     7.2 
1 1 1    6    5  108 o     20.1    8.7       11.6  0.43   218.8 
1 1 1    6    5  109 o    134.0    3.0      130.5  0.99   167.0 
1 1 1    6    5  110 o     49.7    7.8       46.4  0.95   264.0 
1 1 1    6    5  111 o     68.8    5.5       65.7  0.97   331.4 
1 1 1    6    5  112 o     91.1    4.7       78.5  0.98   169.8 
1 1 1    6    5  113 o     52.2    7.3       52.0  0.96   162.9 
1 1 1    6    5  114 o     14.8    7.1       29.0  0.67     5.8 
1 1 1    6    5  115 o     33.5   10.7       45.2  0.92   178.8 
1 1 1    6    5  116 o     89.0    4.8       94.1  0.99    40.4 
1 1 1    6    5  117 o     28.7   10.7       42.5  0.89   211.5 
1 1 1    6    5  118 o     59.6    6.2       73.8  0.97   302.1 
1 1 1    6    6    0 o    319.0    4.9     1147.1  0.88   360.0 
1 1 1    6    6    1 o   1006.5    8.6      872.3  1.00    90.0 
1 1 1    6    6    2 o     17.8    9.9      105.5  0.00     0.0 
1 1 1    6    6    3 o   1086.6    9.1     1214.7  1.00   270.0 
1 1 1    6    6    4 o     75.6    3.6      244.4  0.01   360.0 
1 1 1    6    6    5 o    591.1    5.5      874.8  1.00   270.0 
1 1 1    6    6    6 o     40.2    5.4      103.3  0.02   180.0 
1 1 1    6    6    7 o    161.1    2.6        6.0  0.50   270.0 
1 1 1    6    6    8 o     24.4    8.2      171.8  0.02   180.0 
1 1 1    6    6    9 o     19.5    9.1       54.5  0.03   270.0 
1 1 1    6    6   10 o     74.9    3.5      519.4  0.35     0.0 
1 1 1    6    6   11 o    190.8    3.3      414.4  0.56    90.0 
1 1 1    6    6   12 o    800.1    7.2     1153.5  1.00   180.0 
1 1 1    6    6   13 o    419.9    3.6      669.1  0.99   270.0 
1 1 1    6    6   14 o     22.8    9.6      305.7  0.04   180.0 
1 1 1    6    6   15 o    516.8    4.6      830.7  1.00   270.0 
1 1 1    6    6   16 o    545.8    4.7      746.4  1.00     0.0 
1 1 1    6    6   17 o     31.6    7.7      174.1  0.09   270.0 
1 1 1    6    6   18 o    161.3    2.4      185.1  0.60   360.0 
1 1 1    6    6   19 o   1309.6    9.8     1343.6  1.00   270.0 
1 1 1    6    6   20 o    753.9    6.9      496.5  1.00   180.0 
1 1 1    6    6   21 o   1020.0    8.8     1078.1  1.00    90.0 
1 1 1    6    6   22 o    226.3    3.2       41.0  0.23   180.0 
1 1 1    6    6   23 o   1086.4    9.4     1075.0  1.00   270.0 
1 1 1    6    6   24 o   1035.4    9.1     1091.8  1.00   180.0 
1 1 1    6    6   25 o    202.6    3.0      397.7  0.94   270.0 
1 1 1    6    6   26 o    133.7    3.5       16.7  0.21   180.0 
1 1 1    6    6   27 o     62.7    5.3       45.7  0.10    90.0 
1 1 1    6    6   28 o    660.7    7.5      469.8  1.00     0.0 
1 1 1    6    6   29 o    947.7    8.5      640.1  1.00   270.0 
1 1 1    6    6   30 o    717.6    7.0      289.1  1.00   180.0 
1 1 1    6    6   31 o   1219.8   10.4     1112.5  1.00   270.0 
1 1 1    6    6   32 o    249.2    3.7      255.3  0.98   180.0 
1 1 1    6    6   33 o    288.2    3.7      366.8  1.00    90.0 
1 1 1    6    6   34 f    509.9    5.5      378.6  0.00     0.0 
1 1 1    6    6   35 o    680.4    6.9      731.6  1.00   270.0 
1 1 1    6    6   36 o    534.1    5.6      294.7  1.00   180.0 
1 1 1    6    6   37 o   1119.9    9.8      924.7  1.00   270.0 
1 1 1    6    6   38 o    981.9    8.7     1209.9  1.00     0.0 
1 1 1    6    6   39 o    855.6    8.4      648.0  1.00    90.0 
1 1 1    6    6   40 o    619.4    6.1      762.7  1.00   360.0 
1 1 1    6    6   41 o    187.4    3.6       76.5  0.74   270.0 
1 1 1    6    6   42 o    360.0    4.3      596.3  1.00   180.0 
1 1 1    6    6   43 o     78.5    5.1       87.8  0.39   270.0 
1 1 1    6    6   44 o     46.9   10.5      140.6  0.39     0.0 
1 1 1    6    6   45 o    621.1    5.8      634.5  1.00    90.0 
1 1 1    6    6   46 o    185.7    3.4       62.4  0.70   180.0 
1 1 1    6    6   47 o    238.3    3.4      128.5  0.97   270.0 
1 1 1    6    6   48 o     78.2    4.7       64.5  0.47     0.0 
1 1 1    6    6   49 o    155.4    3.4       44.4  0.56   270.0 
1 1 1    6    6   50 o    590.0    5.2      633.3  1.00     0.0 
1 1 1    6    6   51 f    136.6    3.0       53.8  0.00    90.0 
1 1 1    6    6   52 o    156.3    2.9      203.6  1.00   180.0 
1 1 1    6    6   53 o    234.6    3.1      228.6  1.00    90.0 
1 1 1    6    6   54 o     45.7    7.9       80.5  0.45   360.0 
1 1 1    6    6   55 o    541.7    4.6      684.7  1.00   270.0 
1 1 1    6    6   56 o     62.4    5.8       57.4  0.49   180.0 
1 1 1    6    6   57 o    228.7    2.8      180.4  1.00   270.0 
1 1 1    6    6   58 o    167.3    3.3      123.3  1.00   180.0 
1 1 1    6    6   59 o    769.1    5.9      804.7  1.00   270.0 
1 1 1    6    6   60 o     67.6    6.3      118.7  0.91   180.0 
1 1 1    6    6   61 o    430.2    4.0      260.7  1.00   270.0 
1 1 1    6    6   62 o    423.0    4.1      509.8  1.00   180.0 
1 1 1    6    6   63 o    110.8    3.6      129.8  1.00   270.0 
1 1 1    6    6   64 o    383.8    3.7      284.8  1.00   180.0 
1 1 1    6    6   65 o    387.1    3.7      302.7  1.00   270.0 
1 1 1    6    6   66 o     17.6   11.0       37.3  0.18   180.0 
1 1 1    6    6   67 o     94.1    4.0       60.5  0.94    90.0 
1 1 1    6    6   68 o     26.0   12.5       55.8  0.44   180.0 
1 1 1    6    6   69 o    135.3    3.4      121.1  1.00    90.0 
1 1 1    6    6   70 o    141.5    3.4      157.7  1.00   180.0 
1 1 1    6    6   71 o     55.7    7.1       33.7  0.63    90.0 
1 1 1    6    6   72 o    188.0    3.0      184.0  1.00     0.0 
1 1 1    6    6   73 o    452.7    4.2      418.4  1.00   270.0 
1 1 1    6    6   74 o    126.9    3.5      120.0  1.00   180.0 
1 1 1    6    6   75 o    214.2    3.1      175.7  1.00    90.0 
1 1 1    6    6   76 o     53.1    6.9       29.6  0.69   180.0 
1 1 1    6    6   77 o    232.1    3.1      243.4  1.00    90.0 
1 1 1    6    6   78 o     87.5    4.9       86.1  1.00   180.0 
1 1 1    6    6   79 o    165.6    3.2      198.5  1.00    90.0 
1 1 1    6    6   80 o    175.9    3.2      204.1  1.00     0.0 
1 1 1    6    6   81 o     62.5    6.4       59.2  0.99   270.0 
1 1 1    6    6   82 o     28.0   12.6       15.1  0.32   180.0 
1 1 1    6    6   83 o    174.9    2.9      188.7  1.00    90.0 
1 1 1    6    6   84 o      8.9    6.5       25.6  0.20     0.0 
1 1 1    6    6   85 o     40.2   10.7       23.7  0.71   270.0 
1 1 1    6    6   86 o    109.5    4.0       60.6  1.00   180.0 
1 1 1    6    6   87 o    160.4    3.2      142.2  1.00    90.0 
1 1 1    6    6   88 f     14.0    9.4        9.8  0.00   180.0 
1 1 1    6    6   89 o     20.2   11.9       31.3  0.62   270.0 
1 1 1    6    6   90 o     34.9   12.5       73.6  1.00     0.0 
1 1 1    6    6   91 o    284.2    3.6      285.3  1.00    90.0 
1 1 1    6    6   92 o    151.6    3.8      168.0  1.00   180.0 
1 1 1    6    6   93 o     15.1   10.1       18.9  0.38   270.0 
1 1 1    6    6   94 o     35.8   12.7       40.4  0.97   180.0 
1 1 1    6    6   95 o     14.3    9.8        9.8  0.21   270.0 
1 1 1    6    6   96 o     30.8   14.0       56.3  0.99   360.0 
1 1 1    6    6   97 o    155.9    4.1      165.8  1.00   270.0 
1 1 1    6    6   98 f    129.0    4.4      119.2  0.00     0.0 
1 1 1    6    6   99 o     79.1    6.8       69.6  1.00   270.0 
1 1 1    6    6  100 o     15.8   10.9       62.4  0.94   360.0 
1 1 1    6    6  101 o     84.2    6.7       75.7  1.00   270.0 
1 1 1    6    6  102 o     18.1   11.6       16.5  0.51     0.0 
1 1 1    6    6  103 o    151.7    4.4      147.4  1.00   270.0 
1 1 1    6    6  104 o    107.8    4.9       73.1  1.00     0.0 
1 1 1    6    6  105 o     59.7    8.5       61.6  1.00    90.0 
1 1 1    6    6  106 o     19.2   12.4       38.3  0.91   180.0 
1 1 1    6    6  107 o     58.7    8.6       70.7  1.00   270.0 
1 1 1    6    6  108 o    112.8    5.3       91.4  1.00   180.0 
1 1 1    6    6  109 o     25.9   14.5       27.4  0.91   270.0 
1 1 1    6    6  110 o     21.7   13.4        1.9  0.09     0.0 
1 1 1    6    6  111 o     99.5    5.8      113.1  1.00    90.0 
1 1 1    6    6  112 o     20.8   13.2       15.8  0.61   180.0 
1 1 1    6    6  113 o     24.8   14.2       51.9  0.99    90.0 
1 1 1    6    6  114 o     25.7   14.5       40.8  0.98   180.0 
1 1 1    6    6  115 o     21.0   13.0       41.7  0.95   270.0 
1 1 1    6    6  116 o     80.5    7.2       70.8  1.00   180.0 
1 1 1    6    6  117 o     50.4   13.3       28.1  0.99   270.0 
1 1 1    6    6  118 o     20.4   13.2       47.1  0.96   180.0 
1 1 1    7    0    1 o     19.1    7.1      709.5  0.04   135.0 
1 1 1    7    0    2 o    130.3    1.7      114.5  0.27     0.0 
1 1 1    7    0    3 o    128.6    1.9      453.0  0.29   225.0 
1 1 1    7    0    4 o    347.3    3.1      187.6  0.91   270.0 
1 1 1    7    0    5 o    682.4    5.3      651.7  1.00   315.0 
1 1 1    7    0    6 o    518.9    4.4      717.1  0.86   180.0 
1 1 1    7    0    7 o     58.1    2.8      107.3  0.10    45.0 
1 1 1    7    0    8 o    193.9    2.6      131.9  0.38   270.0 
1 1 1    7    0    9 o    755.9    6.6      974.4  1.00   315.0 
1 1 1    7    0   10 o    460.4    4.6      628.2  0.98   360.0 
1 1 1    7    0   11 o    368.8    4.2      503.3  0.98    45.0 
1 1 1    7    0   12 o    417.2    4.4      631.9  0.94   270.0 
1 1 1    7    0   13 o    253.8    2.6      208.9  0.76   315.0 
1 1 1    7    0   14 o    568.2    6.3      511.2  1.00   360.0 
1 1 1    7    0   15 o    272.4    3.8      153.1  0.86    45.0 
1 1 1    7    0   16 o    159.3    3.1        9.4  0.58   270.0 
1 1 1    7    0   17 o     40.1    7.9      282.0  0.13   135.0 
1 1 1    7    0   18 o    169.6    2.9      259.5  0.73   180.0 
1 1 1    7    0   19 o    272.8    3.6      517.1  0.91   225.0 
1 1 1    7    0   20 o    597.4    6.0      587.7  1.00    90.0 
1 1 1    7    0   21 o     15.2    8.1      194.9  0.04   315.0 
1 1 1    7    0   22 o    266.8    2.7      266.6  0.81   180.0 
1 1 1    7    0   23 o    636.1    5.5      888.6  1.00   225.0 
1 1 1    7    0   24 o    307.3    3.2      265.4  0.99    90.0 
1 1 1    7    0   25 o    341.5    3.5      475.1  0.99   135.0 
1 1 1    7    0   26 o     65.4    4.0      144.9  0.19   360.0 
1 1 1    7    0   27 o    807.9    6.8      645.8  1.00   225.0 
1 1 1    7    0   28 o   1027.9    9.1     1208.9  1.00    90.0 
1 1 1    7    0   29 o      5.4    4.0      185.7  0.02   135.0 
1 1 1    7    0   30 o    115.2    3.4       18.8  0.27   180.0 
1 1 1    7    0   31 o    534.8    4.9      579.1  1.00    45.0 
1 1 1    7    0   33 o    808.3    6.6      707.8  1.00   135.0 
1 1 1    7    0   34 o    353.3    3.9      449.3  1.00   180.0 
1 1 1    7    0   35 o    161.8    3.2      353.2  0.97    45.0 
1 1 1    7    0   36 o    190.6    3.0      280.6  0.98    90.0 
1 1 1    7    0   37 o    281.8    3.4       49.8  0.64   315.0 
1 1 1    7    0   38 f    492.7    4.6      915.4  0.00   180.0 
1 1 1    7    0   39 o     23.4   12.0        0.6  0.01    45.0 
1 1 1    7    0   40 o     86.8    4.2        5.3  0.07   270.0 
1 1 1    7    0   41 o    151.3    3.2      200.8  0.90   135.0 
1 1 1    7    0   42 o    295.9    3.3      220.7  1.00   180.0 
1 1 1    7    0   43 o     11.2    7.6       32.6  0.03    45.0 
1 1 1    7    0   44 o    699.1    6.1      732.7  1.00   270.0 
1 1 1    7    0   45 o    119.9    3.7        2.2  0.06   315.0 
1 1 1    7    0   46 o    189.8    3.4      100.0  0.92   360.0 
1 1 1    7    0   47 o    514.0    5.1      356.7  1.00    45.0 
1 1 1    7    0   48 o    253.2    3.8      385.1  1.00   270.0 
1 1 1    7    0   49 o    277.0    3.9      291.8  1.00   315.0 
1 1 1    7    0   50 f     25.2   13.1      104.7  0.00   360.0 
1 1 1    7    0   51 o    164.6    3.8      158.2  0.99   225.0 
1 1 1    7    0   52 o     85.5    5.3       91.5  0.68   270.0 
1 1 1    7    0   53 o     10.4    7.5      186.8  0.22   315.0 
1 1 1    7    0   54 o    493.6    5.1      549.5  1.00     0.0 
1 1 1    7    0   55 o     68.9    5.9       45.0  0.39   225.0 
1 1 1    7    0   56 o    266.5    3.4      397.1  1.00   270.0 
1 1 1    7    0   57 o    359.2    4.2      271.5  1.00   315.0 
1 1 1    7    0   58 o    113.7    3.8      204.4  1.00   360.0 
1 1 1    7    0   59 o    477.9    4.9      410.7  1.00    45.0 
1 1 1    7    0   60 o    900.2    7.7      761.6  1.00    90.0 
1 1 1    7    0   61 o      9.9    7.3        1.9  0.00   135.0 
1 1 1    7    0   62 o    184.9    3.1      225.0  1.00     0.0 
1 1 1    7    0   63 o    372.4    4.2      344.2  1.00    45.0 
1 1 1    7    0   64 o    507.6    4.6      573.5  1.00    90.0 
1 1 1    7    0   65 o     13.8    9.3      155.6  0.49   315.0 
1 1 1    7    0   66 o    446.9    4.2      411.9  1.00   180.0 
1 1 1    7    0   67 o    282.0    3.7      168.8  1.00    45.0 
1 1 1    7    0   68 o    205.6    3.5      290.7  1.00    90.0 
1 1 1    7    0   69 o    104.6    4.3       58.7  0.96   135.0 
1 1 1    7    0   70 o    295.2    3.4      334.6  1.00   180.0 
1 1 1    7    0   71 o    225.3    3.3      252.7  1.00    45.0 
1 1 1    7    0   72 o    180.5    3.4      166.8  1.00    90.0 
1 1 1    7    0   73 o    224.8    3.4      187.4  1.00   315.0 
1 1 1    7    0   74 o    293.8    3.8      267.5  1.00   180.0 
1 1 1    7    0   75 o    124.0    3.9       83.3  1.00    45.0 
1 1 1    7    0   76 o     22.1   12.3       44.9  0.47   270.0 
1 1 1    7    0   77 o     95.6    4.9       88.6  1.00   315.0 
1 1 1    7    0   78 o    247.1    3.6      231.8  1.00   360.0 
1 1 1    7    0   79 o    233.6    3.4      229.1  1.00    45.0 
1 1 1    7    0   80 o    173.7    3.5      135.0  1.00    90.0 
1 1 1    7    0   81 o     18.4   11.2       58.2  0.63   315.0 
1 1 1    7    0   82 o    235.9    3.4      244.6  1.00   180.0 
1 1 1    7    0   83 o     73.0    5.6       88.6  1.00    45.0 
1 1 1    7    0   84 o    132.2    3.4       90.5  1.00   270.0 
1 1 1    7    0   85 o     58.7    7.3       54.7  0.99   315.0 
1 1 1    7    0   86 o    227.5    3.4      256.8  1.00   180.0 
1 1 1    7    0   87 o    102.0    4.3       89.6  1.00    45.0 
1 1 1    7    0   88 o     74.5    6.0       40.2  1.00    90.0 
1 1 1    7    0   89 o    148.2    3.5      135.7  1.00   135.0 
1 1 1    7    0   90 f     20.1   12.1       22.1  0.00     0.0 
1 1 1    7    0   91 f    235.3    3.4      224.7  0.00   225.0 
1 1 1    7    0   92 o     59.6    7.4       60.2  1.00    90.0 
1 1 1    7    0   93 o    149.6    3.4      131.1  1.00   135.0 
1 1 1    7    0   94 o    221.7    3.5      219.6  1.00   180.0 
1 1 1    7    0   95 o     17.8   11.4       44.3  0.82   225.0 
1 1 1    7    0   96 f    136.2    3.8      120.9  0.00    90.0 
1 1 1    7    0   97 o     41.5   11.8        0.6  0.04   315.0 
1 1 1    7    0   98 o     31.7   14.5       13.4  0.60   180.0 
1 1 1    7    0   99 o    116.4    4.8      105.7  1.00   225.0 
1 1 1    7    0  100 o     28.6   14.3       50.1  0.99    90.0 
1 1 1    7    0  101 o     19.1   12.3        5.4  0.18   135.0 
1 1 1    7    0  102 o     10.8    7.8       31.3  0.56     0.0 
1 1 1    7    0  103 o    148.0    3.8      147.6  1.00    45.0 
1 1 1    7    0  104 o     51.2   12.2       46.7  1.00   270.0 
1 1 1    7    0  105 o     51.7   11.3       48.5  1.00   315.0 
1 1 1    7    0  106 o     65.5    8.4       46.4  1.00     0.0 
1 1 1    7    0  107 o     76.9    7.5      102.1  1.00    45.0 
1 1 1    7    0  108 o     23.0   13.1       49.3  0.98    90.0 
1 1 1    7    0  109 o     52.9   11.5       31.4  1.00   135.0 
1 1 1    7    0  110 o     41.4   13.2       11.4  0.77   180.0 
1 1 1    7    0  111 o     64.7    8.0       61.7  1.00    45.0 
1 1 1    7    0  112 o     28.9   15.0       11.1  0.60    90.0 
1 1 1    7    0  113 o     89.3    5.5      119.8  1.00   315.0 
1 1 1    7    0  114 o     18.8   12.6       11.5  0.43   180.0 
1 1 1    7    0  115 o     47.5   13.1       34.4  1.00   225.0 
1 1 1    7    0  116 o     27.5   14.6       14.0  0.67    90.0 
1 1 1    7    0  117 o     33.0   15.6       39.0  0.99   135.0 
1 1 1    7    0  118 o     21.0   13.1       32.2  0.88     0.0 
1 1 1    7    1    0 o    425.4    3.5      506.1  1.00   180.0 
1 1 1    7    1    1 o    160.7    1.4      638.6  0.23   111.7 
1 1 1    7    1    2 o    129.0    1.5      396.0  0.39    57.6 
1 1 1    7    1    3 o    388.2    2.5      599.4  0.90   176.5 
1 1 1    7    1    4 o    106.0    1.6      131.5  0.12   197.4 
1 1 1    7    1    5 o     47.3    2.4      165.6  0.08   334.0 
1 1 1    7    1    6 o    217.4    1.8      659.8  0.62    10.4 
1 1 1    7    1    7 o    453.2    2.8      417.6  0.90    78.9 
1 1 1    7    1    8 o    142.1    1.6      147.3  0.23    80.6 
1 1 1    7    1    9 o    358.5    2.6      264.6  0.88   256.3 
1 1 1    7    1   10 o    415.7    2.8      600.8  0.93    69.4 
1 1 1    7    1   11 o    231.3    2.0      232.7  0.80   350.7 
1 1 1    7    1   12 o    410.7    3.2      703.7  0.90    74.4 
1 1 1    7    1   13 o    349.1    3.0      363.2  0.87   154.5 
1 1 1    7    1   14 o    422.9    3.4     1027.0  0.89   171.5 
1 1 1    7    1   15 f    296.5    2.7      413.1  0.00   181.3 
1 1 1    7    1   16 o    458.2    3.2      643.9  0.92   170.9 
1 1 1    7    1   17 o    572.1    3.9      787.5  0.96   104.8 
1 1 1    7    1   18 o    602.0    4.0      786.1  0.95    91.8 
1 1 1    7    1   19 o    358.5    2.5      638.2  0.91   337.0 
1 1 1    7    1   20 o    666.9    4.0      811.7  0.97   183.6 
1 1 1    7    1   21 o    647.0    3.8      735.7  0.97    57.2 
1 1 1    7    1   22 o    207.4    1.9      337.7  0.67   215.5 
1 1 1    7    1   23 o    768.1    4.3      973.2  0.98   357.1 
1 1 1    7    1   24 o    198.0    1.9      262.3  0.72    93.8 
1 1 1    7    1   25 o   1181.1    6.5     1174.4  0.99   136.7 
1 1 1    7    1   26 o    759.0    4.9      883.0  0.98   307.9 
1 1 1    7    1   27 o    941.7    5.3     1345.3  0.99   122.8 
1 1 1    7    1   28 o    629.4    3.9      797.6  0.98   131.8 
1 1 1    7    1   29 o    211.7    2.2      296.0  0.74   288.2 
1 1 1    7    1   30 o    592.1    3.8      686.5  0.98    74.9 
1 1 1    7    1   31 o    538.1    3.4      601.2  0.97   291.5 
1 1 1    7    1   32 o    414.4    2.9      372.2  0.95    84.4 
1 1 1    7    1   33 o    416.0    2.8      333.0  0.95   142.2 
1 1 1    7    1   34 o    162.2    2.0      311.6  0.84   265.2 
1 1 1    7    1   35 o    281.2    2.4      382.1  0.94   277.1 
1 1 1    7    1   36 o    809.0    4.7      684.7  0.99     8.8 
1 1 1    7    1   37 o    558.0    3.7      591.5  0.98   128.7 
1 1 1    7    1   38 o   1036.2    5.8      933.1  0.99   133.0 
1 1 1    7    1   39 o    431.8    3.0      487.3  0.97    50.5 
1 1 1    7    1   40 f    507.9    3.4      572.2  0.00   330.7 
1 1 1    7    1   41 o    586.7    3.8      558.0  0.99   266.7 
1 1 1    7    1   42 o     79.4    3.2      220.5  0.69   132.6 
1 1 1    7    1   43 o    303.2    2.5      349.3  0.96   132.6 
1 1 1    7    1   44 o    136.2    2.7       22.5  0.10   347.2 
1 1 1    7    1   45 o    588.5    3.9      568.8  0.99   170.1 
1 1 1    7    1   46 o     76.8    4.0      131.3  0.59   106.1 
1 1 1    7    1   47 o    261.2    2.5      253.1  0.95   257.1 
1 1 1    7    1   48 o    483.1    3.4      411.6  0.98   326.2 
1 1 1    7    1   49 o    174.8    2.5       86.3  0.75   218.1 
1 1 1    7    1   50 o    259.4    2.4      330.0  0.97   154.9 
1 1 1    7    1   51 o    160.6    2.5      210.8  0.92   260.0 
1 1 1    7    1   52 o    491.1    3.5      522.7  0.99   115.8 
1 1 1    7    1   53 o    176.8    2.6      225.4  0.94    47.4 
1 1 1    7    1   54 o    204.6    2.2      175.6  0.94   161.0 
1 1 1    7    1   55 o    595.5    3.7      473.7  0.99   246.9 
1 1 1    7    1   56 o    454.3    3.0      376.8  0.99   342.6 
1 1 1    7    1   57 o    343.8    2.6      313.0  0.98   128.8 
1 1 1    7    1   58 o    208.5    2.2       43.2  0.80   201.0 
1 1 1    7    1   59 o    230.0    2.2      284.8  0.98   231.5 
1 1 1    7    1   60 o    410.0    2.9      375.8  0.99    19.6 
1 1 1    7    1   61 o    409.3    3.0      321.6  0.99   311.6 
1 1 1    7    1   62 o    182.6    2.3      180.9  0.96   336.4 
1 1 1    7    1   63 o     36.6    8.4       18.9  0.15   354.8 
1 1 1    7    1   64 o    226.4    2.4      172.6  0.97     2.8 
1 1 1    7    1   65 o    439.3    3.2      353.8  0.99    13.6 
1 1 1    7    1   66 o    230.8    2.3      231.5  0.98    88.2 
1 1 1    7    1   67 o    305.8    2.6      270.4  0.99     7.1 
1 1 1    7    1   68 o    184.4    2.4      160.8  0.97    73.7 
1 1 1    7    1   69 o    111.9    2.9      107.5  0.93   226.7 
1 1 1    7    1   70 o     70.7    4.6      110.9  0.90   144.4 
1 1 1    7    1   71 o    396.9    2.9      305.8  0.99    78.1 
1 1 1    7    1   72 o    160.7    2.4      159.2  0.98   177.8 
1 1 1    7    1   73 o    211.9    2.4      173.6  0.98   111.8 
1 1 1    7    1   74 o    150.0    2.5      120.9  0.97   122.5 
1 1 1    7    1   75 o    239.6    2.4      205.5  0.99   125.5 
1 1 1    7    1   76 o     74.2    4.1      125.7  0.95   162.2 
1 1 1    7    1   77 o    401.6    3.0      403.6  1.00     3.1 
1 1 1    7    1   78 o     28.5    9.0       32.5  0.47   321.1 
1 1 1    7    1   79 o    119.8    2.7      119.0  0.97   171.3 
1 1 1    7    1   80 o    250.2    2.5      235.5  0.99   280.2 
1 1 1    7    1   81 o    158.0    2.4      177.7  0.99   321.4 
1 1 1    7    1   82 o     52.8    5.5       75.2  0.91    84.9 
1 1 1    7    1   83 o     44.1    6.7       46.3  0.82   106.7 
1 1 1    7    1   84 o    194.7    2.3      178.0  0.99   270.3 
1 1 1    7    1   85 o    131.1    2.9      126.1  0.98   148.4 
1 1 1    7    1   86 o    194.0    2.3      184.2  0.99    41.9 
1 1 1    7    1   87 o     39.7    7.7       58.0  0.88   164.3 
1 1 1    7    1   88 o    148.3    2.4      169.5  0.99    25.2 
1 1 1    7    1   89 f     72.3    4.3       68.3  0.00   309.5 
1 1 1    7    1   90 o    127.0    2.7      133.2  0.99   259.1 
1 1 1    7    1   91 o    123.9    2.8      134.1  0.99    53.6 
1 1 1    7    1   92 o    135.0    2.6      114.2  0.99   111.6 
1 1 1    7    1   93 o    151.9    2.6      154.0  0.99   143.0 
1 1 1    7    1   94 o    147.4    2.6      131.6  0.99    31.0 
1 1 1    7    1   95 o    208.9    2.3      201.4  1.00    72.0 
1 1 1    7    1   96 o    100.4    3.1      114.4  0.99   129.7 
1 1 1    7    1   97 o    100.8    3.3       87.1  0.98    48.9 
1 1 1    7    1   98 o     48.4    6.8       50.8  0.94   250.0 
1 1 1    7    1   99 f     65.6    5.0       63.5  0.00    43.6 
1 1 1    7    1  100 o     39.1    8.6       64.6  0.94   140.4 
1 1 1    7    1  101 o     63.6    5.7       65.0  0.97   342.1 
1 1 1    7    1  102 o     77.8    4.6       60.5  0.97   301.4 
1 1 1    7    1  103 o     49.8    6.8       73.6  0.96   344.9 
1 1 1    7    1  104 o    181.6    2.8      166.8  1.00   290.4 
1 1 1    7    1  105 o     40.8    9.2       26.7  0.87   250.2 
1 1 1    7    1  106 o     61.7    6.0       55.3  0.96    16.8 
1 1 1    7    1  107 o     98.6    4.0       95.1  0.99   319.8 
1 1 1    7    1  108 o     56.7    6.7       49.4  0.96   284.2 
1 1 1    7    1  109 o    118.3    3.2      141.5  0.99   350.9 
1 1 1    7    1  110 o    103.1    4.0      104.1  0.99    46.4 
1 1 1    7    1  111 o     87.8    4.5       88.3  0.99    69.2 
1 1 1    7    1  112 o    128.1    3.2      136.6  0.99   214.9 
1 1 1    7    1  113 o     39.1    8.7       47.6  0.94    80.3 
1 1 1    7    1  114 o     59.4    6.4       73.5  0.97   154.7 
1 1 1    7    1  115 o     35.1   10.3       20.7  0.81   261.5 
1 1 1    7    1  116 o     57.0    6.4       62.3  0.97   162.3 
1 1 1    7    1  117 o     15.8    7.5       25.7  0.64    45.6 
1 1 1    7    1  118 o     56.9    7.4       44.1  0.95   103.2 
1 1 1    7    2    0 f    150.1    2.4      358.8  0.00   180.0 
1 1 1    7    2    1 o    220.8    2.1      185.6  0.63   311.2 
1 1 1    7    2    2 o    246.2    2.2      651.1  0.66    44.7 
1 1 1    7    2    3 o    563.6    3.7     1032.6  0.93   318.0 
1 1 1    7    2    4 o    362.1    2.4      774.8  0.77    17.7 
1 1 1    7    2    5 o    288.6    2.1      375.0  0.67    28.5 
1 1 1    7    2    6 o    366.2    2.4      375.5  0.87   112.3 
1 1 1    7    2    7 o    100.3    1.7      283.1  0.03   239.5 
1 1 1    7    2    8 o    305.4    2.2      215.2  0.54   246.5 
1 1 1    7    2    9 o    146.9    1.6      210.1  0.20    82.9 
1 1 1    7    2   10 o     81.5    1.9      377.4  0.10   229.1 
1 1 1    7    2   11 o    235.8    2.0      248.0  0.64    43.8 
1 1 1    7    2   12 o    220.6    2.0      253.0  0.53   343.3 
1 1 1    7    2   13 o    406.8    2.8      629.6  0.88   167.0 
1 1 1    7    2   14 o    461.1    3.6      660.3  0.91   158.9 
1 1 1    7    2   15 o    614.1    4.7      881.1  0.96    75.7 
1 1 1    7    2   16 o    499.5    3.5      484.3  0.93    27.0 
1 1 1    7    2   17 o    270.9    2.0      180.3  0.70    42.8 
1 1 1    7    2   18 o    742.6    4.2      641.6  0.97     4.5 
1 1 1    7    2   19 o    148.4    1.6      522.7  0.61   214.4 
1 1 1    7    2   20 o     95.8    1.9      280.9  0.30   147.3 
1 1 1    7    2   21 o    174.5    1.8      173.7  0.42   307.4 
1 1 1    7    2   22 o    495.2    3.1      377.9  0.93    24.2 
1 1 1    7    2   23 o    946.3    5.6     1157.6  0.99   353.5 
1 1 1    7    2   24 o    930.7    5.5     1207.3  0.99   111.3 
1 1 1    7    2   25 o    835.3    5.0      531.9  0.98   295.3 
1 1 1    7    2   26 o    675.7    4.0      425.7  0.97    69.6 
1 1 1    7    2   27 o   1123.9    6.0     1232.1  0.99    29.8 
1 1 1    7    2   28 o    298.8    2.4      497.4  0.91   335.2 
1 1 1    7    2   29 o    977.8    5.7     1263.9  0.99   110.2 
1 1 1    7    2   30 o    320.2    2.6      356.9  0.91   340.1 
1 1 1    7    2   31 o    604.5    3.7      596.7  0.98    69.3 
1 1 1    7    2   32 o    760.6    4.5      846.6  0.99    89.7 
1 1 1    7    2   33 f    922.3    5.3      874.7  0.00   162.7 
1 1 1    7    2   34 o    467.0    3.1      576.5  0.97   105.0 
1 1 1    7    2   35 o    577.2    3.8      438.4  0.97   308.3 
1 1 1    7    2   36 o    454.8    3.4      433.3  0.97    84.2 
1 1 1    7    2   37 o    582.3    3.8      543.4  0.98   200.0 
1 1 1    7    2   38 o    822.8    5.0      871.2  0.99    24.2 
1 1 1    7    2   39 o    640.6    3.9      606.5  0.99   316.4 
1 1 1    7    2   40 o     88.5    3.0       82.4  0.36   230.9 
1 1 1    7    2   41 o    180.1    2.1      258.3  0.89   163.7 
1 1 1    7    2   42 o    569.3    3.6      504.7  0.98   120.9 
1 1 1    7    2   43 o    732.0    4.5      767.6  0.99    28.6 
1 1 1    7    2   44 o    172.0    2.2      124.1  0.80   333.4 
1 1 1    7    2   45 o    120.7    2.3      188.4  0.81   136.4 
1 1 1    7    2   46 o    499.6    3.5      351.8  0.98   334.1 
1 1 1    7    2   47 o    258.6    2.5      398.6  0.97   240.3 
1 1 1    7    2   48 o    227.8    2.2      191.1  0.93   254.0 
1 1 1    7    2   49 o    382.4    2.8      265.9  0.97   217.6 
1 1 1    7    2   50 o    150.4    2.4       94.7  0.78   256.8 
1 1 1    7    2   51 o    467.9    3.2      407.3  0.99   103.0 
1 1 1    7    2   52 o    214.7    2.3      274.5  0.96   306.6 
1 1 1    7    2   53 o    434.1    3.1      264.2  0.98   325.1 
1 1 1    7    2   54 o     77.8    3.3       48.0  0.42   330.7 
1 1 1    7    2   55 o    333.5    2.4      342.2  0.98   189.5 
1 1 1    7    2   56 o    139.8    2.2      248.0  0.95   300.7 
1 1 1    7    2   57 o    475.7    3.0      441.1  0.99   252.8 
1 1 1    7    2   58 o    240.2    2.3      206.7  0.97   186.1 
1 1 1    7    2   59 o    424.9    2.8      351.7  0.99    74.1 
1 1 1    7    2   60 o    312.0    2.5      315.9  0.99   274.3 
1 1 1    7    2   61 o    453.8    3.0      414.9  0.99   269.6 
1 1 1    7    2   62 o    218.9    2.4      154.0  0.96   301.9 
1 1 1    7    2   63 o    338.0    2.6      288.7  0.99   113.2 
1 1 1    7    2   64 o    207.3    2.3      178.5  0.97   272.7 
1 1 1    7    2   65 o    437.2    3.0      465.0  1.00   306.2 
1 1 1    7    2   66 o    157.0    2.4       85.9  0.93   192.5 
1 1 1    7    2   67 o    338.7    2.8      306.5  0.99    55.7 
1 1 1    7    2   68 o    445.1    3.0      449.8  1.00   191.1 
1 1 1    7    2   69 o    213.7    2.5      159.1  0.98   279.8 
1 1 1    7    2   70 o    408.2    2.9      408.0  1.00    95.6 
1 1 1    7    2   71 o    142.0    2.5      173.4  0.97    64.7 
1 1 1    7    2   72 o    142.1    2.5      162.6  0.97   210.4 
1 1 1    7    2   73 o    349.5    2.7      343.4  1.00   272.9 
1 1 1    7    2   74 o    194.7    2.4      190.7  0.99    58.8 
1 1 1    7    2   75 o     28.3    9.5       50.2  0.56   302.8 
1 1 1    7    2   76 f    353.4    2.7      340.6  0.00   254.9 
1 1 1    7    2   77 o    299.6    2.6      264.5  0.99   263.5 
1 1 1    7    2   78 o     87.8    3.6       72.3  0.93   243.1 
1 1 1    7    2   79 o    224.2    2.4      181.2  0.99   222.0 
1 1 1    7    2   80 o    154.2    2.5      143.6  0.98   275.1 
1 1 1    7    2   81 o    144.6    2.5      150.1  0.98    34.5 
1 1 1    7    2   82 o    137.7    2.5      139.6  0.98   155.9 
1 1 1    7    2   83 o    183.3    2.4      175.1  0.99   126.1 
1 1 1    7    2   84 o    225.2    2.4      233.6  0.99   296.2 
1 1 1    7    2   85 o    126.1    2.8      133.8  0.98    63.1 
1 1 1    7    2   86 o    151.2    2.4      185.0  0.99    85.0 
1 1 1    7    2   87 o    154.6    2.4      166.7  0.99   280.5 
1 1 1    7    2   88 o     72.2    4.2       88.4  0.96    39.0 
1 1 1    7    2   89 o    140.7    2.6      143.2  0.99   225.1 
1 1 1    7    2   90 o     92.2    3.5      103.4  0.98    97.8 
1 1 1    7    2   91 f    133.8    2.7      137.2  0.00   199.3 
1 1 1    7    2   92 o    154.2    2.6      129.7  0.99   101.5 
1 1 1    7    2   93 o     72.5    4.1       94.8  0.97    72.6 
1 1 1    7    2   94 o     85.8    3.8       72.8  0.97    83.0 
1 1 1    7    2   95 o    100.1    3.1      106.5  0.98   204.5 
1 1 1    7    2   96 o     40.6    8.0       36.4  0.88   226.6 
1 1 1    7    2   97 o    123.2    3.3      115.9  0.99   311.1 
1 1 1    7    2   98 o     64.5    5.0       95.9  0.98   318.5 
1 1 1    7    2   99 o     55.6    6.6       78.4  0.97   116.9 
1 1 1    7    2  100 o     40.5    9.2       38.8  0.90   255.7 
1 1 1    7    2  101 o     68.5    5.1       62.1  0.97   230.8 
1 1 1    7    2  102 o     60.9    6.1       63.9  0.96   336.9 
1 1 1    7    2  103 o     45.8    7.5       63.1  0.95   211.2 
1 1 1    7    2  104 o     92.4    4.3       98.0  0.99   159.7 
1 1 1    7    2  105 o     74.3    5.1       71.3  0.98   137.6 
1 1 1    7    2  106 o     20.6    9.0       31.6  0.78   254.5 
1 1 1    7    2  107 o     36.4    9.7       40.1  0.91   162.1 
1 1 1    7    2  108 o     25.3    9.9       29.8  0.82   327.1 
1 1 1    7    2  109 o     56.0    6.7       55.5  0.96   109.8 
1 1 1    7    2  110 o     43.7    8.8       34.8  0.92   230.8 
1 1 1    7    2  111 o    113.0    3.6      118.8  0.99   213.1 
1 1 1    7    2  112 o     36.0   10.1       28.7  0.88    45.3 
1 1 1    7    2  113 o     83.6    4.6       85.6  0.98    75.4 
1 1 1    7    2  114 f     76.9    5.0       76.2  0.00   280.4 
1 1 1    7    2  115 o     62.6    6.3       74.7  0.97   299.4 
1 1 1    7    2  116 o     45.5    8.9       40.5  0.93   119.2 
1 1 1    7    2  117 o     53.6    7.6       49.4  0.95    68.4 
1 1 1    7    2  118 o     92.8    4.5       72.7  0.98   320.8 
1 1 1    7    3    0 o     62.7    3.3      177.7  0.05   360.0 
1 1 1    7    3    1 o    411.6    3.0      559.9  0.90     4.8 
1 1 1    7    3    2 o     73.1    2.0      173.2  0.14    74.8 
1 1 1    7    3    3 o    564.8    3.7     1056.6  0.94   292.8 
1 1 1    7    3    4 o    327.1    2.4      573.4  0.69   251.3 
1 1 1    7    3    5 o    544.7    3.2      914.8  0.95   322.7 
1 1 1    7    3    6 o    137.8    1.6      296.4  0.19   190.1 
1 1 1    7    3    7 o    760.1    4.2      873.8  0.97   336.4 
1 1 1    7    3    8 o    297.0    2.0      270.1  0.65   173.9 
1 1 1    7    3    9 o    313.1    2.3      278.5  0.76   313.0 
1 1 1    7    3   10 o    295.4    2.2      304.5  0.75   162.1 
1 1 1    7    3   11 o    892.2    5.1     1025.8  0.98    10.5 
1 1 1    7    3   12 o    358.4    2.4      393.7  0.81    27.2 
1 1 1    7    3   13 o    358.7    2.6      398.9  0.86   241.8 
1 1 1    7    3   14 o    332.4    2.5      481.2  0.86    26.3 
1 1 1    7    3   15 o    360.2    2.8      288.8  0.89     3.8 
1 1 1    7    3   16 o    326.8    2.6      371.2  0.87   233.8 
1 1 1    7    3   17 o    391.9    2.9      539.5  0.92   328.8 
1 1 1    7    3   18 o    421.0    3.0      407.7  0.91   304.7 
1 1 1    7    3   19 o    561.0    3.8      768.8  0.96    14.2 
1 1 1    7    3   20 o    202.3    1.9      308.0  0.59   214.2 
1 1 1    7    3   21 o    667.6    4.5      761.7  0.97   106.3 
1 1 1    7    3   22 o    604.2    4.1      553.3  0.96   323.2 
1 1 1    7    3   23 o    238.4    2.2      308.1  0.81   313.0 
1 1 1    7    3   24 o    415.3    3.2      534.1  0.94   296.5 
1 1 1    7    3   25 o    956.5    5.6      874.7  0.99   285.9 
1 1 1    7    3   26 o    231.2    2.2      274.6  0.83   249.4 
1 1 1    7    3   27 o    413.7    3.0      413.6  0.94   342.4 
1 1 1    7    3   28 f    583.7    3.8      607.4  0.00   150.0 
1 1 1    7    3   29 o    564.6    3.8      586.9  0.97   192.8 
1 1 1    7    3   30 f    286.1    2.6      293.2  0.00    77.5 
1 1 1    7    3   31 o     76.0    3.0       80.4  0.22   151.0 
1 1 1    7    3   32 o    174.8    2.2       95.6  0.47   100.9 
1 1 1    7    3   33 o    278.1    2.3      332.0  0.91    77.4 
1 1 1    7    3   34 o    404.4    2.9      417.5  0.96   340.9 
1 1 1    7    3   35 o    588.3    3.7      519.4  0.98   168.2 
1 1 1    7    3   36 o    719.8    4.3      721.9  0.99   209.4 
1 1 1    7    3   37 o    494.7    3.2      418.6  0.97    53.6 
1 1 1    7    3   38 o    276.3    2.4      127.7  0.83   230.9 
1 1 1    7    3   39 o    412.1    2.9      338.0  0.96   144.3 
1 1 1    7    3   40 o    303.1    2.4      340.6  0.95   112.5 
1 1 1    7    3   41 o    153.1    2.2      296.5  0.90   303.3 
1 1 1    7    3   42 o    756.6    4.7      655.4  0.99   289.7 
1 1 1    7    3   43 o    115.3    2.5       87.0  0.57   159.4 
1 1 1    7    3   44 o    277.5    2.5      328.7  0.96   318.0 
1 1 1    7    3   45 o     91.2    2.9       84.2  0.44   103.2 
1 1 1    7    3   46 o    185.4    2.3      220.5  0.91   174.8 
1 1 1    7    3   47 o    541.7    3.4      572.5  0.99   154.7 
1 1 1    7    3   48 o    316.7    2.7      320.0  0.97    75.9 
1 1 1    7    3   49 o    311.2    2.5      286.6  0.97   350.5 
1 1 1    7    3   50 o    244.0    2.4      194.0  0.94   198.8 
1 1 1    7    3   51 f     58.9    4.1      156.3  0.00   291.7 
1 1 1    7    3   52 o    255.0    2.5      232.7  0.96   318.5 
1 1 1    7    3   53 o    657.9    3.9      656.7  0.99    54.5 
1 1 1    7    3   54 o    220.4    2.3      196.7  0.95   236.2 
1 1 1    7    3   55 o    288.5    2.4      244.8  0.97   162.3 
1 1 1    7    3   56 o    286.4    2.4      239.0  0.97    69.4 
1 1 1    7    3   57 o     87.1    2.7      107.7  0.79   288.5 
1 1 1    7    3   58 o    191.4    2.0      214.0  0.96    95.7 
1 1 1    7    3   59 o    226.8    2.1      235.0  0.97   316.9 
1 1 1    7    3   60 o    272.5    2.2      235.3  0.98   154.6 
1 1 1    7    3   61 o    267.3    2.2      259.2  0.98    88.5 
1 1 1    7    3   62 o     79.6    3.3       84.0  0.79     2.0 
1 1 1    7    3   63 o    414.2    2.8      376.9  0.99   192.1 
1 1 1    7    3   64 o    341.8    2.4      342.7  0.99   286.5 
1 1 1    7    3   65 o     74.5    3.7      131.8  0.89     1.3 
1 1 1    7    3   66 o    118.6    2.5      128.0  0.94   250.3 
1 1 1    7    3   67 o    235.1    2.4      188.0  0.98   136.7 
1 1 1    7    3   68 o    109.0    2.9      126.1  0.94    78.1 
1 1 1    7    3   69 o    420.5    3.0      375.7  1.00    46.0 
1 1 1    7    3   70 o    223.3    2.3      225.8  0.99   243.5 
1 1 1    7    3   71 o     81.9    3.6       99.1  0.91    35.7 
1 1 1    7    3   72 o    159.6    2.4      118.7  0.97   289.9 
1 1 1    7    3   73 o    115.1    2.8       78.3  0.93   170.5 
1 1 1    7    3   74 o    177.0    2.2      144.8  0.98   126.9 
1 1 1    7    3   75 o    288.0    2.4      237.2  0.99   265.7 
1 1 1    7    3   76 o    236.0    2.4      276.8  0.99   219.9 
1 1 1    7    3   77 o    300.0    2.5      286.6  0.99    83.4 
1 1 1    7    3   78 f    120.0    2.6       88.1  0.00    48.4 
1 1 1    7    3   79 o     86.0    3.5       93.1  0.95   284.6 
1 1 1    7    3   80 o     39.5    7.6        9.1  0.23    76.6 
1 1 1    7    3   81 o    136.5    2.6      105.7  0.98    18.4 
1 1 1    7    3   82 o    153.1    2.5      144.8  0.99   202.8 
1 1 1    7    3   83 o    150.6    2.5      158.8  0.99   247.9 
1 1 1    7    3   84 o    171.6    2.3      175.0  0.99   325.4 
1 1 1    7    3   85 o     33.5    8.6        8.0  0.23   358.2 
1 1 1    7    3   86 o     91.7    3.4       85.6  0.97   166.5 
1 1 1    7    3   87 o    180.3    2.4      201.5  0.99   337.7 
1 1 1    7    3   88 o     74.3    4.2       53.5  0.94   181.1 
1 1 1    7    3   89 o     58.4    5.2       84.6  0.95   323.4 
1 1 1    7    3   90 o    131.9    2.8      123.9  0.99   168.5 
1 1 1    7    3   91 o    152.5    2.6      172.1  0.99    31.6 
1 1 1    7    3   92 o     99.2    3.2       99.6  0.98    44.0 
1 1 1    7    3   93 o    140.9    2.7      138.2  0.99   298.9 
1 1 1    7    3   94 o     78.9    3.9       65.8  0.97   314.0 
1 1 1    7    3   95 o     87.8    3.9       87.2  0.98    54.1 
1 1 1    7    3   96 o     57.8    5.3       59.1  0.95   316.5 
1 1 1    7    3   97 o     30.9    9.4       30.6  0.81    73.8 
1 1 1    7    3   98 o     65.1    5.3       72.0  0.97   110.5 
1 1 1    7    3   99 f     66.2    5.3       64.7  0.00   146.3 
1 1 1    7    3  100 o     18.1    8.1       17.0  0.47   320.5 
1 1 1    7    3  101 o     57.2    6.0       54.4  0.95   103.1 
1 1 1    7    3  102 o     84.8    4.3       76.9  0.98    80.5 
1 1 1    7    3  103 o    102.5    3.6      105.7  0.99   196.8 
1 1 1    7    3  104 o     46.7    7.5       61.4  0.95    73.6 
1 1 1    7    3  105 o     92.0    4.2       83.5  0.98   334.2 
1 1 1    7    3  106 o     71.4    5.2       64.0  0.97   346.7 
1 1 1    7    3  107 f     41.0    9.0       53.3  0.00   345.2 
1 1 1    7    3  108 o     63.1    6.1       36.2  0.95    96.1 
1 1 1    7    3  109 o     55.2    6.9       62.0  0.97   187.3 
1 1 1    7    3  110 o     78.9    4.8       74.3  0.98   266.4 
1 1 1    7    3  111 o     43.0    8.9       41.9  0.93   113.0 
1 1 1    7    3  112 o     94.3    4.3       80.6  0.98   356.9 
1 1 1    7    3  113 o     76.3    5.0       71.7  0.98   201.8 
1 1 1    7    3  114 o     66.5    6.1       68.3  0.97   283.4 
1 1 1    7    3  115 o     94.5    4.4       92.1  0.99   198.1 
1 1 1    7    3  116 o     36.4    9.8       28.6  0.88    24.7 
1 1 1    7    3  117 f     67.1    5.8       66.9  0.00   306.4 
1 1 1    7    3  118 o     60.4    6.5       56.3  0.96   150.9 
1 1 1    7    4    0 o    100.5    2.6      160.1  0.12     0.0 
1 1 1    7    4    1 o    473.9    3.3      940.1  0.93   131.2 
1 1 1    7    4    2 o     73.8    2.1      334.5  0.10    15.6 
1 1 1    7    4    3 f    442.8    3.2      536.2  0.00   219.6 
1 1 1    7    4    4 o     65.4    2.2      214.6  0.13    20.9 
1 1 1    7    4    5 o    582.1    3.7      851.5  0.94   258.4 
1 1 1    7    4    6 o    771.6    4.9      989.4  0.97   238.4 
1 1 1    7    4    7 f    480.1    3.1      690.4  0.00    21.5 
1 1 1    7    4    8 o    230.8    1.9      287.4  0.62   304.0 
1 1 1    7    4    9 o    309.9    2.1      320.6  0.73    95.7 
1 1 1    7    4   10 f    396.6    2.5      667.3  0.00   212.8 
1 1 1    7    4   11 o    132.9    1.5      276.2  0.13   223.6 
1 1 1    7    4   12 o    488.0    3.0      466.1  0.94   202.0 
1 1 1    7    4   13 o    432.2    2.8      570.6  0.93   277.2 
1 1 1    7    4   14 o    236.5    2.0      394.8  0.79   189.6 
1 1 1    7    4   15 o    361.0    2.8      158.7  0.79    59.7 
1 1 1    7    4   16 f    652.6    4.3      797.6  0.00   304.8 
1 1 1    7    4   17 o    287.4    2.3      539.7  0.89   240.8 
1 1 1    7    4   18 f    360.4    2.6      249.5  0.00    48.8 
1 1 1    7    4   19 o    570.8    3.6      879.6  0.97   115.6 
1 1 1    7    4   20 o    100.8    1.9      299.0  0.37   309.5 
1 1 1    7    4   21 o    339.5    2.9      226.1  0.84   234.0 
1 1 1    7    4   22 o    179.3    2.2      170.7  0.50   119.4 
1 1 1    7    4   23 o    277.2    2.5      448.8  0.86    40.2 
1 1 1    7    4   24 o    677.8    4.5      706.3  0.98   269.5 
1 1 1    7    4   25 o    571.5    4.1      660.8  0.97   218.2 
1 1 1    7    4   26 o    567.5    3.8      724.3  0.98   250.6 
1 1 1    7    4   27 o    699.2    4.5      779.5  0.98    69.6 
1 1 1    7    4   28 o    479.0    3.6      468.1  0.96   103.0 
1 1 1    7    4   29 o   1202.2    7.9     1446.7  0.99   113.7 
1 1 1    7    4   30 f    320.0    2.9      345.1  0.00    45.9 
1 1 1    7    4   31 o    512.2    3.5      569.3  0.97    66.9 
1 1 1    7    4   32 o    590.5    4.0      557.9  0.98   208.6 
1 1 1    7    4   33 o    226.2    2.3      252.7  0.86   262.4 
1 1 1    7    4   34 o    420.3    3.0      438.3  0.96   193.2 
1 1 1    7    4   35 o    139.4    2.4      255.6  0.81   233.0 
1 1 1    7    4   36 o    857.8    5.3      894.6  0.99   304.2 
1 1 1    7    4   37 o    546.1    3.8      574.4  0.98   106.0 
1 1 1    7    4   38 o    446.0    3.3      467.7  0.97    78.1 
1 1 1    7    4   39 o    720.0    4.6      770.3  0.99    44.9 
1 1 1    7    4   40 o    836.2    4.8      756.1  0.99   294.8 
1 1 1    7    4   41 o    480.5    3.2      406.7  0.98   217.7 
1 1 1    7    4   42 o    641.0    4.0      615.1  0.99   187.8 
1 1 1    7    4   43 o    374.7    2.9      437.1  0.98    36.2 
1 1 1    7    4   44 o    562.1    3.5      535.3  0.99    47.6 
1 1 1    7    4   45 o    683.0    4.3      698.9  0.99   138.3 
1 1 1    7    4   46 f    429.9    2.9      480.3  0.00   183.9 
1 1 1    7    4   47 o    130.9    2.3       50.8  0.47    53.6 
1 1 1    7    4   48 o     89.9    2.7       82.3  0.53   338.0 
1 1 1    7    4   49 o    457.4    3.2      312.8  0.98   101.9 
1 1 1    7    4   50 o    441.2    3.1      351.3  0.98   262.4 
1 1 1    7    4   51 o    310.7    2.7      179.3  0.96   127.3 
1 1 1    7    4   52 o    443.3    3.0      448.2  0.99    76.4 
1 1 1    7    4   53 o    213.9    2.2      258.8  0.96   103.5 
1 1 1    7    4   54 o    401.6    2.8      431.6  0.99   312.1 
1 1 1    7    4   55 o    483.1    3.2      486.2  0.99    99.9 
1 1 1    7    4   56 o    230.4    2.1      260.7  0.97   354.9 
1 1 1    7    4   57 o    360.7    2.6      377.6  0.99   265.5 
1 1 1    7    4   58 o    296.5    2.3      377.8  0.99   270.7 
1 1 1    7    4   59 o    187.5    2.1      180.4  0.96   121.2 
1 1 1    7    4   60 o    148.7    2.3       82.7  0.88    61.0 
1 1 1    7    4   61 o    274.7    2.3      272.4  0.98    11.0 
1 1 1    7    4   62 o    294.6    2.3      307.5  0.99   134.1 
1 1 1    7    4   63 o    194.3    2.1      236.7  0.98   229.6 
1 1 1    7    4   64 o    157.2    2.3      190.2  0.97    94.3 
1 1 1    7    4   65 o    243.2    2.2      223.8  0.98    87.9 
1 1 1    7    4   66 o    218.4    2.2      189.5  0.98   183.6 
1 1 1    7    4   67 o    160.3    2.2      123.7  0.96    99.9 
1 1 1    7    4   68 o    136.0    2.5       99.0  0.94    33.1 
1 1 1    7    4   69 o     81.9    3.4       66.4  0.85    26.0 
1 1 1    7    4   70 o    315.2    2.3      246.0  0.99   322.8 
1 1 1    7    4   71 o     46.1    5.8      100.5  0.85   116.6 
1 1 1    7    4   72 o    139.2    2.4      135.8  0.97    84.6 
1 1 1    7    4   73 o    311.3    2.5      245.7  0.99   132.5 
1 1 1    7    4   74 o    314.1    2.3      309.2  0.99    69.9 
1 1 1    7    4   75 o     26.0    9.0       32.9  0.39    65.8 
1 1 1    7    4   76 o    303.9    2.3      294.0  0.99    65.3 
1 1 1    7    4   77 o     36.0    8.0       37.3  0.60   167.3 
1 1 1    7    4   78 o    289.9    2.3      255.8  0.99    31.8 
1 1 1    7    4   79 o    114.7    2.9       95.5  0.96   314.6 
1 1 1    7    4   80 o    181.1    2.3      148.9  0.99    14.9 
1 1 1    7    4   81 f    145.5    2.3      129.6  0.00   121.5 
1 1 1    7    4   82 o    150.5    2.5      128.7  0.98   113.4 
1 1 1    7    4   83 o    101.3    3.3       73.0  0.96    18.4 
1 1 1    7    4   84 o    234.2    2.4      211.0  0.99    64.9 
1 1 1    7    4   85 o     24.1    8.6       19.4  0.39    17.0 
1 1 1    7    4   86 o     88.5    3.7       64.3  0.95   241.0 
1 1 1    7    4   87 o    208.1    2.3      200.3  0.99    26.2 
1 1 1    7    4   88 o    154.4    2.5      121.2  0.99   342.3 
1 1 1    7    4   89 o    101.7    3.1      115.0  0.98   155.9 
1 1 1    7    4   90 o     78.0    3.9       70.0  0.96    98.8 
1 1 1    7    4   91 o    269.1    2.5      249.1  1.00    45.5 
1 1 1    7    4   92 o    179.2    2.5      179.9  0.99   323.7 
1 1 1    7    4   93 o     45.9    6.5       50.3  0.92   154.7 
1 1 1    7    4   94 o    288.7    2.5      282.9  1.00   115.4 
1 1 1    7    4   95 o     46.0    6.5       57.5  0.93   117.1 
1 1 1    7    4   96 o     47.5    7.3       52.2  0.93   281.9 
1 1 1    7    4   97 o    100.8    3.5      111.4  0.99   143.4 
1 1 1    7    4   98 o     78.7    4.2       79.0  0.98     2.1 
1 1 1    7    4   99 o     91.4    4.0      106.0  0.98   279.2 
1 1 1    7    4  100 o     43.6    8.4       41.9  0.92    96.0 
1 1 1    7    4  101 o     24.5    9.8       31.2  0.79   194.2 
1 1 1    7    4  102 o     21.7    9.6       22.7  0.67   186.0 
1 1 1    7    4  103 o     78.5    4.7       79.5  0.98   244.1 
1 1 1    7    4  104 o     32.6    9.7       32.9  0.87    58.9 
1 1 1    7    4  105 o     43.8    8.5       41.2  0.93   254.8 
1 1 1    7    4  106 o     47.6    7.4       67.9  0.96   182.9 
1 1 1    7    4  107 o     97.4    4.0       99.9  0.99   198.9 
1 1 1    7    4  108 o    109.0    3.9       97.6  0.99   292.3 
1 1 1    7    4  109 o     22.1    9.2       28.5  0.78   168.0 
1 1 1    7    4  110 o     83.2    4.7       92.0  0.98    84.9 
1 1 1    7    4  111 o    136.7    3.1      136.5  0.99   243.7 
1 1 1    7    4  112 o     43.8    9.3       47.2  0.94   335.3 
1 1 1    7    4  113 o     24.8   10.0       21.2  0.73   315.2 
1 1 1    7    4  114 o    134.5    3.2      121.7  0.99   128.2 
1 1 1    7    4  115 o     35.4   10.5       31.2  0.88   183.2 
1 1 1    7    4  116 o     61.3    6.3       61.6  0.97   232.5 
1 1 1    7    4  117 o     88.6    4.7       98.2  0.99   106.9 
1 1 1    7    4  118 o     57.8    7.1       52.4  0.96   298.0 
1 1 1    7    5    0 o    273.6    3.2      375.1  0.90   360.0 
1 1 1    7    5    1 o    281.4    2.3      317.4  0.54    66.1 
1 1 1    7    5    2 o    385.7    2.8      692.4  0.88   102.9 
1 1 1    7    5    3 o    417.2    3.0      504.1  0.92   326.1 
1 1 1    7    5    4 o    133.5    1.8      111.0  0.17    68.5 
1 1 1    7    5    5 o    150.5    1.8      166.1  0.04   237.5 
1 1 1    7    5    6 o    122.8    1.7      230.7  0.28   285.7 
1 1 1    7    5    7 o    278.8    2.1      634.6  0.79   149.8 
1 1 1    7    5    8 o    249.8    2.1      221.9  0.63    98.0 
1 1 1    7    5    9 o    391.6    2.8      696.4  0.91   114.8 
1 1 1    7    5   10 o    456.9    2.9      482.4  0.91    57.6 
1 1 1    7    5   11 o    294.2    2.0      710.6  0.85    67.4 
1 1 1    7    5   12 o    293.2    2.1      415.1  0.74   152.1 
1 1 1    7    5   13 f    209.0    1.8      474.6  0.00    92.5 
1 1 1    7    5   14 o    110.8    1.7      119.2  0.20    66.0 
1 1 1    7    5   15 o    404.7    2.9      334.4  0.88   213.3 
1 1 1    7    5   16 o    411.8    2.7      474.5  0.92   114.8 
1 1 1    7    5   17 o    162.6    1.7      128.7  0.31   145.6 
1 1 1    7    5   18 o    116.5    1.9      108.7  0.26   105.1 
1 1 1    7    5   19 o    205.7    2.0      301.0  0.57    28.9 
1 1 1    7    5   20 f   1029.8    5.9     1314.9  0.00   301.3 
1 1 1    7    5   21 o    652.5    4.2      611.4  0.97   243.4 
1 1 1    7    5   22 o    998.8    6.2      808.4  0.99   343.0 
1 1 1    7    5   23 o    303.8    2.8      164.5  0.66    19.0 
1 1 1    7    5   24 o    491.7    3.8      581.3  0.96   188.9 
1 1 1    7    5   25 o    893.6    5.9     1023.3  0.99   204.8 
1 1 1    7    5   26 o     92.5    2.9      369.0  0.65   195.3 
1 1 1    7    5   27 o    901.7    5.7      708.2  0.99    16.1 
1 1 1    7    5   28 f    940.0    6.0      898.8  0.00    60.9 
1 1 1    7    5   29 o    311.5    2.8      284.1  0.91   277.3 
1 1 1    7    5   30 o    487.9    3.9      387.7  0.96     6.7 
1 1 1    7    5   31 o    243.6    2.5      353.6  0.90   321.8 
1 1 1    7    5   32 o   1179.0    7.3     1159.5  0.99   295.2 
1 1 1    7    5   33 o    445.3    3.5      465.5  0.97   116.8 
1 1 1    7    5   34 o    281.7    2.6      205.2  0.88   104.8 
1 1 1    7    5   35 o    345.9    3.0      193.9  0.92    93.2 
1 1 1    7    5   36 o    284.6    2.6      290.3  0.93   200.4 
1 1 1    7    5   37 o    987.9    6.4     1042.3  0.99    93.3 
1 1 1    7    5   38 o   1067.1    6.3     1076.7  1.00   331.5 
1 1 1    7    5   39 o    720.5    4.7      657.4  0.99   219.3 
1 1 1    7    5   40 o    583.0    4.0      432.7  0.98   167.9 
1 1 1    7    5   41 o    697.2    4.6      528.8  0.99   224.2 
1 1 1    7    5   42 f    549.8    3.7      573.5  0.00    19.0 
1 1 1    7    5   43 o    371.2    3.1      305.7  0.97    47.1 
1 1 1    7    5   44 o    942.3    5.7      774.7  1.00   152.4 
1 1 1    7    5   45 f    511.4    3.6      423.0  0.00   245.7 
1 1 1    7    5   46 o    351.2    2.7      444.0  0.98    36.9 
1 1 1    7    5   47 o    486.1    3.3      347.2  0.98   187.8 
1 1 1    7    5   48 o    102.4    2.7      152.3  0.78    87.1 
1 1 1    7    5   49 f    362.7    2.8      367.2  0.00   267.8 
1 1 1    7    5   50 o    400.8    2.8      379.9  0.98   337.1 
1 1 1    7    5   51 o    673.5    4.0      603.9  0.99    88.6 
1 1 1    7    5   52 o    114.1    2.8      132.8  0.84    17.7 
1 1 1    7    5   53 o    143.6    2.3      220.1  0.93   216.7 
1 1 1    7    5   54 o    446.4    3.0      502.2  0.99   348.8 
1 1 1    7    5   55 f    288.9    2.3      316.5  0.00    95.3 
1 1 1    7    5   56 o     50.3    5.0       84.5  0.54   177.2 
1 1 1    7    5   57 o    349.8    2.5      263.6  0.98   242.7 
1 1 1    7    5   58 o    255.4    2.2      244.0  0.98   154.2 
1 1 1    7    5   59 o    609.6    3.6      577.2  1.00   123.5 
1 1 1    7    5   60 o    175.7    2.1      105.5  0.93   196.8 
1 1 1    7    5   61 o    245.5    2.2      265.9  0.98   107.0 
1 1 1    7    5   62 o    324.7    2.4      356.0  0.99   352.5 
1 1 1    7    5   63 o    166.6    2.2      183.5  0.96    86.5 
1 1 1    7    5   64 o    232.4    2.2      215.9  0.98   112.2 
1 1 1    7    5   65 o     72.6    3.5      116.4  0.88   204.1 
1 1 1    7    5   66 o    174.7    2.2      137.2  0.96   340.3 
1 1 1    7    5   67 o    324.5    2.4      210.2  0.99    16.0 
1 1 1    7    5   68 o    229.2    2.2      212.0  0.98    38.6 
1 1 1    7    5   69 o    394.0    2.7      383.2  1.00    72.1 
1 1 1    7    5   70 o    182.8    2.3      181.6  0.98    55.7 
1 1 1    7    5   71 o    220.8    2.2      257.2  0.99   193.2 
1 1 1    7    5   72 o    270.9    2.2      256.7  0.99    78.9 
1 1 1    7    5   73 o    287.8    2.3      336.6  0.99    60.5 
1 1 1    7    5   74 o    108.0    2.9      103.4  0.95     4.6 
1 1 1    7    5   75 o    193.7    2.2      187.0  0.99   312.5 
1 1 1    7    5   76 o    116.0    2.5      118.9  0.97   308.3 
1 1 1    7    5   77 o     29.3    8.0       42.3  0.58   275.7 
1 1 1    7    5   78 o    169.6    2.4      129.4  0.98   188.5 
1 1 1    7    5   79 o    278.7    2.3      258.7  0.99   267.2 
1 1 1    7    5   80 o     85.1    3.3       39.6  0.89   313.4 
1 1 1    7    5   81 o     40.6    6.0       77.0  0.88   200.9 
1 1 1    7    5   82 o    120.7    2.7      121.8  0.98   279.3 
1 1 1    7    5   83 o    125.5    2.5      118.4  0.98   309.5 
1 1 1    7    5   84 o    224.3    2.2      179.0  0.99   258.4 
1 1 1    7    5   85 o    121.8    2.7      117.9  0.98   315.6 
1 1 1    7    5   86 o     94.1    3.2       90.9  0.97   274.1 
1 1 1    7    5   87 o     46.0    5.9       62.4  0.91   124.9 
1 1 1    7    5   88 o    110.6    2.9      128.9  0.98   112.0 
1 1 1    7    5   89 o     84.9    3.6       71.1  0.96   202.7 
1 1 1    7    5   90 o     84.5    4.0       68.9  0.96   279.4 
1 1 1    7    5   91 o     31.3    8.9       29.5  0.74   341.3 
1 1 1    7    5   92 o    203.0    2.4      206.2  1.00   332.5 
1 1 1    7    5   93 o    107.6    3.2      112.7  0.99   104.2 
1 1 1    7    5   94 o    150.2    2.6      168.4  0.99   142.1 
1 1 1    7    5   95 o     28.5    9.7       29.1  0.76    50.9 
1 1 1    7    5   96 o     68.1    4.9       58.8  0.96    27.8 
1 1 1    7    5   97 o    155.7    2.8      153.8  0.99   281.2 
1 1 1    7    5   98 o    115.6    3.1      114.0  0.99   165.4 
1 1 1    7    5   99 o     80.4    4.7       79.4  0.98    93.7 
1 1 1    7    5  100 o     71.9    4.6       88.4  0.98   206.3 
1 1 1    7    5  101 o    103.9    3.7      100.9  0.99     0.7 
1 1 1    7    5  102 o    120.5    3.5      132.5  0.99   167.4 
1 1 1    7    5  103 o    148.3    3.0      149.2  0.99    51.1 
1 1 1    7    5  104 o     77.6    4.8       90.1  0.98   288.5 
1 1 1    7    5  105 f     48.3    7.3       51.2  0.00    13.3 
1 1 1    7    5  106 o     88.9    4.3       92.0  0.99   117.9 
1 1 1    7    5  107 o    105.1    3.8       88.1  0.99   319.5 
1 1 1    7    5  108 o    118.6    3.5      112.0  0.99    16.7 
1 1 1    7    5  109 o     37.8    9.6       34.4  0.90   133.5 
1 1 1    7    5  110 o     71.7    5.2       67.4  0.98   123.2 
1 1 1    7    5  111 o     81.6    5.0       64.2  0.98   341.5 
1 1 1    7    5  112 o     15.0    7.3        3.5  0.11   103.0 
1 1 1    7    5  113 o     25.9   10.4       20.7  0.74   239.8 
1 1 1    7    5  114 o     69.5    5.3       77.3  0.98    56.1 
1 1 1    7    5  115 o     55.5    7.6       50.7  0.96   348.7 
1 1 1    7    5  116 o     69.1    5.7       95.3  0.98    93.1 
1 1 1    7    5  117 o     66.0    5.9       72.0  0.97   287.9 
1 1 1    7    5  118 o     28.6   10.6       54.6  0.92    37.3 
1 1 1    7    6    0 o    670.7    6.2      633.2  1.00     0.0 
1 1 1    7    6    1 o    140.9    1.9      291.0  0.08    21.4 
1 1 1    7    6    2 o    366.4    2.8      292.0  0.83   172.6 
1 1 1    7    6    3 o    500.0    3.5      676.1  0.94   336.5 
1 1 1    7    6    4 o    268.2    2.2      532.9  0.77   222.1 
1 1 1    7    6    5 o    297.6    2.5      558.0  0.86   128.6 
1 1 1    7    6    6 o    385.7    3.0      512.3  0.91   186.4 
1 1 1    7    6    7 o    503.3    3.3      341.0  0.91   162.7 
1 1 1    7    6    8 o    184.3    1.8      174.1  0.44    35.6 
1 1 1    7    6    9 o     94.0    2.1      139.9  0.03   111.9 
1 1 1    7    6   10 o    373.4    2.5      422.0  0.91    13.3 
1 1 1    7    6   11 o    291.2    2.2      464.9  0.79   197.8 
1 1 1    7    6   12 o    268.7    2.2      561.9  0.83   122.3 
1 1 1    7    6   13 o    828.5    4.7      939.4  0.98   167.1 
1 1 1    7    6   14 o    334.3    2.5      405.4  0.91   121.5 
1 1 1    7    6   15 o    459.2    3.3      339.2  0.91   172.9 
1 1 1    7    6   16 o    473.2    3.0      561.5  0.95   117.3 
1 1 1    7    6   17 o    474.8    3.0      778.5  0.95   244.5 
1 1 1    7    6   18 o    730.9    4.3      985.0  0.98    94.3 
1 1 1    7    6   19 o    275.7    2.2      264.2  0.84   130.6 
1 1 1    7    6   20 o    942.8    5.3     1043.3  0.99   208.8 
1 1 1    7    6   21 o    815.9    4.9      729.0  0.98   196.4 
1 1 1    7    6   22 o    846.3    5.1     1031.9  0.99    32.4 
1 1 1    7    6   23 o    880.2    5.5      651.3  0.98   119.7 
1 1 1    7    6   24 o    309.0    2.7      165.4  0.80   197.1 
1 1 1    7    6   25 f    600.7    4.1      921.1  0.00   103.3 
1 1 1    7    6   26 o    784.3    5.4      786.1  0.99   340.5 
1 1 1    7    6   27 o    270.2    2.8      490.1  0.93   354.7 
1 1 1    7    6   28 o    490.9    3.9      450.5  0.96   150.2 
1 1 1    7    6   29 o    385.0    3.3      569.1  0.96   281.7 
1 1 1    7    6   30 o    313.0    2.9      554.8  0.95   224.2 
1 1 1    7    6   31 f    433.0    3.4      318.1  0.00   240.3 
1 1 1    7    6   32 o    452.2    3.4      760.5  0.98   270.8 
1 1 1    7    6   33 o    122.0    2.8      257.2  0.76   230.9 
1 1 1    7    6   34 o    407.5    3.2      446.1  0.97   347.0 
1 1 1    7    6   35 o    493.9    3.7      212.3  0.95    30.1 
1 1 1    7    6   36 o    292.8    2.8      180.8  0.88   277.1 
1 1 1    7    6   37 o    221.8    2.5      267.9  0.91   235.0 
1 1 1    7    6   38 o    547.4    3.9      676.5  0.99   272.3 
1 1 1    7    6   39 o    268.9    2.8      173.1  0.89   276.8 
1 1 1    7    6   40 o    369.5    3.1      300.0  0.96    15.2 
1 1 1    7    6   41 o    369.8    3.0      345.9  0.97   359.8 
1 1 1    7    6   42 o    624.3    4.4      649.9  0.99   141.3 
1 1 1    7    6   43 o    292.0    2.7      453.7  0.97   208.2 
1 1 1    7    6   44 o    607.1    4.2      683.0  0.99   284.1 
1 1 1    7    6   45 o    226.2    2.3      266.1  0.95    27.8 
1 1 1    7    6   46 o    410.5    3.2      314.0  0.98   101.6 
1 1 1    7    6   47 o    277.7    2.5      371.3  0.97   237.2 
1 1 1    7    6   48 o    535.5    3.8      499.6  0.99   176.6 
1 1 1    7    6   49 o    397.7    3.0      456.0  0.99   216.4 
1 1 1    7    6   50 o    535.4    3.6      533.1  0.99   291.8 
1 1 1    7    6   51 o    474.3    3.1      453.4  0.99   225.5 
1 1 1    7    6   52 o    245.1    2.3      190.6  0.95   206.3 
1 1 1    7    6   53 o    181.1    2.1      194.1  0.94   190.7 
1 1 1    7    6   54 o    225.1    2.2      171.6  0.95   305.6 
1 1 1    7    6   55 o    217.7    2.1      219.9  0.96   192.6 
1 1 1    7    6   56 o    340.2    2.5      290.0  0.98   199.0 
1 1 1    7    6   57 o    147.7    2.2      114.6  0.91   358.2 
1 1 1    7    6   58 o    254.2    2.2      205.2  0.97   192.2 
1 1 1    7    6   59 o    575.5    3.5      541.5  1.00   135.8 
1 1 1    7    6   60 o    240.8    2.2      261.1  0.98    53.7 
1 1 1    7    6   61 o    571.8    3.5      578.3  1.00     2.1 
1 1 1    7    6   62 o    313.5    2.3      165.3  0.98   236.2 
1 1 1    7    6   63 f    195.4    2.2      310.2  0.00   177.3 
1 1 1    7    6   64 o    316.8    2.3      258.4  0.99   244.3 
1 1 1    7    6   65 o    195.3    2.2      140.4  0.97   125.6 
1 1 1    7    6   66 o    518.5    3.2      499.7  1.00   278.3 
1 1 1    7    6   67 o    312.1    2.4      279.6  0.99   294.4 
1 1 1    7    6   68 o    326.9    2.4      310.7  0.99   296.4 
1 1 1    7    6   69 o     77.9    3.8      139.6  0.93    94.3 
1 1 1    7    6   70 o    344.8    2.5      294.1  0.99   307.4 
1 1 1    7    6   71 o    290.7    2.3      274.2  0.99   294.3 
1 1 1    7    6   72 o    107.4    2.8      115.3  0.95    38.9 
1 1 1    7    6   73 o    121.9    2.4      102.2  0.96    77.5 
1 1 1    7    6   74 o    173.2    2.2      196.7  0.99   274.5 
1 1 1    7    6   75 o    258.2    2.2      240.1  0.99   274.8 
1 1 1    7    6   76 o    120.9    2.6      149.9  0.98   309.9 
1 1 1    7    6   77 o    200.9    2.2      189.9  0.99   174.9 
1 1 1    7    6   78 o    130.1    2.4      149.3  0.98   264.9 
1 1 1    7    6   79 o    128.2    2.4      128.6  0.98   181.2 
1 1 1    7    6   80 o     58.9    4.5       37.0  0.82   210.1 
1 1 1    7    6   81 o    176.7    2.3      148.8  0.99   279.6 
1 1 1    7    6   82 o    134.8    2.3      121.7  0.98   252.3 
1 1 1    7    6   83 o    163.7    2.3      128.1  0.99   167.3 
1 1 1    7    6   84 o    101.6    2.9      123.9  0.98   297.5 
1 1 1    7    6   85 o     58.5    4.8       54.9  0.91   112.5 
1 1 1    7    6   86 o    113.4    2.7      108.2  0.98   111.8 
1 1 1    7    6   87 o    176.3    2.3      201.7  0.99    34.1 
1 1 1    7    6   88 o     64.3    4.5       64.9  0.94   314.1 
1 1 1    7    6   89 o    146.1    2.4      142.4  0.99   288.3 
1 1 1    7    6   90 o    150.6    2.5      119.7  0.99    54.8 
1 1 1    7    6   91 o     85.4    3.4       80.8  0.97   301.9 
1 1 1    7    6   92 o     21.2    8.7       22.7  0.54   345.0 
1 1 1    7    6   93 o    173.7    2.3      173.4  0.99   160.0 
1 1 1    7    6   94 o     97.9    3.6       91.8  0.98   318.4 
1 1 1    7    6   95 o     99.1    3.5       95.4  0.98    93.3 
1 1 1    7    6   96 o     39.7    8.5       23.2  0.80   113.5 
1 1 1    7    6   97 o    108.8    3.3       96.5  0.99   199.8 
1 1 1    7    6   98 o     96.5    3.8       80.6  0.98   153.9 
1 1 1    7    6   99 f     33.8    9.7       55.4  0.00   167.5 
1 1 1    7    6  100 o     39.6    9.1       33.3  0.89    51.4 
1 1 1    7    6  101 o    111.2    3.4      132.0  0.99   163.2 
1 1 1    7    6  102 o     44.2    8.4       45.0  0.93   112.1 
1 1 1    7    6  103 o     49.2    7.7       66.8  0.96   292.8 
1 1 1    7    6  104 o     97.7    3.8      104.0  0.99   265.7 
1 1 1    7    6  105 o     63.0    6.2       65.9  0.97    86.6 
1 1 1    7    6  106 o     69.5    5.3       58.1  0.97   293.4 
1 1 1    7    6  107 o     51.0    7.1       48.1  0.95    59.8 
1 1 1    7    6  108 f     54.3    6.7       62.3  0.00   187.9 
1 1 1    7    6  109 f     48.0    8.6       49.3  0.00   185.9 
1 1 1    7    6  110 o     78.3    5.3       80.0  0.98   349.3 
1 1 1    7    6  111 o     74.2    5.3       72.4  0.98   168.0 
1 1 1    7    6  112 o     18.1    8.1       16.3  0.53   298.5 
1 1 1    7    6  113 o     35.0   10.7       11.5  0.64   329.9 
1 1 1    7    6  114 o     29.0   10.4       17.8  0.73   269.8 
1 1 1    7    6  115 o     86.0    4.4       83.4  0.98    92.9 
1 1 1    7    6  116 o     57.0    7.6       60.4  0.96   272.8 
1 1 1    7    6  117 o     34.7   10.6       41.4  0.91    49.4 
1 1 1    7    7    0 o    312.6    5.4       87.4  0.53   180.0 
1 1 1    7    7    1 o    528.7    5.2      527.3  1.00   270.0 
1 1 1    7    7    2 o    102.3    3.2      111.3  0.05     0.0 
1 1 1    7    7    3 o    534.9    5.1      793.5  1.00   270.0 
1 1 1    7    7    4 o     72.2    3.6       61.1  0.02   180.0 
1 1 1    7    7    5 o    193.0    2.9      166.1  0.74    90.0 
1 1 1    7    7    6 o    366.7    3.9      374.9  0.99     0.0 
1 1 1    7    7    7 o    177.1    2.9       79.4  0.24   270.0 
1 1 1    7    7    8 o    113.3    3.0       81.4  0.04   360.0 
1 1 1    7    7    9 o    233.1    2.8      262.2  0.73   270.0 
1 1 1    7    7   10 o    174.6    2.5       37.3  0.23   180.0 
1 1 1    7    7   11 o    237.1    2.7      194.0  0.15    90.0 
1 1 1    7    7   12 o    161.6    2.4       53.8  0.39   180.0 
1 1 1    7    7   13 o    149.9    2.4      257.6  0.63    90.0 
1 1 1    7    7   15 o    504.3    4.7      439.8  1.00    90.0 
1 1 1    7    7   16 o    552.8    5.2      374.0  1.00     0.0 
1 1 1    7    7   17 o    348.6    3.4      456.2  0.99    90.0 
1 1 1    7    7   18 o     68.0    3.4      216.3  0.27     0.0 
1 1 1    7    7   19 o    564.7    4.8      371.3  1.00    90.0 
1 1 1    7    7   20 o    206.9    2.7      150.0  0.34   180.0 
1 1 1    7    7   21 o     81.2    3.3      195.0  0.03   270.0 
1 1 1    7    7   22 o    323.9    3.3      615.8  1.00   180.0 
1 1 1    7    7   23 f    774.5    6.3      903.6  0.00   270.0 
1 1 1    7    7   24 o    885.0    7.8      783.0  1.00     0.0 
1 1 1    7    7   25 o   1114.4    9.7      956.8  1.00   270.0 
1 1 1    7    7   26 o    327.1    4.2      409.5  1.00     0.0 
1 1 1    7    7   27 o    164.8    3.1      194.1  0.72   270.0 
1 1 1    7    7   28 o    600.1    6.0      591.3  1.00   180.0 
1 1 1    7    7   29 o   1463.5   13.9     1426.1  1.00   270.0 
1 1 1    7    7   30 o    345.1    4.8      464.3  1.00   180.0 
1 1 1    7    7   31 o    208.6    3.7      317.2  0.99   270.0 
1 1 1    7    7   32 o    476.3    5.5      537.6  1.00     0.0 
1 1 1    7    7   33 o   1265.1   10.9     1409.2  1.00   270.0 
1 1 1    7    7   34 o    444.3    4.8      431.8  1.00   180.0 
1 1 1    7    7   35 o    447.1    4.9      346.8  1.00   270.0 
1 1 1    7    7   36 o    347.1    3.9      213.6  1.00   360.0 
1 1 1    7    7   37 o    499.8    5.0      247.9  1.00   270.0 
1 1 1    7    7   38 o     60.3    7.7      186.1  0.55   360.0 
1 1 1    7    7   39 o    518.9    5.3      471.8  1.00   270.0 
1 1 1    7    7   40 o     21.6   11.8       15.9  0.02     0.0 
1 1 1    7    7   41 o    570.9    5.7      652.4  1.00    90.0 
1 1 1    7    7   42 o     45.1   10.0      112.9  0.36   180.0 
1 1 1    7    7   43 o     87.7    4.8       69.2  0.41   270.0 
1 1 1    7    7   44 o    228.5    3.5      172.9  1.00     0.0 
1 1 1    7    7   45 o    388.3    4.8      237.1  1.00    90.0 
1 1 1    7    7   46 f    458.3    5.0      517.4  0.00   180.0 
1 1 1    7    7   47 o    511.4    5.4      578.1  1.00    90.0 
1 1 1    7    7   48 f    312.0    4.0      397.4  0.00   180.0 
1 1 1    7    7   49 f    161.3    3.3        5.8  0.00   270.0 
1 1 1    7    7   50 o    672.4    6.0      652.0  1.00   180.0 
1 1 1    7    7   51 o    301.7    3.8      272.8  1.00    90.0 
1 1 1    7    7   52 f    367.6    4.0      259.3  0.00     0.0 
1 1 1    7    7   53 o    560.2    5.0      557.9  1.00    90.0 
1 1 1    7    7   54 f    187.0    3.3      169.0  0.00   360.0 
1 1 1    7    7   55 o    474.1    4.7      429.2  1.00    90.0 
1 1 1    7    7   56 o     10.6    7.6       50.1  0.09   180.0 
1 1 1    7    7   57 o    347.2    3.4      267.3  1.00    90.0 
1 1 1    7    7   58 o    275.8    3.3      256.0  1.00   180.0 
1 1 1    7    7   59 o    475.3    4.1      457.4  1.00    90.0 
1 1 1    7    7   60 o    498.3    4.5      418.5  1.00     0.0 
1 1 1    7    7   61 o    189.3    2.9      153.0  1.00   270.0 
1 1 1    7    7   62 o    606.0    5.0      507.1  1.00   180.0 
1 1 1    7    7   63 f     66.7    6.8       75.1  0.00    90.0 
1 1 1    7    7   64 o    386.1    3.8      326.6  1.00   180.0 
1 1 1    7    7   65 o     21.7   11.5       63.2  0.38   270.0 
1 1 1    7    7   66 o    123.4    3.5      114.5  1.00   360.0 
1 1 1    7    7   67 o    312.6    3.3      292.6  1.00    90.0 
1 1 1    7    7   68 o    430.1    4.1      311.6  1.00   180.0 
1 1 1    7    7   69 o    228.8    3.2      247.6  1.00   270.0 
1 1 1    7    7   70 o    493.3    4.2      367.3  1.00     0.0 
1 1 1    7    7   71 o      6.6    5.0       20.6  0.06    90.0 
1 1 1    7    7   72 o     85.5    4.4       39.9  0.92   180.0 
1 1 1    7    7   73 o     74.3    4.8       98.5  1.00    90.0 
1 1 1    7    7   74 o    103.9    4.0      134.0  1.00     0.0 
1 1 1    7    7   75 o     42.4   10.1      156.8  1.00   270.0 
1 1 1    7    7   76 o    513.5    4.4      460.9  1.00   180.0 
1 1 1    7    7   77 o     25.6   12.7       42.6  0.59    90.0 
1 1 1    7    7   78 o    157.2    3.1      155.8  1.00   180.0 
1 1 1    7    7   79 o     22.9   11.6        1.6  0.03    90.0 
1 1 1    7    7   80 o     83.7    4.9       23.4  0.90   180.0 
1 1 1    7    7   81 o    159.4    3.1      189.0  1.00    90.0 
1 1 1    7    7   82 o     75.9    5.4       91.2  1.00   180.0 
1 1 1    7    7   83 o     15.9   10.1        3.7  0.05   270.0 
1 1 1    7    7   84 o     20.8   12.0       11.5  0.22   180.0 
1 1 1    7    7   85 o    109.1    3.9      115.2  1.00    90.0 
1 1 1    7    7   86 o     14.5    9.4       59.3  0.71     0.0 
1 1 1    7    7   87 o     12.5    8.9        7.4  0.10   270.0 
1 1 1    7    7   88 o    278.2    3.3      268.0  1.00   180.0 
1 1 1    7    7   89 o     11.3    8.2        8.7  0.12   270.0 
1 1 1    7    7   90 o    295.1    3.0      333.5  1.00   180.0 
1 1 1    7    7   91 o    202.4    3.2      154.4  1.00   270.0 
1 1 1    7    7   92 o     85.9    4.6       76.3  1.00   180.0 
1 1 1    7    7   93 o     74.2    6.0       52.3  1.00   270.0 
1 1 1    7    7   94 o     10.7    7.7        7.9  0.13   180.0 
1 1 1    7    7   95 o     18.2   11.5       14.4  0.38   270.0 
1 1 1    7    7   96 o    112.0    4.6       96.7  1.00     0.0 
1 1 1    7    7   97 o     53.0    8.3       65.5  1.00    90.0 
1 1 1    7    7   98 o     24.3   12.8       48.6  0.97   180.0 
1 1 1    7    7   99 o    121.7    4.7      139.7  1.00    90.0 
1 1 1    7    7  100 o    108.6    6.1       83.2  1.00     0.0 
1 1 1    7    7  101 o    151.2    4.2      166.9  1.00    90.0 
1 1 1    7    7  102 o     89.0    5.9       97.2  1.00     0.0 
1 1 1    7    7  103 o     93.7    6.0       45.5  1.00    90.0 
1 1 1    7    7  104 o     69.2    7.3       46.9  1.00     0.0 
1 1 1    7    7  105 o     24.8   13.3       41.2  0.97   270.0 
1 1 1    7    7  106 f    105.8    5.9       87.5  0.00     0.0 
1 1 1    7    7  107 o    101.9    5.6       98.8  1.00    90.0 
1 1 1    7    7  108 o     65.1    8.3       50.0  1.00   180.0 
1 1 1    7    7  109 o     24.6   14.0        0.9  0.05   270.0 
1 1 1    7    7  110 o     65.5    8.4       82.3  1.00     0.0 
1 1 1    7    7  111 o     19.5   12.6       11.4  0.45   270.0 
1 1 1    7    7  112 o     14.1   10.0        6.8  0.21     0.0 
1 1 1    7    7  113 o     18.1   12.0       34.7  0.88    90.0 
1 1 1    7    7  114 o     52.3   13.6       55.6  1.00   360.0 
1 1 1    7    7  115 o     20.1   12.7       13.2  0.51    90.0 
1 1 1    7    7  116 o    113.3    5.7      112.7  1.00   360.0 
1 1 1    7    7  117 o     28.1   15.1       32.9  0.96    90.0 
1 1 1    8    0    0 o    118.4    2.6       99.3  0.30   180.0 
1 1 1    8    0    1 o    148.1    1.7      127.3  0.35    45.0 
1 1 1    8    0    2 o    109.3    1.8      125.6  0.26    90.0 
1 1 1    8    0    3 o    242.3    2.5      109.3  0.66   315.0 
1 1 1    8    0    4 o    198.8    2.3      237.0  0.36   360.0 
1 1 1    8    0    5 o     21.1    7.9      184.9  0.03   225.0 
1 1 1    8    0    6 o    118.3    2.1      103.6  0.06   270.0 
1 1 1    8    0    7 o    457.6    4.3      905.9  1.00   315.0 
1 1 1    8    0    8 o    452.5    4.5      415.3  1.00   360.0 
1 1 1    8    0    9 o    121.5    2.8      159.0  0.05    45.0 
1 1 1    8    0   10 o    322.8    3.2      233.7  0.99   270.0 
1 1 1    8    0   11 o    382.2    3.6      206.5  0.98   315.0 
1 1 1    8    0   12 o    596.0    4.9     1005.9  1.00     0.0 
1 1 1    8    0   13 o     53.2    5.4       20.7  0.05    45.0 
1 1 1    8    0   14 o    139.0    3.0      503.7  0.56    90.0 
1 1 1    8    0   15 o    248.0    3.5       44.6  0.66   315.0 
1 1 1    8    0   16 o    224.2    3.8      187.6  0.40   180.0 
1 1 1    8    0   17 o     80.8    4.7      588.8  0.35   225.0 
1 1 1    8    0   18 o    309.8    4.2      395.8  0.98    90.0 
1 1 1    8    0   19 o    126.2    3.3      211.3  0.60   315.0 
1 1 1    8    0   20 o     31.8   11.3      182.6  0.05     0.0 
1 1 1    8    0   21 f     64.9    4.6       25.3  0.00    45.0 
1 1 1    8    0   22 o    647.1    6.2      946.5  1.00    90.0 
1 1 1    8    0   23 o    801.5    7.5      979.3  1.00   135.0 
1 1 1    8    0   24 o    828.0    6.6      980.5  1.00     0.0 
1 1 1    8    0   25 o    554.8    5.1      572.0  1.00    45.0 
1 1 1    8    0   26 o    883.0    8.9      724.2  1.00    90.0 
1 1 1    8    0   28 o    259.6    3.3      154.4  0.35   180.0 
1 1 1    8    0   29 o    169.4    2.7       62.7  0.23    45.0 
1 1 1    8    0   30 o    508.5    4.6      570.2  1.00   270.0 
1 1 1    8    0   31 o    649.1    6.3      555.3  1.00   315.0 
1 1 1    8    0   32 o      8.4    6.0       67.0  0.01   360.0 
1 1 1    8    0   33 o    338.4    3.8      286.4  1.00    45.0 
1 1 1    8    0   34 o    178.8    3.0      312.2  0.97   270.0 
1 1 1    8    0   35 o    238.0    3.4      358.1  1.00   315.0 
1 1 1    8    0   36 o    346.3    3.5      394.1  1.00   360.0 
1 1 1    8    0   37 o     50.1    7.8       50.9  0.13    45.0 
1 1 1    8    0   38 o    423.7    4.2      331.2  1.00    90.0 
1 1 1    8    0   39 o    516.4    4.9      618.3  1.00   135.0 
1 1 1    8    0   40 o    560.4    5.0      359.0  1.00     0.0 
1 1 1    8    0   41 o    282.3    3.3      346.3  1.00    45.0 
1 1 1    8    0   42 o    541.0    5.0      542.5  1.00   270.0 
1 1 1    8    0   43 o    559.6    5.3      553.4  1.00   135.0 
1 1 1    8    0   44 o    225.6    3.2      254.9  1.00   180.0 
1 1 1    8    0   45 o    278.4    3.5      326.9  1.00   225.0 
1 1 1    8    0   46 o    553.8    5.1      424.4  1.00    90.0 
1 1 1    8    0   47 f      9.4    6.7      103.8  0.00   315.0 
1 1 1    8    0   48 o    153.3    3.5       17.0  0.19   180.0 
1 1 1    8    0   49 o     23.0   12.3       34.2  0.08    45.0 
1 1 1    8    0   50 o    209.8    3.6      221.8  1.00    90.0 
1 1 1    8    0   51 o     10.7    7.6      121.6  0.13   315.0 
1 1 1    8    0   52 o    254.2    3.4      332.0  1.00   180.0 
1 1 1    8    0   53 o    179.0    3.5      114.1  0.99    45.0 
1 1 1    8    0   54 o    495.1    5.2      411.6  1.00    90.0 
1 1 1    8    0   55 o      8.4    6.2       61.8  0.07   315.0 
1 1 1    8    0   56 o    626.9    6.4      703.8  1.00   180.0 
1 1 1    8    0   57 o     12.5    8.7       83.4  0.16   225.0 
1 1 1    8    0   58 o    231.3    3.8      251.1  1.00    90.0 
1 1 1    8    0   59 o    313.6    3.8      179.9  1.00   315.0 
1 1 1    8    0   60 o    413.3    4.1      492.7  1.00   180.0 
1 1 1    8    0   61 f    166.7    3.5       30.7  0.00   225.0 
1 1 1    8    0   62 o     11.3    7.9       53.3  0.13    90.0 
1 1 1    8    0   63 o     81.2    5.2      122.5  0.98   315.0 
1 1 1    8    0   64 o    307.4    3.6      339.3  1.00     0.0 
1 1 1    8    0   65 o    159.9    3.4       47.4  0.96    45.0 
1 1 1    8    0   66 o     60.3    8.0      114.5  0.96   270.0 
1 1 1    8    0   67 o     22.6   12.2       40.5  0.27   315.0 
1 1 1    8    0   68 o     66.7    6.1      147.5  1.00   360.0 
1 1 1    8    0   69 o     28.7   12.9      181.0  0.94    45.0 
1 1 1    8    0   70 o    251.2    3.3      332.0  1.00    90.0 
1 1 1    8    0   71 o    280.6    3.7      208.9  1.00   315.0 
1 1 1    8    0   72 o    245.5    3.3      271.2  1.00     0.0 
1 1 1    8    0   73 o     16.6   10.8       72.3  0.48   225.0 
1 1 1    8    0   74 o    136.2    3.9      132.7  1.00   270.0 
1 1 1    8    0   75 o    126.3    4.0      161.9  1.00   135.0 
1 1 1    8    0   76 o    267.3    3.6      272.5  1.00   180.0 
1 1 1    8    0   77 o    395.1    4.2      395.5  1.00   225.0 
1 1 1    8    0   78 o     25.8   12.7       15.7  0.24    90.0 
1 1 1    8    0   79 o     19.0   11.7       11.3  0.14   135.0 
1 1 1    8    0   80 o    189.7    3.3      183.6  1.00   180.0 
1 1 1    8    0   81 o     97.3    4.7      121.1  1.00   225.0 
1 1 1    8    0   82 o    147.4    3.3      214.2  1.00   270.0 
1 1 1    8    0   83 o     90.5    4.8      121.6  1.00   135.0 
1 1 1    8    0   84 o     40.8   11.3       18.6  0.57     0.0 
1 1 1    8    0   85 o    108.0    4.4       55.7  1.00   225.0 
1 1 1    8    0   86 o     31.1   13.1       80.6  0.98    90.0 
1 1 1    8    0   87 o    184.8    3.3      206.4  1.00   135.0 
1 1 1    8    0   88 o     18.6   11.6       22.5  0.42   180.0 
1 1 1    8    0   89 o    250.3    3.5      249.0  1.00    45.0 
1 1 1    8    0   90 o    442.6    4.3      449.7  1.00    90.0 
1 1 1    8    0   91 o    111.3    4.2      109.5  1.00   315.0 
1 1 1    8    0   92 o    173.7    3.6      167.1  1.00   360.0 
1 1 1    8    0   93 o    185.5    3.5      194.1  1.00    45.0 
1 1 1    8    0   94 o     65.5    6.5       66.1  1.00   270.0 
1 1 1    8    0   95 o    151.4    3.6      165.6  1.00   315.0 
1 1 1    8    0   96 o     16.3   10.6        3.6  0.09   180.0 
1 1 1    8    0   97 o     23.1   13.2        0.4  0.01   225.0 
1 1 1    8    0   98 o     27.7   13.3        8.0  0.35   270.0 
1 1 1    8    0   99 o    188.2    3.7      158.7  1.00   135.0 
1 1 1    8    0  100 o     39.5   12.4       71.0  1.00   180.0 
1 1 1    8    0  101 o     49.3   11.2       72.6  1.00    45.0 
1 1 1    8    0  102 o     40.3   12.7       19.9  0.91    90.0 
1 1 1    8    0  103 o    134.7    4.5      139.0  1.00   135.0 
1 1 1    8    0  104 o     92.6    5.7       92.8  1.00   360.0 
1 1 1    8    0  105 o     98.6    5.4      106.7  1.00   225.0 
1 1 1    8    0  106 o     68.3    7.7       71.5  1.00   270.0 
1 1 1    8    0  107 o     57.8   10.8       63.1  1.00   135.0 
1 1 1    8    0  108 o     14.2   10.0        4.0  0.12     0.0 
1 1 1    8    0  109 f     61.0    9.2       82.4  0.00    45.0 
1 1 1    8    0  110 o     26.1   14.2       36.5  0.97   270.0 
1 1 1    8    0  111 f     34.3   14.3       10.5  0.00   135.0 
1 1 1    8    0  112 o     13.4    9.3       11.7  0.33   180.0 
1 1 1    8    0  113 o     67.8    7.9       74.0  1.00   225.0 
1 1 1    8    0  114 o     27.1   14.5       24.2  0.89   270.0 
1 1 1    8    0  115 o     22.0   13.6        4.3  0.20   315.0 
1 1 1    8    0  116 o     98.0    5.7       95.1  1.00   360.0 
1 1 1    8    0  117 o     25.9   15.1       18.1  0.75    45.0 
1 1 1    8    0  118 o     26.8   14.5       41.8  0.98   270.0 
1 1 1    8    1    0 o    672.7    4.7      506.2  1.00   180.0 
1 1 1    8    1    1 o    143.7    1.4      355.6  0.49    76.1 
1 1 1    8    1    2 o    186.2    1.6       21.4  0.42    88.2 
1 1 1    8    1    3 f    146.4    1.5      195.8  0.00   194.2 
1 1 1    8    1    4 o    132.5    1.7      163.9  0.34   291.5 
1 1 1    8    1    5 o    274.3    2.2      198.5  0.58    44.9 
1 1 1    8    1    6 o    306.9    2.4      314.2  0.70    40.4 
1 1 1    8    1    7 o    128.2    1.7       80.4  0.33   215.4 
1 1 1    8    1    8 f     54.5    2.3      180.8  0.00   310.3 
1 1 1    8    1    9 o    280.6    2.2      364.4  0.70   243.3 
1 1 1    8    1   10 o     82.2    2.1      324.7  0.22    28.0 
1 1 1    8    1   11 o    449.5    3.2      527.1  0.91   329.3 
1 1 1    8    1   12 o    155.8    1.8      153.4  0.49   180.6 
1 1 1    8    1   13 o    618.9    4.0      764.4  0.96     5.6 
1 1 1    8    1   14 o    646.3    4.6     1106.1  0.97    88.8 
1 1 1    8    1   15 o    266.6    2.2      369.6  0.83   171.2 
1 1 1    8    1   16 o    276.2    2.5      491.3  0.84   135.1 
1 1 1    8    1   17 o    536.5    4.3      770.1  0.95    28.8 
1 1 1    8    1   18 o    413.7    3.5      721.8  0.93   121.7 
1 1 1    8    1   19 o    310.9    2.5      379.6  0.85   202.4 
1 1 1    8    1   20 o    889.6    5.3      876.4  0.98   224.8 
1 1 1    8    1   21 o    204.7    1.9      215.5  0.70   225.6 
1 1 1    8    1   22 f    260.0    2.1      287.5  0.00   265.0 
1 1 1    8    1   23 o    123.2    1.9      153.4  0.37    12.7 
1 1 1    8    1   24 o   1252.0    7.5     1397.1  0.99   351.2 
1 1 1    8    1   25 o    278.3    2.4      189.8  0.84   205.3 
1 1 1    8    1   26 o   1420.0    9.0     1543.1  1.00   247.9 
1 1 1    8    1   27 o    269.7    2.3       87.5  0.67   278.4 
1 1 1    8    1   28 o    308.9    2.4      320.1  0.90   140.9 
1 1 1    8    1   29 o    833.7    4.8      764.4  0.99   276.5 
1 1 1    8    1   30 o    618.1    3.7      551.8  0.97   302.0 
1 1 1    8    1   31 o    305.3    2.4      408.4  0.92    17.2 
1 1 1    8    1   32 f     65.0    3.3      145.1  0.00    39.6 
1 1 1    8    1   33 o    631.5    4.2      610.5  0.98   331.1 
1 1 1    8    1   34 o    409.0    2.8      481.6  0.96   235.9 
1 1 1    8    1   35 o    530.7    3.5      339.3  0.97   224.8 
1 1 1    8    1   36 o    484.2    3.0      386.7  0.97   315.9 
1 1 1    8    1   37 o   1150.0    6.5     1147.3  1.00   348.8 
1 1 1    8    1   38 o    511.3    3.3      513.6  0.98    69.9 
1 1 1    8    1   39 o    103.7    3.0      152.8  0.61    23.1 
1 1 1    8    1   40 o    405.2    2.9      535.3  0.98   328.2 
1 1 1    8    1   41 o    734.7    4.9      749.4  0.99   266.2 
1 1 1    8    1   42 o    170.9    2.3      197.8  0.87   352.9 
1 1 1    8    1   43 o    621.4    4.1      610.4  0.99    79.6 
1 1 1    8    1   44 o    238.6    2.4      165.9  0.90   333.9 
1 1 1    8    1   45 o    660.8    4.3      538.5  0.99   359.1 
1 1 1    8    1   46 o    383.5    3.0      300.8  0.97   158.5 
1 1 1    8    1   47 o    542.2    3.8      530.9  0.99    14.8 
1 1 1    8    1   48 o    283.9    2.7      266.2  0.96   193.2 
1 1 1    8    1   49 f    558.4    3.9      604.4  0.00   331.1 
1 1 1    8    1   50 o    179.8    2.4      319.3  0.95   125.7 
1 1 1    8    1   51 o    379.8    3.0      470.7  0.99   290.4 
1 1 1    8    1   52 o    267.1    2.4      142.8  0.94    35.1 
1 1 1    8    1   53 o    351.9    3.0      334.3  0.98    79.2 
1 1 1    8    1   54 o    224.7    2.4      187.0  0.95    86.4 
1 1 1    8    1   55 o    218.7    2.4       57.7  0.84   198.7 
1 1 1    8    1   56 o     12.8    6.2       53.9  0.10   321.2 
1 1 1    8    1   57 o    450.9    3.5      376.4  0.99    52.5 
1 1 1    8    1   58 o    546.7    3.7      496.9  0.99   129.3 
1 1 1    8    1   59 o    288.8    2.4      298.4  0.98   202.9 
1 1 1    8    1   60 o    282.7    2.3      271.6  0.98   165.8 
1 1 1    8    1   61 o    361.2    2.8      327.8  0.99    57.8 
1 1 1    8    1   62 o    238.4    2.3      213.7  0.98    19.0 
1 1 1    8    1   63 o    325.4    2.7      283.2  0.99   302.2 
1 1 1    8    1   64 o    116.1    2.8       60.7  0.84    32.3 
1 1 1    8    1   65 o     63.8    4.6       80.7  0.78   198.3 
1 1 1    8    1   66 o    110.2    3.1      127.8  0.93    10.9 
1 1 1    8    1   67 o    210.3    2.4      207.0  0.98   198.0 
1 1 1    8    1   68 o    444.1    3.2      463.5  1.00   293.5 
1 1 1    8    1   69 o    169.8    2.4      184.5  0.98    66.6 
1 1 1    8    1   70 o    176.6    2.4      117.0  0.97    41.9 
1 1 1    8    1   71 o     90.0    3.4       93.3  0.92   275.8 
1 1 1    8    1   72 o    178.6    2.4      163.8  0.98   235.9 
1 1 1    8    1   73 o     82.5    3.7       72.5  0.90   173.1 
1 1 1    8    1   74 o    141.1    2.7      138.0  0.97    15.4 
1 1 1    8    1   75 o     94.2    3.5      102.7  0.95    53.5 
1 1 1    8    1   76 o    246.5    2.4      228.2  0.99   168.7 
1 1 1    8    1   77 o    232.5    2.4      210.4  0.99    79.6 
1 1 1    8    1   78 o    124.4    2.9      112.7  0.97    87.0 
1 1 1    8    1   79 f     62.8    4.5      111.3  0.00   150.7 
1 1 1    8    1   80 o    206.8    2.4      205.2  0.99   100.2 
1 1 1    8    1   81 o    211.0    2.4      196.3  0.99   296.8 
1 1 1    8    1   82 o     99.5    3.0      102.2  0.97    50.8 
1 1 1    8    1   83 o     45.6    6.6       73.3  0.90   157.6 
1 1 1    8    1   84 o    124.7    2.8      129.2  0.98   109.9 
1 1 1    8    1   85 o    189.4    2.4      190.8  0.99   279.6 
1 1 1    8    1   86 o    205.1    2.5      193.1  0.99    68.2 
1 1 1    8    1   87 o    167.3    2.4      181.3  0.99   258.9 
1 1 1    8    1   88 o     82.8    3.9      100.3  0.97   314.2 
1 1 1    8    1   89 o    182.9    2.4      208.7  0.99    22.0 
1 1 1    8    1   90 o    163.9    2.5      158.4  0.99   262.7 
1 1 1    8    1   91 o    229.7    2.3      215.7  1.00   303.3 
1 1 1    8    1   92 o    173.8    2.5      162.3  0.99   308.9 
1 1 1    8    1   93 o    137.7    2.5      143.7  0.99   238.8 
1 1 1    8    1   94 o    124.0    2.8      125.1  0.99   316.1 
1 1 1    8    1   95 o     87.8    3.6       98.8  0.98   339.8 
1 1 1    8    1   96 o     40.2    8.2       46.6  0.91   132.7 
1 1 1    8    1   97 o     49.9    6.1       40.4  0.92   105.7 
1 1 1    8    1   98 o     56.9    5.3       58.7  0.95    71.8 
1 1 1    8    1   99 o     66.8    4.5       66.0  0.97   123.1 
1 1 1    8    1  100 o    131.5    2.9      145.2  0.99   357.8 
1 1 1    8    1  101 o     26.1    9.2       17.9  0.64   302.8 
1 1 1    8    1  102 o     17.8    7.9       25.7  0.64   240.6 
1 1 1    8    1  103 o     62.8    5.6       70.9  0.97   327.3 
1 1 1    8    1  104 o     54.5    6.6       57.8  0.96    74.5 
1 1 1    8    1  105 o    120.0    3.3      122.8  0.99   229.6 
1 1 1    8    1  106 o    124.0    3.5      124.3  0.99   166.7 
1 1 1    8    1  107 o     44.7    8.7       40.4  0.93   229.5 
1 1 1    8    1  108 o     39.9    9.3       25.1  0.87   240.8 
1 1 1    8    1  109 o     94.5    4.2      100.7  0.99   291.0 
1 1 1    8    1  110 o    111.7    3.5      128.1  0.99   290.3 
1 1 1    8    1  111 o     41.0    9.6       33.8  0.91   125.3 
1 1 1    8    1  112 o     24.1    9.6       12.2  0.53   265.8 
1 1 1    8    1  113 o     24.0    9.9       25.8  0.78   173.2 
1 1 1    8    1  114 o     73.7    5.0       78.9  0.98    51.0 
1 1 1    8    1  115 o     22.5    9.5       38.5  0.85    70.6 
1 1 1    8    1  116 o     32.7   10.0       39.7  0.90   232.2 
1 1 1    8    1  117 f     84.6    5.0       97.4  0.00   239.3 
1 1 1    8    1  118 o     80.6    4.8       91.1  0.98   286.9 
1 1 1    8    2    0 o    343.4    3.9      687.0  0.92   180.0 
1 1 1    8    2    1 o    523.3    3.6      283.4  0.90    47.2 
1 1 1    8    2    2 o    208.3    1.9      398.9  0.34    31.8 
1 1 1    8    2    3 o    502.3    3.3      627.5  0.91   182.8 
1 1 1    8    2    4 o    262.5    2.0      346.9  0.80   259.4 
1 1 1    8    2    5 o    241.6    2.0      467.2  0.60   286.9 
1 1 1    8    2    6 o     61.5    2.3      333.0  0.16    67.2 
1 1 1    8    2    7 o    278.9    2.1       91.4  0.55    16.7 
1 1 1    8    2    8 o    302.3    2.3      540.7  0.73   182.1 
1 1 1    8    2    9 o    126.5    1.8      347.2  0.04   234.9 
1 1 1    8    2   10 o    100.8    1.8      183.1  0.12   200.0 
1 1 1    8    2   11 o    691.9    4.4     1078.5  0.97   137.2 
1 1 1    8    2   12 o    250.9    2.1      394.4  0.64   113.1 
1 1 1    8    2   13 o    103.2    1.7      261.7  0.28    54.6 
1 1 1    8    2   14 o    238.1    1.9      217.0  0.62   257.9 
1 1 1    8    2   15 o    426.9    2.8      551.4  0.90   253.7 
1 1 1    8    2   16 o    149.3    1.8      229.3  0.52   165.9 
1 1 1    8    2   17 o    552.5    3.9      636.3  0.96   234.2 
1 1 1    8    2   18 o    393.1    3.0      334.9  0.88   184.0 
1 1 1    8    2   19 o    302.8    2.4      210.0  0.79   253.3 
1 1 1    8    2   20 o    542.9    3.4      466.6  0.95   122.4 
1 1 1    8    2   21 o    209.8    1.8      296.1  0.74    41.5 
1 1 1    8    2   22 o    658.8    3.8      853.3  0.98   147.3 
1 1 1    8    2   23 o     72.6    2.4      188.2  0.23   190.5 
1 1 1    8    2   24 o    333.2    2.5      360.5  0.90   105.2 
1 1 1    8    2   25 o    184.2    1.9      334.9  0.80   287.7 
1 1 1    8    2   26 o   1298.4    6.9     1554.2  0.99   225.3 
1 1 1    8    2   27 o    499.3    3.2      680.2  0.97   113.3 
1 1 1    8    2   28 o    550.4    3.4      375.2  0.96   351.0 
1 1 1    8    2   29 o    285.7    2.2      472.4  0.93   274.6 
1 1 1    8    2   30 o    519.5    3.2      590.2  0.97    19.2 
1 1 1    8    2   31 o    515.1    3.5      508.3  0.97   309.3 
1 1 1    8    2   32 o    425.3    2.8      418.0  0.96    61.9 
1 1 1    8    2   33 o    242.5    2.3      276.0  0.89   326.7 
1 1 1    8    2   34 o    391.3    2.7      331.7  0.95    97.2 
1 1 1    8    2   35 o    654.5    4.1      574.2  0.98   117.4 
1 1 1    8    2   36 f    530.9    3.4      595.3  0.00    19.4 
1 1 1    8    2   37 o    804.7    4.9      755.0  0.99   287.4 
1 1 1    8    2   38 o    627.6    3.9      589.8  0.99   180.1 
1 1 1    8    2   39 o    434.3    3.0      611.9  0.98   236.4 
1 1 1    8    2   40 o    442.6    3.0      666.0  0.98   148.9 
1 1 1    8    2   41 o    450.7    3.1      468.1  0.98   285.9 
1 1 1    8    2   42 o    292.4    2.4      291.7  0.95   250.1 
1 1 1    8    2   43 o    376.1    2.9      369.2  0.97   211.6 
1 1 1    8    2   44 o    552.2    3.6      591.5  0.99   333.4 
1 1 1    8    2   45 o    350.0    2.7      349.4  0.97   291.3 
1 1 1    8    2   46 o    610.7    3.9      331.4  0.98   292.6 
1 1 1    8    2   47 o    141.6    2.5      123.7  0.80   113.2 
1 1 1    8    2   48 o    368.3    2.7      370.0  0.98   266.6 
1 1 1    8    2   49 o    438.8    3.2      464.7  0.99    71.4 
1 1 1    8    2   50 o    445.5    3.0      466.2  0.99   224.9 
1 1 1    8    2   51 o     43.0    6.1       51.5  0.23   156.0 
1 1 1    8    2   52 o    272.3    2.4      248.2  0.97   156.2 
1 1 1    8    2   53 o    327.6    2.7      252.8  0.97   254.2 
1 1 1    8    2   54 o    231.7    2.2      245.1  0.96   104.2 
1 1 1    8    2   55 o     92.8    3.2       99.8  0.76   225.4 
1 1 1    8    2   56 o    379.7    2.9      374.0  0.99   108.2 
1 1 1    8    2   57 o    215.5    2.6      170.1  0.96    24.0 
1 1 1    8    2   58 o    207.5    2.3      222.0  0.97   324.0 
1 1 1    8    2   59 o     42.3    6.7       12.5  0.10   123.6 
1 1 1    8    2   60 o    264.1    2.3      174.6  0.97   346.3 
1 1 1    8    2   61 o     22.6    8.8       71.0  0.31    27.1 
1 1 1    8    2   62 o    482.3    3.1      441.7  0.99   308.0 
1 1 1    8    2   63 o    201.7    2.3      102.3  0.95   184.8 
1 1 1    8    2   64 o    104.5    2.8      116.5  0.91   167.3 
1 1 1    8    2   65 o    150.3    2.3      176.3  0.96    52.9 
1 1 1    8    2   66 o    150.1    2.3      124.3  0.95   285.2 
1 1 1    8    2   67 o    147.2    2.3      181.9  0.97   222.9 
1 1 1    8    2   68 o    344.8    2.7      372.3  0.99    26.9 
1 1 1    8    2   69 o    107.5    3.0       61.6  0.88   132.4 
1 1 1    8    2   70 o     49.4    6.0       31.4  0.49   214.4 
1 1 1    8    2   71 o    166.9    2.4      134.6  0.97   288.9 
1 1 1    8    2   72 o    242.3    2.5      239.2  0.99    59.9 
1 1 1    8    2   73 o    357.3    2.9      286.9  0.99   262.1 
1 1 1    8    2   74 o    152.8    2.5      136.9  0.97   294.2 
1 1 1    8    2   75 o    217.1    2.4      212.0  0.99   110.0 
1 1 1    8    2   76 o    101.2    3.1       84.7  0.94   154.7 
1 1 1    8    2   77 o    114.8    2.9      127.6  0.97   236.8 
1 1 1    8    2   78 o     86.9    3.6      117.6  0.96    34.3 
1 1 1    8    2   79 f    327.0    2.7      326.9  0.00    29.1 
1 1 1    8    2   80 o     37.5    7.6       41.4  0.72   323.0 
1 1 1    8    2   81 o     93.0    3.5       91.2  0.96   191.7 
1 1 1    8    2   82 o     93.2    3.2      106.8  0.97   313.1 
1 1 1    8    2   83 o    130.6    2.8      138.4  0.98   113.8 
1 1 1    8    2   84 o     28.7    8.9       52.2  0.77   210.5 
1 1 1    8    2   85 o    118.8    2.8      160.6  0.99   280.0 
1 1 1    8    2   86 o    130.8    2.7      114.3  0.98   231.5 
1 1 1    8    2   87 f     86.8    3.7       60.1  0.00    10.3 
1 1 1    8    2   88 o    117.0    2.9       81.3  0.98   141.5 
1 1 1    8    2   89 o     20.5    8.5       15.6  0.34   177.2 
1 1 1    8    2   90 o    149.0    2.6      148.2  0.99   252.1 
1 1 1    8    2   91 o     45.9    6.7       37.7  0.87   303.7 
1 1 1    8    2   92 o    181.7    2.5      183.4  0.99   144.4 
1 1 1    8    2   93 f     59.0    5.1       65.1  0.00    47.6 
1 1 1    8    2   94 o     59.3    4.7       61.6  0.95   277.5 
1 1 1    8    2   95 o     70.2    4.5       69.0  0.96    64.1 
1 1 1    8    2   96 o    145.5    2.6      146.0  0.99   161.1 
1 1 1    8    2   97 o    111.1    3.4      113.5  0.99   319.6 
1 1 1    8    2   98 o     70.9    4.1       56.8  0.96   287.0 
1 1 1    8    2   99 o     66.2    5.3       65.0  0.97   302.8 
1 1 1    8    2  100 o     88.7    3.9       83.0  0.98    81.3 
1 1 1    8    2  101 o     79.5    4.1       92.0  0.98   259.8 
1 1 1    8    2  102 o     46.8    7.3       55.9  0.95   247.8 
1 1 1    8    2  103 o     82.7    4.7       87.0  0.98    23.7 
1 1 1    8    2  104 o     64.3    5.8       56.5  0.96   170.7 
1 1 1    8    2  105 o     82.8    4.8       79.5  0.98    93.4 
1 1 1    8    2  106 o     57.6    6.2       52.4  0.96    61.4 
1 1 1    8    2  107 o     82.4    4.7       75.0  0.98    98.1 
1 1 1    8    2  108 o     74.1    5.4       85.6  0.98    53.2 
1 1 1    8    2  109 o     22.3    9.9        0.5  0.02   121.4 
1 1 1    8    2  110 o    141.9    3.2      158.7  0.99   112.9 
1 1 1    8    2  111 o     32.1   10.8       18.6  0.77   103.8 
1 1 1    8    2  112 o     90.9    4.4       92.3  0.99    90.4 
1 1 1    8    2  113 o     19.5    8.8       32.9  0.79    62.7 
1 1 1    8    2  114 o     28.4   10.6       23.4  0.80   107.4 
1 1 1    8    2  115 o     49.6    7.8       57.5  0.96   262.1 
1 1 1    8    2  116 o     35.8    9.9       21.1  0.82   238.9 
1 1 1    8    2  117 f     21.1    9.4       33.5  0.00   215.8 
1 1 1    8    2  118 o     17.4    8.2       21.7  0.60   104.6 
1 1 1    8    3    0 o    181.3    2.7      311.0  0.38   180.0 
1 1 1    8    3    1 o    379.6    2.6      775.2  0.88   315.1 
1 1 1    8    3    2 o    496.2    3.4      369.3  0.92   229.2 
1 1 1    8    3    3 o     72.2    2.2      354.7  0.18   272.9 
1 1 1    8    3    4 o    162.4    1.7      453.2  0.57   274.8 
1 1 1    8    3    5 o    420.8    2.8      348.6  0.90   110.2 
1 1 1    8    3    6 o    559.7    3.4      776.2  0.96   277.1 
1 1 1    8    3    7 o     11.9    5.0      218.9  0.02   268.3 
1 1 1    8    3    8 o    118.2    1.7      107.2  0.46    88.5 
1 1 1    8    3    9 o    148.4    1.7      317.6  0.35    83.6 
1 1 1    8    3   10 o    223.2    2.0      604.9  0.75    84.4 
1 1 1    8    3   11 o     69.2    2.1      354.2  0.27   334.9 
1 1 1    8    3   12 o     92.2    1.8      160.2  0.17    89.8 
1 1 1    8    3   13 o    738.9    4.4      517.4  0.96   291.8 
1 1 1    8    3   14 o    345.6    2.6      539.9  0.89   101.8 
1 1 1    8    3   15 o    263.8    2.0      437.4  0.79   148.9 
1 1 1    8    3   16 o    502.3    3.8      612.2  0.95   187.1 
1 1 1    8    3   17 o    222.5    2.3      267.8  0.77    81.2 
1 1 1    8    3   18 o    200.1    2.2      314.8  0.72   323.2 
1 1 1    8    3   19 f     75.7    2.5      268.8  0.00   296.4 
1 1 1    8    3   20 o   1002.6    5.7     1104.4  0.99    24.9 
1 1 1    8    3   21 o     60.5    2.5       42.7  0.08    24.8 
1 1 1    8    3   22 o    566.3    3.5      945.2  0.98    95.1 
1 1 1    8    3   23 o    446.1    2.8      222.6  0.85   149.6 
1 1 1    8    3   24 o    921.1    5.6     1042.6  0.99    94.3 
1 1 1    8    3   25 o    593.5    3.9      658.7  0.97   245.2 
1 1 1    8    3   26 o    412.4    3.0      469.1  0.95   162.3 
1 1 1    8    3   27 o    925.5    5.4      846.3  0.99   129.6 
1 1 1    8    3   28 o    351.1    2.7      458.3  0.94   163.7 
1 1 1    8    3   29 o    623.8    4.0      637.0  0.98   316.9 
1 1 1    8    3   30 o    230.8    2.2      252.8  0.84   198.7 
1 1 1    8    3   31 o    250.3    2.5      357.1  0.92   198.2 
1 1 1    8    3   32 o    848.1    5.4      916.6  0.99   172.8 
1 1 1    8    3   33 o    845.5    5.2      784.0  0.99   319.7 
1 1 1    8    3   34 o    890.4    5.3      739.9  0.99    68.7 
1 1 1    8    3   35 o   1037.3    5.9     1100.0  0.99   278.3 
1 1 1    8    3   36 o    415.4    2.8      422.1  0.97   271.5 
1 1 1    8    3   37 o    352.3    2.6      493.3  0.97   319.7 
1 1 1    8    3   38 o    737.0    4.5      592.5  0.99    71.2 
1 1 1    8    3   39 o    126.3    2.3      143.1  0.73   130.7 
1 1 1    8    3   40 o    432.1    3.1      388.2  0.97    90.5 
1 1 1    8    3   41 o    434.3    3.0      471.8  0.98   252.8 
1 1 1    8    3   42 o    166.1    2.2        5.0  0.04    94.9 
1 1 1    8    3   43 o    285.7    2.3      410.7  0.97   261.2 
1 1 1    8    3   44 o    318.5    2.5      325.3  0.96    13.9 
1 1 1    8    3   45 o    314.9    2.5      302.4  0.96   332.0 
1 1 1    8    3   46 o     63.9    3.7       88.9  0.42   102.9 
1 1 1    8    3   47 o     93.4    2.9      102.1  0.61   234.4 
1 1 1    8    3   48 o    431.3    2.9      346.5  0.98    37.1 
1 1 1    8    3   49 o     86.0    3.1       53.2  0.42   240.7 
1 1 1    8    3   50 o    188.1    2.1      143.3  0.91   300.9 
1 1 1    8    3   51 o    295.0    2.5      324.7  0.98   297.2 
1 1 1    8    3   52 o    248.1    2.4      229.4  0.96   282.5 
1 1 1    8    3   53 o    356.0    2.8      375.4  0.98    70.7 
1 1 1    8    3   54 o     77.9    3.5      154.9  0.82   238.8 
1 1 1    8    3   55 o    274.5    2.5      206.5  0.97   342.3 
1 1 1    8    3   56 o    192.8    2.3      164.9  0.95    62.0 
1 1 1    8    3   57 o    109.9    2.8      142.0  0.89   331.8 
1 1 1    8    3   58 o    354.4    2.6      371.1  0.99   236.9 
1 1 1    8    3   59 o    165.0    2.2      154.6  0.94   333.5 
1 1 1    8    3   60 o    234.3    2.1      195.4  0.97   173.8 
1 1 1    8    3   61 o    364.2    2.6      339.7  0.99   192.1 
1 1 1    8    3   62 o    314.0    2.4      275.3  0.99    84.5 
1 1 1    8    3   63 o    271.3    2.4      248.8  0.98   190.6 
1 1 1    8    3   64 o    178.0    2.2      148.4  0.96    53.2 
1 1 1    8    3   65 o     95.8    3.1       75.0  0.86   180.2 
1 1 1    8    3   66 o    196.5    2.3      231.2  0.98   205.6 
1 1 1    8    3   67 o    326.6    2.6      308.6  0.99   268.2 
1 1 1    8    3   68 o    293.0    2.5      213.1  0.99   143.7 
1 1 1    8    3   69 o    165.8    2.3      171.3  0.97   274.6 
1 1 1    8    3   70 o    336.3    2.6      327.1  0.99   241.7 
1 1 1    8    3   71 f    130.1    2.6      137.0  0.00   343.9 
1 1 1    8    3   72 o     88.2    3.5       82.1  0.91   117.5 
1 1 1    8    3   73 o    350.7    2.7      271.9  0.99   281.4 
1 1 1    8    3   74 o    373.5    2.7      387.6  1.00   178.1 
1 1 1    8    3   75 o     82.3    3.7      117.3  0.95   124.8 
1 1 1    8    3   76 o    165.5    2.3      133.8  0.98   291.3 
1 1 1    8    3   77 o     16.3    7.5       35.1  0.31   172.4 
1 1 1    8    3   78 o    149.1    2.5      146.8  0.98   290.9 
1 1 1    8    3   79 f    197.5    2.4      202.4  0.00   299.0 
1 1 1    8    3   80 o    176.3    2.3      148.2  0.99   201.6 
1 1 1    8    3   81 o    149.9    2.5      152.8  0.99   241.5 
1 1 1    8    3   82 o     66.4    4.5       65.2  0.92   357.2 
1 1 1    8    3   83 o     73.1    4.2       97.8  0.96   208.9 
1 1 1    8    3   84 o    185.8    2.5      230.2  0.99   163.5 
1 1 1    8    3   85 o    100.6    3.0       63.0  0.96   197.6 
1 1 1    8    3   86 o    100.1    3.4      105.5  0.98   275.8 
1 1 1    8    3   87 o    120.3    2.8       96.9  0.98   119.2 
1 1 1    8    3   88 o     19.7    8.4       16.2  0.33   331.4 
1 1 1    8    3   89 o     28.2    9.1       23.8  0.60   253.5 
1 1 1    8    3   90 o    175.4    2.5      171.8  0.99   281.0 
1 1 1    8    3   91 f     91.3    3.4       94.7  0.00   112.2 
1 1 1    8    3   92 o     29.2    9.0       39.9  0.81    83.7 
1 1 1    8    3   93 o    110.3    3.1      118.2  0.99   292.1 
1 1 1    8    3   94 o    258.1    2.5      264.2  1.00   293.9 
1 1 1    8    3   95 o     57.3    5.1       60.4  0.95   154.2 
1 1 1    8    3   96 o    103.7    3.2      118.4  0.99   321.3 
1 1 1    8    3   97 o     26.3    9.3       34.5  0.80   338.1 
1 1 1    8    3   98 f    154.8    2.8      166.5  0.00   154.3 
1 1 1    8    3   99 o     66.7    4.7       66.3  0.97   344.3 
1 1 1    8    3  100 o     68.0    4.8       64.8  0.97   330.3 
1 1 1    8    3  101 o    104.3    3.5      102.7  0.99     8.3 
1 1 1    8    3  102 o     18.1    8.1       11.2  0.36    83.1 
1 1 1    8    3  103 o    122.4    3.1      121.3  0.99     8.2 
1 1 1    8    3  104 o     49.9    7.2       71.7  0.96   244.8 
1 1 1    8    3  105 o    117.5    3.5      118.0  0.99    59.1 
1 1 1    8    3  106 o     69.1    4.7       58.1  0.97   267.2 
1 1 1    8    3  107 o     44.8    9.1       49.1  0.94   356.1 
1 1 1    8    3  108 o     57.7    6.2       57.6  0.96   340.4 
1 1 1    8    3  109 o     68.9    5.5       67.2  0.97    41.9 
1 1 1    8    3  110 o     27.3   10.2       11.4  0.55   268.1 
1 1 1    8    3  111 f     55.7    6.8       58.9  0.00    19.0 
1 1 1    8    3  112 o     24.0   10.0       29.1  0.81   149.0 
1 1 1    8    3  113 o     55.1    7.2       69.8  0.97   343.7 
1 1 1    8    3  114 o     36.8    9.8       30.2  0.89   139.2 
1 1 1    8    3  115 o     57.2    7.3       61.9  0.97    84.5 
1 1 1    8    3  116 o     67.5    5.5       59.9  0.97   160.0 
1 1 1    8    3  117 o     23.2    9.7       28.2  0.78   304.6 
1 1 1    8    3  118 o     59.6    6.6       56.2  0.96   140.6 
1 1 1    8    4    0 o    101.4    2.8      162.2  0.06   180.0 
1 1 1    8    4    1 o    129.4    1.8      293.7  0.15   258.9 
1 1 1    8    4    2 o    258.6    2.3      225.9  0.69     5.4 
1 1 1    8    4    3 o    153.0    1.7      210.6  0.42   200.2 
1 1 1    8    4    4 o    519.9    3.5      290.9  0.93    73.4 
1 1 1    8    4    5 o    209.8    2.1      458.7  0.56   103.6 
1 1 1    8    4    6 o    305.5    2.4      265.9  0.68   313.9 
1 1 1    8    4    7 o    638.9    4.0      552.1  0.96   167.9 
1 1 1    8    4    8 o    253.5    2.1      573.8  0.73   221.4 
1 1 1    8    4    9 o    115.8    1.7      329.9  0.18   326.2 
1 1 1    8    4   10 o     63.2    2.4      199.2  0.09   230.9 
1 1 1    8    4   11 o    454.2    3.1      463.8  0.92    94.6 
1 1 1    8    4   12 o    449.8    3.0      308.1  0.92   239.2 
1 1 1    8    4   13 o    975.6    5.5     1092.5  0.99   357.8 
1 1 1    8    4   14 o    550.4    3.2      597.4  0.95   158.7 
1 1 1    8    4   15 o    485.5    3.0      658.2  0.95   287.7 
1 1 1    8    4   16 o    649.5    3.9      748.3  0.97   303.8 
1 1 1    8    4   17 o    293.2    2.6      270.9  0.88   316.6 
1 1 1    8    4   18 o    271.1    2.5      141.4  0.75   253.4 
1 1 1    8    4   19 o    700.9    4.5      559.3  0.97     6.4 
1 1 1    8    4   20 o    369.3    2.8      372.1  0.89    73.8 
1 1 1    8    4   21 o    194.8    2.0      161.2  0.55   334.2 
1 1 1    8    4   22 f    452.3    3.1      383.9  0.00   192.0 
1 1 1    8    4   23 o   1096.6    6.3     1317.5  0.99    63.4 
1 1 1    8    4   24 o    292.0    2.4      559.5  0.92    78.9 
1 1 1    8    4   25 o    380.7    3.0      296.3  0.90   325.4 
1 1 1    8    4   26 o    522.6    3.7      576.2  0.97   147.9 
1 1 1    8    4   27 o    411.6    3.1      383.7  0.94    90.3 
1 1 1    8    4   28 o   1055.8    6.7      962.8  0.99   354.6 
1 1 1    8    4   29 o    566.3    4.0      465.5  0.97   117.4 
1 1 1    8    4   30 o    331.3    2.7      393.2  0.94    71.9 
1 1 1    8    4   31 o    659.5    4.1      672.8  0.98    95.8 
1 1 1    8    4   32 o    195.6    2.4      177.9  0.80   328.3 
1 1 1    8    4   33 o    508.2    3.7      761.5  0.98    86.2 
1 1 1    8    4   34 o    927.8    6.0      734.3  0.99   228.3 
1 1 1    8    4   35 o    366.3    2.8      204.0  0.92   257.4 
1 1 1    8    4   36 o     60.7    4.4      261.8  0.55   212.7 
1 1 1    8    4   37 o    157.8    2.1      113.5  0.71   217.9 
1 1 1    8    4   38 o    116.7    2.7      150.5  0.67   126.5 
1 1 1    8    4   39 o    700.1    4.5      690.0  0.99   324.1 
1 1 1    8    4   40 o    479.2    3.3      383.1  0.98   117.4 
1 1 1    8    4   41 o    340.9    2.7      302.6  0.96   132.8 
1 1 1    8    4   42 o    362.9    2.8      449.6  0.98   196.8 
1 1 1    8    4   43 o    650.8    4.1      532.3  0.99   315.7 
1 1 1    8    4   44 o    499.9    3.3      518.8  0.99   275.8 
1 1 1    8    4   45 o    425.7    3.0      476.0  0.98   113.7 
1 1 1    8    4   46 o    163.9    2.4       74.2  0.68    83.9 
1 1 1    8    4   47 o    249.9    2.3       25.4  0.55   172.5 
1 1 1    8    4   48 o    513.3    3.5      493.1  0.99   222.7 
1 1 1    8    4   49 o    373.2    2.7      251.4  0.97   171.3 
1 1 1    8    4   50 o    369.4    2.9      334.4  0.98    52.0 
1 1 1    8    4   51 o    424.7    2.9      419.0  0.99   266.3 
1 1 1    8    4   52 o    396.1    3.0      366.1  0.99   145.3 
1 1 1    8    4   53 o    220.1    2.2      186.8  0.95   209.4 
1 1 1    8    4   54 o    218.2    2.4      223.3  0.96    54.9 
1 1 1    8    4   55 o    191.2    2.1      185.0  0.95   292.7 
1 1 1    8    4   56 o    469.0    3.3      561.5  0.99   117.7 
1 1 1    8    4   57 o    556.8    3.4      481.9  0.99   232.4 
1 1 1    8    4   58 o    245.9    2.3      260.2  0.98   272.8 
1 1 1    8    4   59 o    326.7    2.7      334.9  0.99   117.3 
1 1 1    8    4   60 o    629.2    3.6      608.8  1.00   212.1 
1 1 1    8    4   61 o     64.5    4.2       56.4  0.61   180.1 
1 1 1    8    4   62 o    190.3    2.1      120.0  0.95     7.1 
1 1 1    8    4   63 o    275.0    2.3      330.5  0.99    16.6 
1 1 1    8    4   64 o    430.9    2.8      344.7  0.99   283.1 
1 1 1    8    4   65 o    322.7    2.4      320.5  0.99   176.0 
1 1 1    8    4   66 o    359.8    2.5      259.9  0.99   319.5 
1 1 1    8    4   67 o    261.6    2.3      284.3  0.99    61.3 
1 1 1    8    4   68 o    287.3    2.3      283.4  0.99   157.1 
1 1 1    8    4   69 o    441.4    2.9      413.9  1.00   244.5 
1 1 1    8    4   70 o    202.5    2.1      152.5  0.98   276.2 
1 1 1    8    4   71 o    196.5    2.3      181.7  0.98    17.2 
1 1 1    8    4   72 o    260.6    2.3      259.4  0.99   206.8 
1 1 1    8    4   73 o    308.7    2.4      282.2  0.99   277.2 
1 1 1    8    4   74 o    240.6    2.3      256.6  0.99   213.1 
1 1 1    8    4   75 o    340.5    2.6      347.0  1.00    25.6 
1 1 1    8    4   76 o     79.4    3.7       92.6  0.94   305.7 
1 1 1    8    4   77 o    255.7    2.3      260.3  0.99   273.5 
1 1 1    8    4   78 o    165.6    2.4      166.6  0.99   227.0 
1 1 1    8    4   79 o     84.2    3.5       97.5  0.95    53.0 
1 1 1    8    4   80 o    159.4    2.4      159.5  0.99   263.5 
1 1 1    8    4   81 o    133.0    2.5       87.9  0.97   354.0 
1 1 1    8    4   82 o    113.1    3.0       83.4  0.97    75.4 
1 1 1    8    4   83 o    202.5    2.4      187.6  0.99    47.2 
1 1 1    8    4   84 o     71.9    4.1       32.5  0.87    61.3 
1 1 1    8    4   85 o    102.2    3.5       72.7  0.96    27.0 
1 1 1    8    4   86 o    186.4    2.4      179.9  0.99   289.8 
1 1 1    8    4   87 o     42.1    6.8       43.5  0.86   121.2 
1 1 1    8    4   88 o    231.2    2.4      235.8  1.00     1.7 
1 1 1    8    4   89 o    119.5    2.9      103.7  0.98   155.5 
1 1 1    8    4   90 o     21.3    8.6       21.5  0.48   276.0 
1 1 1    8    4   91 o     65.7    4.4       65.4  0.95   204.4 
1 1 1    8    4   92 o     89.3    3.8       66.9  0.97   336.5 
1 1 1    8    4   93 o    215.8    2.4      215.4  1.00   311.1 
1 1 1    8    4   94 o     60.1    5.5       63.6  0.95    14.9 
1 1 1    8    4   95 o    132.6    2.6      143.0  0.99   132.2 
1 1 1    8    4   96 o     73.7    4.2       56.1  0.96   107.4 
1 1 1    8    4   97 o     96.0    3.5      104.6  0.98   157.1 
1 1 1    8    4   98 o     68.5    4.5       73.4  0.97   320.1 
1 1 1    8    4   99 o    105.0    3.3      112.9  0.99   337.0 
1 1 1    8    4  100 o     76.8    4.6       78.4  0.98   205.4 
1 1 1    8    4  101 o    160.6    2.7      159.4  0.99   236.8 
1 1 1    8    4  102 o    142.2    2.9      149.4  0.99   295.6 
1 1 1    8    4  103 o    135.9    3.1      146.8  0.99   203.1 
1 1 1    8    4  104 o     64.7    5.5       70.1  0.97   206.4 
1 1 1    8    4  105 o    125.6    3.2      116.3  0.99   206.7 
1 1 1    8    4  106 o     36.8    9.3       46.9  0.93   345.5 
1 1 1    8    4  107 o    107.6    3.6      101.9  0.99   153.7 
1 1 1    8    4  108 o     29.5   10.4       35.2  0.88   156.6 
1 1 1    8    4  109 o     98.7    3.9       97.1  0.99   273.0 
1 1 1    8    4  110 o     52.6    6.8       68.4  0.97   128.5 
1 1 1    8    4  111 o     77.9    5.1       74.9  0.98    89.3 
1 1 1    8    4  112 o    101.0    3.8      105.3  0.99   234.8 
1 1 1    8    4  113 o     28.3   10.6       36.6  0.88    47.3 
1 1 1    8    4  114 o     50.8    7.0       50.9  0.95   292.5 
1 1 1    8    4  115 o     47.3    9.0       55.9  0.95   105.0 
1 1 1    8    4  116 o     30.2   10.4       43.8  0.90   304.2 
1 1 1    8    4  117 o     48.6    7.8       58.0  0.96   151.7 
1 1 1    8    5    0 o    122.7    3.0       28.7  0.04   180.0 
1 1 1    8    5    1 o    523.6    3.7      826.6  0.95   349.8 
1 1 1    8    5    2 o    210.9    1.9      453.5  0.58   119.2 
1 1 1    8    5    3 f    141.7    2.1      347.6  0.00   268.8 
1 1 1    8    5    4 f    352.0    2.7      711.2  0.00   357.8 
1 1 1    8    5    5 o    390.4    2.7      430.7  0.89    15.6 
1 1 1    8    5    6 o    453.7    3.1      650.2  0.93    51.4 
1 1 1    8    5    7 o    204.4    1.8      295.8  0.64   118.3 
1 1 1    8    5    8 o    143.4    2.0      144.7  0.57   118.6 
1 1 1    8    5    9 o    149.6    1.8      159.6  0.08   285.4 
1 1 1    8    5   10 o    311.6    2.3      354.0  0.88    42.2 
1 1 1    8    5   11 o    883.7    5.0     1283.6  0.98    16.8 
1 1 1    8    5   12 o    707.5    4.1      793.3  0.97   324.2 
1 1 1    8    5   13 o    374.4    2.6      268.2  0.86    73.2 
1 1 1    8    5   14 o    588.0    3.6      960.4  0.97   209.2 
1 1 1    8    5   15 o    411.8    2.7      239.6  0.85    16.2 
1 1 1    8    5   16 o    347.7    2.6      466.9  0.90    78.2 
1 1 1    8    5   17 o    505.6    3.5      463.3  0.96   113.1 
1 1 1    8    5   18 o    574.0    3.9      732.9  0.97   311.5 
1 1 1    8    5   19 f    190.4    2.0      150.9  0.00   305.6 
1 1 1    8    5   20 o    665.6    4.1      654.2  0.98   127.8 
1 1 1    8    5   21 o    778.7    4.8      860.3  0.98   234.4 
1 1 1    8    5   22 o    277.9    2.2      413.9  0.89    15.0 
1 1 1    8    5   23 o    741.5    4.7      615.4  0.98   325.2 
1 1 1    8    5   24 o     45.4    4.0      190.1  0.16   221.8 
1 1 1    8    5   25 o    442.2    3.0      349.0  0.94    33.6 
1 1 1    8    5   26 o    928.0    6.0     1238.1  0.99   196.1 
1 1 1    8    5   27 o    499.1    3.5      344.9  0.95   248.2 
1 1 1    8    5   28 o    239.5    2.4      114.0  0.68    40.8 
1 1 1    8    5   29 o    297.1    2.6      331.1  0.93    46.2 
1 1 1    8    5   30 f    596.1    4.2      630.9  0.00   206.2 
1 1 1    8    5   31 o    972.9    6.4     1017.6  0.99   166.6 
1 1 1    8    5   32 o    156.6    2.4       45.1  0.28   137.5 
1 1 1    8    5   33 o    441.7    3.6      451.3  0.97   270.9 
1 1 1    8    5   34 o    669.6    4.9      696.7  0.99   334.9 
1 1 1    8    5   35 o    895.5    5.9      698.5  0.99   252.4 
1 1 1    8    5   36 o    218.6    2.4      203.3  0.87   160.3 
1 1 1    8    5   37 o    507.3    3.7      577.1  0.98    49.9 
1 1 1    8    5   38 o    648.5    4.2      641.1  0.99   332.8 
1 1 1    8    5   39 f    633.7    4.2      718.6  0.00   270.6 
1 1 1    8    5   40 o    817.8    5.0      891.8  0.99   146.5 
1 1 1    8    5   41 o    720.4    4.7      629.3  0.99    10.6 
1 1 1    8    5   42 o    648.6    4.2      423.6  0.99   273.8 
1 1 1    8    5   43 o    445.8    3.3      382.9  0.98    77.1 
1 1 1    8    5   44 o    263.2    2.5      328.7  0.96   218.4 
1 1 1    8    5   45 o    199.8    2.1      199.8  0.92    44.3 
1 1 1    8    5   46 f    340.4    2.6      346.7  0.00    79.9 
1 1 1    8    5   47 o    329.8    2.6      316.3  0.97   108.9 
1 1 1    8    5   48 o    251.5    2.3      208.7  0.95   258.0 
1 1 1    8    5   49 f    432.6    2.9      413.1  0.00   353.2 
1 1 1    8    5   50 o    297.5    2.6      366.0  0.98    67.0 
1 1 1    8    5   51 f    169.7    2.3      258.0  0.00   299.6 
1 1 1    8    5   52 o    251.1    2.4      192.6  0.96   187.7 
1 1 1    8    5   53 o    373.1    2.8      270.3  0.98    15.8 
1 1 1    8    5   54 o     62.2    4.5       66.1  0.49   199.1 
1 1 1    8    5   55 f    529.4    3.6      593.7  0.00   327.0 
1 1 1    8    5   56 o    178.0    2.2      125.2  0.93   102.5 
1 1 1    8    5   57 o    507.7    3.2      421.3  0.99    30.4 
1 1 1    8    5   58 o    589.1    3.7      575.1  1.00    27.5 
1 1 1    8    5   59 f    286.9    2.5      222.0  0.00   219.4 
1 1 1    8    5   60 o    178.5    2.2      270.4  0.97    95.5 
1 1 1    8    5   61 o    238.0    2.1      230.5  0.98    35.0 
1 1 1    8    5   62 o    482.0    3.0      416.9  0.99    41.4 
1 1 1    8    5   63 o    332.7    2.5      294.9  0.99   289.8 
1 1 1    8    5   64 o    218.0    2.2      181.0  0.98    74.1 
1 1 1    8    5   65 o    438.4    2.8      342.5  0.99   175.8 
1 1 1    8    5   66 o    324.8    2.5      291.5  0.99    76.0 
1 1 1    8    5   67 o    152.5    2.3      142.7  0.96   108.6 
1 1 1    8    5   68 o    381.8    2.6      356.8  0.99   263.5 
1 1 1    8    5   69 o    198.8    2.2      225.0  0.98   282.1 
1 1 1    8    5   70 o    361.2    2.5      355.0  1.00    92.4 
1 1 1    8    5   71 o    136.9    2.5      116.8  0.96   143.8 
1 1 1    8    5   72 o    338.6    2.4      306.1  0.99   260.4 
1 1 1    8    5   73 o    223.2    2.2      159.2  0.99    23.7 
1 1 1    8    5   74 o     79.7    3.6       70.0  0.91   277.5 
1 1 1    8    5   75 o    244.4    2.2      265.1  0.99   125.3 
1 1 1    8    5   76 o    138.0    2.3      146.3  0.98   237.3 
1 1 1    8    5   77 o    146.8    2.3      147.3  0.98    83.7 
1 1 1    8    5   78 o     23.5    8.5       62.8  0.68   159.8 
1 1 1    8    5   79 o     78.5    3.4       73.2  0.93   131.6 
1 1 1    8    5   80 o    135.7    2.5      149.8  0.98    71.8 
1 1 1    8    5   81 o     13.3    6.4       29.9  0.29   150.9 
1 1 1    8    5   82 o    109.6    2.9      105.2  0.97    12.3 
1 1 1    8    5   83 o     72.2    3.9       30.1  0.85    99.4 
1 1 1    8    5   84 o    141.2    2.5      136.3  0.99   173.7 
1 1 1    8    5   85 o    156.2    2.4      138.9  0.99   206.6 
1 1 1    8    5   86 o    120.4    2.9      105.9  0.98   285.9 
1 1 1    8    5   87 o    107.7    3.0      106.5  0.98   185.7 
1 1 1    8    5   88 o    132.3    2.7      133.8  0.99    60.7 
1 1 1    8    5   89 o     44.8    6.7       45.7  0.89   226.7 
1 1 1    8    5   90 o     45.6    6.5       55.7  0.92   315.7 
1 1 1    8    5   91 f    139.8    2.7      134.1  0.00   181.3 
1 1 1    8    5   92 o     65.6    4.8       61.7  0.95   268.6 
1 1 1    8    5   93 o    137.4    2.7      150.6  0.99   314.4 
1 1 1    8    5   94 o     66.0    4.5       58.9  0.96   132.5 
1 1 1    8    5   95 o     50.8    6.2       53.6  0.94   229.3 
1 1 1    8    5   96 o    105.8    3.3      100.9  0.99   143.9 
1 1 1    8    5   97 o    186.4    2.4      178.6  1.00   342.8 
1 1 1    8    5   98 o    129.0    2.8      127.7  0.99   293.2 
1 1 1    8    5   99 o     90.8    3.8      101.2  0.98   136.6 
1 1 1    8    5  100 o     92.8    3.8      107.4  0.99   234.3 
1 1 1    8    5  101 o     27.9    9.6       43.4  0.88   307.1 
1 1 1    8    5  102 o     85.5    4.3      103.1  0.99   192.9 
1 1 1    8    5  103 o    123.7    3.1      115.3  0.99   145.5 
1 1 1    8    5  104 o    115.8    3.6      123.5  0.99    44.0 
1 1 1    8    5  105 o     44.2    8.3       34.5  0.92   262.7 
1 1 1    8    5  106 f     79.5    4.7       60.3  0.00   121.8 
1 1 1    8    5  107 o     68.6    5.5       63.3  0.97   332.8 
1 1 1    8    5  108 o     39.1    9.5       29.1  0.89   231.0 
1 1 1    8    5  109 o     99.1    4.2      100.4  0.99   340.3 
1 1 1    8    5  110 o     58.7    6.3       62.3  0.97   285.1 
1 1 1    8    5  111 o     74.1    5.5       73.1  0.98   355.4 
1 1 1    8    5  112 o     38.9    9.6       26.1  0.88   136.0 
1 1 1    8    5  113 o     52.7    7.4       44.2  0.95   230.1 
1 1 1    8    5  114 o     36.5   10.4       41.6  0.92   295.5 
1 1 1    8    5  115 o     98.5    4.1      101.8  0.99   324.1 
1 1 1    8    5  116 o     32.1   10.7       43.6  0.91   112.2 
1 1 1    8    5  117 o     52.3    7.7       61.9  0.96   354.6 
1 1 1    8    6    0 o    219.6    2.8      597.7  0.86   360.0 
1 1 1    8    6    1 o    798.2    5.2      873.8  0.98   123.2 
1 1 1    8    6    2 o    471.2    3.3      435.4  0.92   158.0 
1 1 1    8    6    3 o    207.1    2.1      136.6  0.39    18.1 
1 1 1    8    6    4 o    489.8    3.5      495.2  0.93   306.7 
1 1 1    8    6    5 o    161.4    2.1       55.9  0.42    68.1 
1 1 1    8    6    6 o    589.1    3.7      785.2  0.95    55.4 
1 1 1    8    6    7 o    275.4    2.3      629.5  0.86    12.5 
1 1 1    8    6    8 o    494.1    3.2      377.1  0.93   184.7 
1 1 1    8    6    9 o    210.0    2.0      205.7  0.53   293.1 
1 1 1    8    6   10 o    617.3    3.9      719.6  0.97    81.1 
1 1 1    8    6   11 o    152.4    1.9      485.6  0.69    16.0 
1 1 1    8    6   12 o     73.6    2.3      402.4  0.34   117.9 
1 1 1    8    6   13 o    334.2    2.4      429.2  0.91   134.5 
1 1 1    8    6   14 o    720.8    4.2      892.1  0.98   109.3 
1 1 1    8    6   15 o    181.3    1.8      231.1  0.65   127.9 
1 1 1    8    6   16 o    381.5    2.7      487.5  0.93    69.7 
1 1 1    8    6   17 f    851.0    5.4     1036.7  0.00   288.6 
1 1 1    8    6   18 o    520.8    3.7      855.4  0.97     6.5 
1 1 1    8    6   19 f    515.1    3.4      359.4  0.00    81.5 
1 1 1    8    6   20 o    399.3    2.7      326.5  0.92   211.4 
1 1 1    8    6   21 o    636.3    3.8      546.8  0.97   353.4 
1 1 1    8    6   22 o    135.8    2.0       40.9  0.17   359.4 
1 1 1    8    6   23 o    768.6    4.6      665.7  0.98   218.4 
1 1 1    8    6   24 o    615.0    3.9      471.9  0.97   333.2 
1 1 1    8    6   25 o    359.3    2.7      401.3  0.94   295.0 
1 1 1    8    6   26 o    232.2    2.3      261.3  0.84   264.4 
1 1 1    8    6   27 o    159.7    2.4      319.3  0.83    34.6 
1 1 1    8    6   28 o    621.5    4.4      619.0  0.98    77.3 
1 1 1    8    6   29 o    344.6    2.8      489.1  0.95   357.3 
1 1 1    8    6   30 o    338.8    3.0      417.3  0.95   207.4 
1 1 1    8    6   31 o   2181.9   20.5     1961.0  1.00   117.9 
1 1 1    8    6   32 o    152.7    3.1      285.5  0.84    14.0 
1 1 1    8    6   33 o    476.8    3.7      527.7  0.98   302.6 
1 1 1    8    6   34 o    660.1    4.9      739.4  0.99   238.6 
1 1 1    8    6   35 o    252.8    2.6      113.8  0.82   155.8 
1 1 1    8    6   36 o    236.6    2.6       87.6  0.71    28.1 
1 1 1    8    6   37 o    918.5    5.8      674.3  0.99   284.1 
1 1 1    8    6   38 o    188.4    2.5      175.8  0.86   159.2 
1 1 1    8    6   39 o     32.5    7.8       94.8  0.16   245.1 
1 1 1    8    6   40 o    259.3    2.6      202.8  0.92   112.0 
1 1 1    8    6   41 o    511.0    3.8      511.3  0.99   342.7 
1 1 1    8    6   42 o    339.4    3.1      377.7  0.97    96.9 
1 1 1    8    6   43 o    459.8    3.2      549.5  0.99   150.3 
1 1 1    8    6   44 o    219.2    2.4      143.3  0.89   283.0 
1 1 1    8    6   45 o    138.8    2.6      138.7  0.82   172.0 
1 1 1    8    6   46 o    367.5    3.0      371.9  0.98    10.9 
1 1 1    8    6   47 o    325.4    2.7      224.0  0.96   328.6 
1 1 1    8    6   48 o    441.3    3.3      446.5  0.99   341.6 
1 1 1    8    6   49 o    486.0    3.6      477.5  0.99   134.5 
1 1 1    8    6   50 o    183.0    2.4      248.7  0.95   107.3 
1 1 1    8    6   51 o    373.6    2.8      363.1  0.98   222.1 
1 1 1    8    6   52 o     53.0    5.1       47.1  0.31   168.3 
1 1 1    8    6   53 o    227.1    2.5      217.6  0.96   144.5 
1 1 1    8    6   54 o    143.3    2.3      160.7  0.92   131.3 
1 1 1    8    6   55 o    283.6    2.4      292.0  0.98   255.9 
1 1 1    8    6   56 o     19.9    8.2      169.8  0.48   150.6 
1 1 1    8    6   57 o    275.6    2.5      237.9  0.98   275.6 
1 1 1    8    6   58 o    129.3    2.5      114.9  0.91   352.2 
1 1 1    8    6   59 o    417.9    2.8      442.8  0.99   204.8 
1 1 1    8    6   60 o    167.3    2.2      128.1  0.94    61.8 
1 1 1    8    6   61 o    491.1    3.1      587.8  1.00   358.5 
1 1 1    8    6   62 o     27.8    8.8       13.7  0.09   312.1 
1 1 1    8    6   63 o    149.0    2.3      104.5  0.94    12.0 
1 1 1    8    6   64 o    243.8    2.2      299.5  0.99    74.8 
1 1 1    8    6   65 o    315.9    2.5      319.3  0.99   152.8 
1 1 1    8    6   66 o    358.7    2.5      357.3  0.99    90.7 
1 1 1    8    6   67 o    327.7    2.4      321.2  0.99   227.3 
1 1 1    8    6   68 o     16.9    7.4       61.3  0.35   245.5 
1 1 1    8    6   69 o    346.0    2.6      326.3  0.99   163.4 
1 1 1    8    6   70 o    327.3    2.4      284.0  0.99   166.8 
1 1 1    8    6   71 o    170.9    2.2      231.8  0.99   261.4 
1 1 1    8    6   72 o     35.0    7.7       31.7  0.45   238.9 
1 1 1    8    6   73 o    178.1    2.2      159.0  0.98   171.2 
1 1 1    8    6   74 o     91.6    3.3       84.8  0.94    60.5 
1 1 1    8    6   75 o    210.3    2.2      205.7  0.99   143.4 
1 1 1    8    6   76 o    175.3    2.2      194.3  0.99     6.7 
1 1 1    8    6   77 o     99.2    2.8      103.2  0.96   170.7 
1 1 1    8    6   78 o    280.5    2.3      230.1  0.99   350.3 
1 1 1    8    6   79 o     78.0    3.4      102.8  0.95   141.0 
1 1 1    8    6   80 o     83.2    3.1      118.3  0.97   254.0 
1 1 1    8    6   81 o     93.8    3.0       71.9  0.95   203.5 
1 1 1    8    6   82 o     94.9    3.0       71.0  0.95     2.5 
1 1 1    8    6   83 o    117.4    2.7      120.7  0.98   226.9 
1 1 1    8    6   84 o     64.8    4.4       70.9  0.94    16.4 
1 1 1    8    6   85 o    132.7    2.5      119.2  0.98   266.8 
1 1 1    8    6   86 o     37.7    8.0       40.8  0.82   267.7 
1 1 1    8    6   87 o     31.1    8.7       40.2  0.79   274.1 
1 1 1    8    6   88 o    157.5    2.5      173.9  0.99   354.1 
1 1 1    8    6   89 o    174.4    2.4      166.7  0.99   303.9 
1 1 1    8    6   90 o     18.2    7.9       15.0  0.32   302.3 
1 1 1    8    6   91 o     81.5    3.8       83.8  0.97   116.8 
1 1 1    8    6   92 o    110.7    3.0      117.8  0.99     2.8 
1 1 1    8    6   93 o     85.0    3.6       77.9  0.97   133.8 
1 1 1    8    6   94 o     77.3    4.1       70.6  0.97   269.2 
1 1 1    8    6   95 o    132.8    2.7      132.0  0.99   246.3 
1 1 1    8    6   96 o    109.1    3.2      100.4  0.99    86.9 
1 1 1    8    6   97 o    122.9    2.7      109.1  0.99   353.2 
1 1 1    8    6   98 o     68.7    4.7       81.7  0.97   220.6 
1 1 1    8    6   99 o    124.3    3.0      135.1  0.99   230.2 
1 1 1    8    6  100 o    120.2    3.3      125.8  0.99    81.1 
1 1 1    8    6  101 o     35.8    9.2       16.7  0.73   168.7 
1 1 1    8    6  102 o    136.1    3.2      144.6  0.99   136.4 
1 1 1    8    6  103 o     99.6    3.9       95.2  0.99   323.9 
1 1 1    8    6  104 o     90.9    4.5       96.9  0.99   138.6 
1 1 1    8    6  105 o     94.4    4.1       88.4  0.99   226.7 
1 1 1    8    6  106 o     49.7    7.6       65.1  0.96   279.1 
1 1 1    8    6  107 o     51.6    7.2       59.9  0.96   226.8 
1 1 1    8    6  108 o     55.1    6.8       59.7  0.96   109.6 
1 1 1    8    6  109 f     61.9    6.4       84.5  0.00   258.3 
1 1 1    8    6  110 o     67.4    5.8       86.9  0.98   222.7 
1 1 1    8    6  111 f     19.7    8.7       12.9  0.00   307.1 
1 1 1    8    6  112 f     54.9    7.2       62.8  0.00   176.2 
1 1 1    8    6  113 o     17.6    8.2       20.4  0.60     3.8 
1 1 1    8    6  114 o     64.1    6.6       55.4  0.97   300.1 
1 1 1    8    6  115 o     91.3    4.5      115.3  0.99   232.2 
1 1 1    8    6  116 o     21.2    9.7       32.3  0.80   229.5 
1 1 1    8    6  117 o    145.6    3.3      146.6  0.99   293.1 
1 1 1    8    7    0 o    219.7    3.0       87.3  0.49   180.0 
1 1 1    8    7    1 o    174.4    2.0      116.7  0.19   171.1 
1 1 1    8    7    2 o    331.1    2.6      352.5  0.89   252.9 
1 1 1    8    7    3 o     14.6    6.6       70.6  0.01   164.3 
1 1 1    8    7    4 o    405.4    3.1      421.6  0.92   280.6 
1 1 1    8    7    5 o    667.5    4.4      731.0  0.97   320.5 
1 1 1    8    7    6 o    163.0    2.0      461.7  0.67   268.9 
1 1 1    8    7    7 o    560.4    3.8      819.4  0.96   169.4 
1 1 1    8    7    8 o    694.3    4.1      940.5  0.98   145.3 
1 1 1    8    7    9 o    547.8    3.6      718.4  0.96   359.5 
1 1 1    8    7   10 o    170.7    1.9      201.5  0.58   111.3 
1 1 1    8    7   11 o    192.4    1.9      137.7  0.53   314.0 
1 1 1    8    7   12 o    295.1    2.2      235.5  0.87   358.1 
1 1 1    8    7   13 o    317.0    2.3      394.9  0.88    56.3 
1 1 1    8    7   14 o    456.2    3.2      597.1  0.95    13.9 
1 1 1    8    7   15 o    119.0    1.8      374.5  0.61   196.2 
1 1 1    8    7   16 o    300.1    2.4      440.5  0.90   358.3 
1 1 1    8    7   17 o   1115.3    6.7     1433.8  0.99   272.1 
1 1 1    8    7   18 o    514.4    3.6      669.9  0.97   265.8 
1 1 1    8    7   19 o   1102.7    6.3     1098.8  0.99   216.4 
1 1 1    8    7   20 o    139.4    1.9      110.5  0.14    73.4 
1 1 1    8    7   21 o    278.7    2.2      451.7  0.91    90.1 
1 1 1    8    7   22 o    584.3    3.6      719.9  0.98   214.8 
1 1 1    8    7   23 o    238.4    2.1      144.5  0.77   179.1 
1 1 1    8    7   24 o    317.7    2.4      134.3  0.85   110.4 
1 1 1    8    7   25 o    430.2    2.9      469.8  0.96   135.7 
1 1 1    8    7   26 o    849.5    5.1      629.8  0.99   208.5 
1 1 1    8    7   27 o    302.8    2.6      197.3  0.88   345.5 
1 1 1    8    7   28 o    436.7    3.3      599.2  0.97   183.1 
1 1 1    8    7   29 o    586.2    4.4      568.2  0.98   166.1 
1 1 1    8    7   30 o    618.8    4.7      573.4  0.98   158.6 
1 1 1    8    7   31 o    271.0    2.8      302.1  0.93   274.0 
1 1 1    8    7   32 o    556.5    4.3      481.4  0.98   346.6 
1 1 1    8    7   33 o    422.1    3.6      239.9  0.95   328.8 
1 1 1    8    7   34 o    443.5    3.5      654.3  0.98   222.9 
1 1 1    8    7   35 o    300.1    2.8      439.6  0.96   164.8 
1 1 1    8    7   36 o    586.9    4.3      562.4  0.99   206.5 
1 1 1    8    7   37 o    383.7    3.3      407.4  0.97   111.7 
1 1 1    8    7   38 o    391.7    3.2      529.5  0.98   202.7 
1 1 1    8    7   39 f    420.6    3.4      299.3  0.00   106.6 
1 1 1    8    7   40 o    245.7    2.4      209.1  0.92   233.2 
1 1 1    8    7   41 o    203.9    2.5       63.6  0.62     4.9 
1 1 1    8    7   42 o    473.8    3.7      442.7  0.98   284.4 
1 1 1    8    7   43 o    292.4    2.8      305.4  0.96   294.7 
1 1 1    8    7   44 o    175.8    2.6      178.2  0.89   314.8 
1 1 1    8    7   45 o    648.0    4.7      620.1  0.99   324.8 
1 1 1    8    7   46 o    476.5    3.6      515.7  0.99   285.9 
1 1 1    8    7   47 o     97.1    3.3      183.7  0.85    54.6 
1 1 1    8    7   48 o    382.8    3.1      395.3  0.98   311.3 
1 1 1    8    7   49 o    162.5    2.4      103.0  0.86    39.3 
1 1 1    8    7   50 o    118.1    2.9      144.9  0.87    77.3 
1 1 1    8    7   51 o    298.2    2.6      325.7  0.98    79.1 
1 1 1    8    7   52 o    418.9    3.3      468.5  0.99   278.6 
1 1 1    8    7   53 o    261.4    2.6      350.1  0.98   247.3 
1 1 1    8    7   54 o    291.4    2.6      302.1  0.98   322.6 
1 1 1    8    7   55 o    260.9    2.4      181.0  0.97    39.3 
1 1 1    8    7   56 o    141.9    2.4      133.0  0.92   190.5 
1 1 1    8    7   57 o    242.4    2.3      205.7  0.97   109.7 
1 1 1    8    7   58 o    180.4    2.2      179.3  0.96    36.0 
1 1 1    8    7   59 o    153.5    2.2      154.5  0.95   142.0 
1 1 1    8    7   60 o    210.3    2.2      194.6  0.97   334.9 
1 1 1    8    7   61 o     79.5    3.4      170.9  0.92   201.5 
1 1 1    8    7   62 o    433.4    2.8      345.9  0.99   238.8 
1 1 1    8    7   63 o    241.8    2.2      218.6  0.98    84.5 
1 1 1    8    7   64 o    129.4    2.4       86.9  0.92   161.1 
1 1 1    8    7   65 o    125.0    2.5      129.9  0.95    11.2 
1 1 1    8    7   66 o    269.4    2.2      233.1  0.99     7.6 
1 1 1    8    7   67 o    417.2    2.7      392.2  1.00    41.8 
1 1 1    8    7   68 o    451.3    2.9      389.7  1.00   101.0 
1 1 1    8    7   69 o    240.4    2.2      273.8  0.99   243.1 
1 1 1    8    7   70 o    213.6    2.1      246.4  0.99   297.2 
1 1 1    8    7   71 o    367.7    2.6      325.6  1.00    72.0 
1 1 1    8    7   72 f    215.8    2.1      158.6  0.00    95.4 
1 1 1    8    7   73 o    383.3    2.7      332.4  1.00   273.5 
1 1 1    8    7   74 o    302.4    2.4      311.6  1.00   316.8 
1 1 1    8    7   75 o    104.0    2.9       78.9  0.95    21.5 
1 1 1    8    7   76 o     34.5    7.7       16.0  0.32    79.2 
1 1 1    8    7   77 o     28.0    8.4       35.6  0.54   257.5 
1 1 1    8    7   78 o     93.8    3.0       96.1  0.96   317.7 
1 1 1    8    7   79 o    266.1    2.3      277.6  1.00   199.6 
1 1 1    8    7   80 o     64.5    4.2       52.3  0.90    31.8 
1 1 1    8    7   81 o     29.5    8.3       32.3  0.61   178.2 
1 1 1    8    7   82 o    127.1    2.5      106.5  0.98   356.7 
1 1 1    8    7   83 o    213.3    2.2      205.0  0.99   333.6 
1 1 1    8    7   84 o    235.6    2.2      209.6  0.99   158.5 
1 1 1    8    7   85 o     52.3    5.2       64.3  0.92   222.6 
1 1 1    8    7   86 o    109.7    2.9       97.1  0.98    12.6 
1 1 1    8    7   87 o     97.4    3.0      120.9  0.98    53.9 
1 1 1    8    7   88 o    103.8    3.0      129.1  0.98   101.2 
1 1 1    8    7   89 o    141.5    2.4      147.1  0.99   130.6 
1 1 1    8    7   90 o    204.9    2.3      167.7  0.99   117.1 
1 1 1    8    7   91 o    126.7    2.6      111.0  0.99   186.7 
1 1 1    8    7   92 o     46.0    6.2       49.6  0.92   279.5 
1 1 1    8    7   93 o     40.3    7.8       43.1  0.89   182.7 
1 1 1    8    7   94 o     40.7    7.4       56.3  0.92   149.4 
1 1 1    8    7   95 o    144.1    2.6      133.1  0.99   142.0 
1 1 1    8    7   96 f     23.3    8.8       38.2  0.00   227.0 
1 1 1    8    7   97 o     47.7    6.5       44.6  0.93   209.6 
1 1 1    8    7   98 o     37.9    8.3       41.3  0.90   311.0 
1 1 1    8    7   99 o     73.1    5.0      101.8  0.98   127.6 
1 1 1    8    7  100 o     84.7    4.0       91.8  0.98    19.9 
1 1 1    8    7  101 o    102.3    3.6       84.4  0.98   344.4 
1 1 1    8    7  102 o     69.3    5.2       54.9  0.97    16.0 
1 1 1    8    7  103 o     53.4    6.6       45.8  0.95    58.6 
1 1 1    8    7  104 f    101.7    3.9      114.3  0.00   129.2 
1 1 1    8    7  105 o     84.5    4.5       92.7  0.98   344.0 
1 1 1    8    7  106 o     49.4    8.0       54.5  0.95   179.3 
1 1 1    8    7  107 o    112.0    3.6      111.5  0.99    73.0 
1 1 1    8    7  108 o     21.9    9.6       31.0  0.80   345.8 
1 1 1    8    7  109 o     66.5    5.6       81.9  0.98   202.2 
1 1 1    8    7  110 o     45.9    9.0       46.4  0.94   296.0 
1 1 1    8    7  111 o     32.5   10.4       28.3  0.86   102.9 
1 1 1    8    7  112 o     44.1    9.2       58.0  0.95   276.9 
1 1 1    8    7  113 o     46.2    9.1       45.8  0.94   140.3 
1 1 1    8    7  114 o     36.1   10.2       43.2  0.92   195.9 
1 1 1    8    7  115 o     68.0    5.6       79.4  0.98   195.4 
1 1 1    8    7  116 o     27.3   10.4       41.3  0.88   189.0 
1 1 1    8    8    0 o    753.7    9.9      202.8  1.00   360.0 
1 1 1    8    8    1 o    288.0    3.6      144.3  0.68   270.0 
1 1 1    8    8    2 o    295.2    3.8      276.0  0.98   180.0 
1 1 1    8    8    3 o    344.1    3.8      305.5  0.99    90.0 
1 1 1    8    8    4 o    405.3    4.3      290.1  1.00     0.0 
1 1 1    8    8    5 o     57.1    5.9      259.7  0.26   270.0 
1 1 1    8    8    6 o   1395.6   11.7     1169.1  1.00   180.0 
1 1 1    8    8    7 o   1320.9   11.2     1579.8  1.00    90.0 
1 1 1    8    8    8 o    682.6    6.4     1182.8  1.00   360.0 
1 1 1    8    8    9 o    299.3    3.6      647.1  1.00    90.0 
1 1 1    8    8   10 o    588.6    5.0      707.0  1.00   180.0 
1 1 1    8    8   11 o     59.6    4.4      181.9  0.20   270.0 
1 1 1    8    8   12 f     11.5    7.7      315.0  0.00   180.0 
1 1 1    8    8   13 o    840.9    6.7      778.1  1.00   270.0 
1 1 1    8    8   14 o     43.2    5.8      197.2  0.18     0.0 
1 1 1    8    8   15 o     29.0    9.5       47.8  0.07    90.0 
1 1 1    8    8   16 o    961.0    7.6     1202.5  1.00   180.0 
1 1 1    8    8   17 o    800.2    8.2      979.4  1.00   270.0 
1 1 1    8    8   18 o    998.8    9.9      491.4  1.00   180.0 
1 1 1    8    8   19 f   1332.4   11.2     1317.7  0.00    90.0 
1 1 1    8    8   20 o    401.9    3.7      308.1  1.00   180.0 
1 1 1    8    8   21 o    251.6    2.9       28.4  0.34    90.0 
1 1 1    8    8   22 o    176.4    2.7       78.7  0.44     0.0 
1 1 1    8    8   23 o    643.9    5.5      485.8  1.00   270.0 
1 1 1    8    8   24 o    158.7    2.6      205.3  0.78     0.0 
1 1 1    8    8   25 o     74.4    4.4       81.1  0.16   270.0 
1 1 1    8    8   26 o    248.4    2.8      431.3  1.00   360.0 
1 1 1    8    8   27 f    278.0    3.3      262.3  0.00    90.0 
1 1 1    8    8   28 o   1033.2    8.3      939.1  1.00   180.0 
1 1 1    8    8   29 o   1137.1   10.2     1071.7  1.00    90.0 
1 1 1    8    8   30 o    863.4    7.9      605.5  1.00   360.0 
1 1 1    8    8   31 o     91.8    4.6      123.9  0.45    90.0 
1 1 1    8    8   32 o     17.4   11.9       10.0  0.00   360.0 
1 1 1    8    8   33 o     39.4   11.2      184.7  0.34   270.0 
1 1 1    8    8   34 o    227.0    3.8       85.6  0.80     0.0 
1 1 1    8    8   35 o    133.9    3.7       15.8  0.03    90.0 
1 1 1    8    8   36 o    668.6    6.7      422.6  1.00   360.0 
1 1 1    8    8   37 o     52.8    9.1      120.1  0.34   270.0 
1 1 1    8    8   38 o    882.4    8.1      971.9  1.00     0.0 
1 1 1    8    8   39 o    317.0    4.0      318.8  1.00    90.0 
1 1 1    8    8   40 o    759.9    7.4      720.6  1.00     0.0 
1 1 1    8    8   41 o    810.1    7.7      828.8  1.00   270.0 
1 1 1    8    8   42 o     88.9    4.9      127.9  0.72   180.0 
1 1 1    8    8   43 o    500.0    5.4      433.4  1.00    90.0 
1 1 1    8    8   44 o    357.7    4.5      227.1  1.00     0.0 
1 1 1    8    8   45 o    327.0    4.1      162.3  1.00   270.0 
1 1 1    8    8   46 o     38.5   11.5       36.5  0.16     0.0 
1 1 1    8    8   47 o    494.3    5.5      410.9  1.00   270.0 
1 1 1    8    8   48 o     16.1   10.9      172.8  0.30   360.0 
1 1 1    8    8   49 o    398.5    4.6      430.5  1.00    90.0 
1 1 1    8    8   50 o    851.6    8.0      854.6  1.00     0.0 
1 1 1    8    8   51 o     80.5    6.1      205.6  0.98   270.0 
1 1 1    8    8   52 o    118.8    3.8      206.0  1.00   180.0 
1 1 1    8    8   53 o    445.2    4.6      386.0  1.00    90.0 
1 1 1    8    8   54 o     15.5   10.4       53.2  0.13   180.0 
1 1 1    8    8   55 f    248.5    3.8      130.6  0.00    90.0 
1 1 1    8    8   56 o     50.2   10.0       70.5  0.57     0.0 
1 1 1    8    8   57 o    400.1    4.0      327.8  1.00    90.0 
1 1 1    8    8   58 o    103.9    4.7      128.2  0.99     0.0 
1 1 1    8    8   59 o    371.7    4.1      333.2  1.00   270.0 
1 1 1    8    8   60 o    208.8    3.2      216.8  1.00   180.0 
1 1 1    8    8   61 o     32.9   11.0       84.9  0.60    90.0 
1 1 1    8    8   62 o     28.7   13.1       53.4  0.39     0.0 
1 1 1    8    8   63 o     31.4   12.0       72.8  0.57   270.0 
1 1 1    8    8   64 o    387.9    3.9      373.9  1.00     0.0 
1 1 1    8    8   65 o     89.5    4.5       38.1  0.79   270.0 
1 1 1    8    8   66 o    126.0    3.5      159.3  1.00   360.0 
1 1 1    8    8   67 o    106.0    4.0      187.8  1.00   270.0 
1 1 1    8    8   68 o    119.7    3.7      190.9  1.00   180.0 
1 1 1    8    8   69 o    132.3    3.4       30.1  0.93   270.0 
1 1 1    8    8   70 o     77.7    5.1       69.3  0.98   180.0 
1 1 1    8    8   71 o    341.9    3.5      272.4  1.00    90.0 
1 1 1    8    8   72 o    170.9    3.2      101.5  1.00   180.0 
1 1 1    8    8   73 o    216.0    3.3      228.9  1.00   270.0 
1 1 1    8    8   74 o    240.8    3.0      230.5  1.00   180.0 
1 1 1    8    8   75 o     66.7    5.4       24.5  0.75    90.0 
1 1 1    8    8   76 o    128.8    3.4       21.6  0.94   180.0 
1 1 1    8    8   77 o    160.5    3.2      184.1  1.00   270.0 
1 1 1    8    8   78 o    122.0    3.8      121.3  1.00   180.0 
1 1 1    8    8   79 o    127.5    3.6      131.9  1.00   270.0 
1 1 1    8    8   80 o     24.2   12.4       36.7  0.61     0.0 
1 1 1    8    8   81 o    116.8    3.8      119.0  1.00   270.0 
1 1 1    8    8   82 o    185.1    3.1      134.8  1.00   360.0 
1 1 1    8    8   83 o    147.1    3.3      121.2  1.00    90.0 
1 1 1    8    8   84 o    170.1    2.9      195.4  1.00   180.0 
1 1 1    8    8   85 o     54.0    7.2       84.0  1.00    90.0 
1 1 1    8    8   86 o    132.5    3.4      136.9  1.00   360.0 
1 1 1    8    8   87 o     39.5   10.9       13.9  0.56   270.0 
1 1 1    8    8   88 o     14.8    9.8       36.0  0.57     0.0 
1 1 1    8    8   89 o    125.7    3.8      115.7  1.00    90.0 
1 1 1    8    8   90 o     63.0    7.0       46.8  1.00   360.0 
1 1 1    8    8   91 o     20.6   11.7       14.6  0.39   270.0 
1 1 1    8    8   92 o     38.4   12.1       42.8  0.98     0.0 
1 1 1    8    8   93 o    195.7    3.1      193.4  1.00    90.0 
1 1 1    8    8   94 o     80.5    5.2      115.1  1.00     0.0 
1 1 1    8    8   95 o     54.4    7.3       69.7  1.00    90.0 
1 1 1    8    8   96 o     22.9   13.1       20.4  0.65   360.0 
1 1 1    8    8   97 o     82.5    5.7       88.5  1.00    90.0 
1 1 1    8    8   98 o    113.8    4.4      105.0  1.00   360.0 
1 1 1    8    8   99 o     30.8   13.7       33.4  0.96    90.0 
1 1 1    8    8  100 o     49.8   11.3       71.8  1.00     0.0 
1 1 1    8    8  101 o     33.2   13.9       19.3  0.84   270.0 
1 1 1    8    8  102 o     62.9    7.7       34.1  1.00   180.0 
1 1 1    8    8  103 o     31.1   13.7       54.6  1.00    90.0 
1 1 1    8    8  104 o     35.9   14.7       27.9  0.97   180.0 
1 1 1    8    8  105 o    119.8    5.0      117.0  1.00    90.0 
1 1 1    8    8  106 o     31.7   14.9       43.3  0.99     0.0 
1 1 1    8    8  107 o     39.7   13.2       23.0  0.96    90.0 
1 1 1    8    8  108 o     18.4   12.2       27.3  0.79   180.0 
1 1 1    8    8  109 o     26.1   14.4       28.0  0.92   270.0 
1 1 1    8    8  110 o     88.0    6.8       87.5  1.00   180.0 
1 1 1    8    8  111 o     29.5   14.8       24.2  0.91    90.0 
1 1 1    8    8  112 o     71.6    7.6       70.3  1.00   360.0 
1 1 1    8    8  113 o     64.1   10.2       77.8  1.00    90.0 
1 1 1    8    8  114 o     21.5   13.3       33.3  0.91   360.0 
1 1 1    8    8  115 o     17.4   11.9       35.5  0.86    90.0 
1 1 1    8    8  116 o     71.0    8.0       80.1  1.00     0.0 
1 1 1    9    0    1 o     77.0    2.2      559.6  0.30   135.0 
1 1 1    9    0    2 o    141.3    2.0      125.3  0.31     0.0 
1 1 1    9    0    3 o    364.8    3.2      534.8  0.97   225.0 
1 1 1    9    0    4 o     18.3    9.1       53.0  0.08    90.0 
1 1 1    9    0    5 o    441.5    3.8      688.4  1.00   315.0 
1 1 1    9    0    6 o     51.6    4.1      413.4  0.08   180.0 
1 1 1    9    0    7 o     30.1    7.8        7.5  0.06    45.0 
1 1 1    9    0    8 o   1138.0   11.1     1230.6  1.00   270.0 
1 1 1    9    0    9 o    634.3    5.9      647.7  1.00   135.0 
1 1 1    9    0   10 o    315.5    3.4      299.2  0.89   180.0 
1 1 1    9    0   11 o     87.6    2.9      259.4  0.13    45.0 
1 1 1    9    0   12 o   1041.6    7.9     1028.6  1.00   270.0 
1 1 1    9    0   13 o    633.6    5.3      720.5  1.00   315.0 
1 1 1    9    0   14 o    277.6    2.8      526.2  0.94   360.0 
1 1 1    9    0   15 o    376.0    4.5      324.1  0.98    45.0 
1 1 1    9    0   16 o    537.7    5.4      598.9  1.00   270.0 
1 1 1    9    0   17 o    210.6    3.4      262.6  0.78   135.0 
1 1 1    9    0   18 o    580.1    5.9      751.8  1.00     0.0 
1 1 1    9    0   19 o    562.2    5.9      320.3  1.00    45.0 
1 1 1    9    0   20 o    288.1    4.3      301.4  0.92   270.0 
1 1 1    9    0   21 f    141.4    3.4      102.4  0.00   135.0 
1 1 1    9    0   22 o    325.6    4.1      631.8  1.00   360.0 
1 1 1    9    0   23 o    745.1    7.1      756.4  1.00   225.0 
1 1 1    9    0   24 o    118.6    4.2      258.2  0.69    90.0 
1 1 1    9    0   25 o    315.7    3.8      472.3  1.00   315.0 
1 1 1    9    0   26 o    929.1    8.5      955.0  1.00   180.0 
1 1 1    9    0   27 o    460.2    4.1      395.9  1.00    45.0 
1 1 1    9    0   28 o    106.3    2.9       93.3  0.14    90.0 
1 1 1    9    0   29 f    907.7    7.3      900.1  0.00   135.0 
1 1 1    9    0   30 o   1121.2    8.9     1029.1  1.00   360.0 
1 1 1    9    0   31 o     49.9    5.6       32.1  0.04    45.0 
1 1 1    9    0   32 o     44.9    6.4       99.9  0.10   270.0 
1 1 1    9    0   33 o    412.5    4.2      460.3  1.00   135.0 
1 1 1    9    0   34 o    670.0    6.0      812.9  1.00   360.0 
1 1 1    9    0   35 o     91.0    4.6      176.0  0.56   225.0 
1 1 1    9    0   36 o    897.5    8.2      695.6  1.00   270.0 
1 1 1    9    0   37 o    206.2    2.8      193.3  0.96   315.0 
1 1 1    9    0   38 o    245.3    3.2      225.3  0.99     0.0 
1 1 1    9    0   39 o    127.0    3.2       56.3  0.48    45.0 
1 1 1    9    0   40 o    106.3    3.7      121.3  0.64   270.0 
1 1 1    9    0   41 o    740.0    6.3      699.3  1.00   135.0 
1 1 1    9    0   42 o    507.8    4.9      540.1  1.00     0.0 
1 1 1    9    0   43 o    380.4    3.7      187.0  1.00   225.0 
1 1 1    9    0   44 o    268.2    3.6      253.4  1.00    90.0 
1 1 1    9    0   45 o    233.4    3.3      358.6  1.00   135.0 
1 1 1    9    0   46 o    169.1    3.4      217.1  1.00   360.0 
1 1 1    9    0   47 o    479.8    5.4      470.8  1.00    45.0 
1 1 1    9    0   48 o    321.3    4.0      226.9  1.00   270.0 
1 1 1    9    0   49 o    227.6    3.7        9.9  0.35   135.0 
1 1 1    9    0   50 o     48.1    8.8      132.4  0.57   360.0 
1 1 1    9    0   51 o    379.2    4.6      376.2  1.00    45.0 
1 1 1    9    0   52 o    669.4    6.8      506.8  1.00   270.0 
1 1 1    9    0   53 o     80.5    5.5        4.6  0.05   135.0 
1 1 1    9    0   54 o    102.5    4.6       65.8  0.70   360.0 
1 1 1    9    0   55 o    176.4    3.6      114.1  0.99    45.0 
1 1 1    9    0   56 o      8.4    6.3       73.0  0.09    90.0 
1 1 1    9    0   57 o    326.7    4.1      392.7  1.00   135.0 
1 1 1    9    0   58 o    208.3    3.9      146.3  1.00     0.0 
1 1 1    9    0   59 o    313.8    4.0      353.9  1.00    45.0 
1 1 1    9    0   60 o     25.4   13.2       19.8  0.10    90.0 
1 1 1    9    0   61 o    148.9    4.0      224.7  1.00   135.0 
1 1 1    9    0   62 o    425.1    4.7      383.1  1.00   180.0 
1 1 1    9    0   63 o    471.0    4.8      375.1  1.00   225.0 
1 1 1    9    0   64 o    238.9    3.3      169.6  1.00   270.0 
1 1 1    9    0   65 o    294.4    3.8      246.9  1.00   315.0 
1 1 1    9    0   66 o    568.7    5.1      573.5  1.00   180.0 
1 1 1    9    0   67 o     16.2   10.2       91.2  0.43   225.0 
1 1 1    9    0   68 o    142.2    3.4       65.6  1.00    90.0 
1 1 1    9    0   69 o    375.6    4.2      345.5  1.00   315.0 
1 1 1    9    0   70 o     14.9    9.6        2.4  0.01   180.0 
1 1 1    9    0   71 o     46.5   10.2       98.1  0.95    45.0 
1 1 1    9    0   72 o     17.2   10.8       45.0  0.32   270.0 
1 1 1    9    0   73 o    149.2    3.6      161.6  1.00   135.0 
1 1 1    9    0   74 o    192.0    3.5      146.1  1.00   360.0 
1 1 1    9    0   75 o    244.1    3.5      268.2  1.00    45.0 
1 1 1    9    0   76 o    133.7    3.9      181.8  1.00   270.0 
1 1 1    9    0   77 o    130.2    3.5      112.0  1.00   135.0 
1 1 1    9    0   78 o     18.1   11.4       11.6  0.13   180.0 
1 1 1    9    0   79 o    173.2    3.2      138.1  1.00    45.0 
1 1 1    9    0   80 o     19.8   11.9        9.7  0.14   270.0 
1 1 1    9    0   81 o     70.0    5.8       76.2  1.00   135.0 
1 1 1    9    0   82 o     13.6    9.0       26.0  0.28   180.0 
1 1 1    9    0   83 o     23.8   12.4       21.7  0.41    45.0 
1 1 1    9    0   84 o    176.3    3.5      163.2  1.00   270.0 
1 1 1    9    0   85 o     16.6   10.7       19.2  0.29   315.0 
1 1 1    9    0   86 o    126.3    4.0      139.3  1.00   180.0 
1 1 1    9    0   87 o    140.1    3.8      164.7  1.00    45.0 
1 1 1    9    0   88 o    134.9    3.8      123.4  1.00   270.0 
1 1 1    9    0   89 o    187.4    3.4      200.0  1.00   315.0 
1 1 1    9    0   90 o    119.1    4.1       84.6  1.00   180.0 
1 1 1    9    0   91 o     89.9    4.9      117.6  1.00    45.0 
1 1 1    9    0   92 o     74.2    6.0      111.9  1.00   270.0 
1 1 1    9    0   93 o     78.5    5.5       62.7  1.00   135.0 
1 1 1    9    0   94 o     81.0    6.0      104.3  1.00   180.0 
1 1 1    9    0   95 o     41.5   11.4       35.8  0.98    45.0 
1 1 1    9    0   96 o     26.2   13.6       82.0  1.00   270.0 
1 1 1    9    0   97 o     21.8   12.8        8.6  0.30   135.0 
1 1 1    9    0   98 o    121.8    4.4      115.3  1.00     0.0 
1 1 1    9    0   99 o     17.3   11.1       22.9  0.60    45.0 
1 1 1    9    0  100 o    146.1    3.9      133.1  1.00    90.0 
1 1 1    9    0  101 o     89.7    5.2       46.1  1.00   315.0 
1 1 1    9    0  102 o    135.5    4.0      132.4  1.00     0.0 
1 1 1    9    0  103 o    112.1    4.2      120.3  1.00   225.0 
1 1 1    9    0  104 o     92.1    5.2       83.9  1.00    90.0 
1 1 1    9    0  105 o     30.1   13.8       21.1  0.86   135.0 
1 1 1    9    0  106 o     18.1   11.7        8.7  0.31     0.0 
1 1 1    9    0  107 o     19.5   12.8        7.9  0.31    45.0 
1 1 1    9    0  108 o     19.0   12.3        3.5  0.14    90.0 
1 1 1    9    0  109 o     96.0    5.8       94.0  1.00   315.0 
1 1 1    9    0  110 o    110.2    4.8       99.6  1.00     0.0 
1 1 1    9    0  111 o     20.8   13.2       12.3  0.50    45.0 
1 1 1    9    0  112 o     98.9    5.9      102.7  1.00    90.0 
1 1 1    9    0  113 o     30.8   14.9       43.9  0.99   315.0 
1 1 1    9    0  114 o     83.3    7.3       83.7  1.00   180.0 
1 1 1    9    0  115 o     59.0   10.9       65.6  1.00    45.0 
1 1 1    9    0  116 o    151.7    4.0      160.4  1.00    90.0 
1 1 1    9    0  117 o     14.5   10.4        1.2  0.04   135.0 
1 1 1    9    1    0 o    216.8    2.4       53.2  0.47     0.0 
1 1 1    9    1    1 o    251.8    1.7      294.9  0.55   177.5 
1 1 1    9    1    2 o    247.8    1.7      365.0  0.77   269.1 
1 1 1    9    1    3 o    492.4    2.8      571.3  0.94   129.4 
1 1 1    9    1    4 o    356.8    2.3      529.8  0.88   184.7 
1 1 1    9    1    5 o    357.6    2.5      641.4  0.89   342.6 
1 1 1    9    1    6 o    503.8    3.2      705.3  0.93    66.6 
1 1 1    9    1    7 f    162.3    1.6      273.8  0.00    25.7 
1 1 1    9    1    8 o    590.3    3.4      853.7  0.96   102.0 
1 1 1    9    1    9 o    134.7    1.6      263.9  0.12   230.9 
1 1 1    9    1   10 o    365.2    2.5      454.0  0.90    30.5 
1 1 1    9    1   11 o    510.2    3.6      850.0  0.96    58.5 
1 1 1    9    1   12 o    310.4    2.5      491.5  0.88     1.6 
1 1 1    9    1   13 o    238.5    2.1      247.5  0.65   161.4 
1 1 1    9    1   14 o    247.8    2.0      587.5  0.79   165.6 
1 1 1    9    1   15 o    240.3    2.7      185.9  0.60   319.0 
1 1 1    9    1   16 o    539.1    3.8      630.0  0.96   355.9 
1 1 1    9    1   17 o    482.7    3.5      520.3  0.95     3.5 
1 1 1    9    1   18 f    442.7    3.1      419.2  0.00   327.9 
1 1 1    9    1   19 o    164.0    2.0      446.9  0.75   106.2 
1 1 1    9    1   20 o    219.9    2.3      212.4  0.78    88.0 
1 1 1    9    1   21 o    486.1    3.9      205.1  0.92   154.7 
1 1 1    9    1   22 o    932.5    5.9     1122.0  0.99   260.7 
1 1 1    9    1   23 o    891.1    5.6      964.2  0.99   237.9 
1 1 1    9    1   24 o    586.7    4.1      691.4  0.98    67.5 
1 1 1    9    1   25 o    593.6    3.8      539.4  0.97    92.8 
1 1 1    9    1   26 o   1112.9    6.5     1143.9  0.99   322.0 
1 1 1    9    1   27 o    646.6    3.9      658.4  0.98   151.7 
1 1 1    9    1   28 o    461.1    2.9      667.0  0.97    98.2 
1 1 1    9    1   29 o    729.6    4.2      908.3  0.99   323.8 
1 1 1    9    1   30 o    244.3    2.1      201.9  0.80   316.2 
1 1 1    9    1   31 o    320.5    2.3      363.1  0.94   221.3 
1 1 1    9    1   32 o    371.1    2.7      351.8  0.95   147.7 
1 1 1    9    1   33 o    867.6    5.2      796.2  0.99   326.9 
1 1 1    9    1   34 o    269.9    2.6      328.8  0.93   331.0 
1 1 1    9    1   35 o   1316.5    7.9     1297.1  1.00   178.8 
1 1 1    9    1   36 o    219.3    2.4      170.6  0.85   278.6 
1 1 1    9    1   37 o    433.4    3.2      317.4  0.97   355.6 
1 1 1    9    1   38 o    727.8    4.5      731.1  0.99   279.1 
1 1 1    9    1   39 o     55.6    5.1       93.9  0.28   178.1 
1 1 1    9    1   40 o    357.9    2.7      396.6  0.97   163.7 
1 1 1    9    1   41 o    329.4    2.7      513.8  0.97    19.0 
1 1 1    9    1   42 o    297.8    2.6      368.4  0.96   225.1 
1 1 1    9    1   43 o    477.7    3.4      398.1  0.98   322.8 
1 1 1    9    1   44 o     73.9    3.7      253.8  0.79   236.7 
1 1 1    9    1   45 o    251.4    2.4      245.4  0.95   183.7 
1 1 1    9    1   46 o    467.7    3.4      453.6  0.99    48.2 
1 1 1    9    1   47 o    172.8    2.4      239.5  0.92   189.3 
1 1 1    9    1   48 o    345.7    2.7      339.9  0.98   293.5 
1 1 1    9    1   49 o    240.1    2.3      177.7  0.94   181.7 
1 1 1    9    1   50 o    307.8    2.8      345.0  0.98   115.2 
1 1 1    9    1   51 o    182.5    2.4      156.9  0.92   160.2 
1 1 1    9    1   52 o    454.7    3.3      425.7  0.99   323.9 
1 1 1    9    1   53 o     14.6    6.5       35.0  0.06   305.1 
1 1 1    9    1   54 o    327.9    2.8      264.1  0.98   178.8 
1 1 1    9    1   55 o    204.9    2.5      179.5  0.95   301.8 
1 1 1    9    1   56 o    476.7    3.4      513.6  0.99   360.0 
1 1 1    9    1   57 o    196.5    2.5      162.3  0.95     7.5 
1 1 1    9    1   58 o    242.9    2.5      228.3  0.97     3.4 
1 1 1    9    1   59 o    159.7    2.7      180.2  0.95    58.7 
1 1 1    9    1   60 o    185.1    2.5      203.7  0.97   210.4 
1 1 1    9    1   61 o     48.5    6.9       45.0  0.42    54.2 
1 1 1    9    1   62 o     87.7    3.6      138.3  0.90   150.2 
1 1 1    9    1   63 o    389.2    3.0      362.8  0.99   274.2 
1 1 1    9    1   64 o    104.1    3.1       92.0  0.89     4.7 
1 1 1    9    1   65 o    171.1    2.5      169.4  0.97    90.6 
1 1 1    9    1   66 o    195.2    2.4      188.1  0.98   125.8 
1 1 1    9    1   67 o     41.4    7.6       10.0  0.13   359.5 
1 1 1    9    1   68 o    160.4    2.4      164.3  0.97   219.3 
1 1 1    9    1   69 o    187.4    2.3      146.9  0.97   258.7 
1 1 1    9    1   70 o     85.3    3.5       81.1  0.90   127.3 
1 1 1    9    1   71 o    242.5    2.4      255.6  0.99   143.5 
1 1 1    9    1   72 o    132.5    2.7       88.0  0.95   131.8 
1 1 1    9    1   73 o    249.9    2.5      208.0  0.99   104.0 
1 1 1    9    1   74 o     40.6    7.8       85.9  0.84   349.0 
1 1 1    9    1   75 o    132.0    2.6      146.0  0.98   264.4 
1 1 1    9    1   76 o    107.9    3.0       84.3  0.95   240.0 
1 1 1    9    1   77 o    102.5    3.0      123.7  0.97   163.4 
1 1 1    9    1   78 o    253.9    2.4      237.2  0.99   114.7 
1 1 1    9    1   79 o    206.2    2.4      180.8  0.99   268.1 
1 1 1    9    1   80 o    120.6    2.7      103.7  0.97   302.8 
1 1 1    9    1   81 o    179.6    2.4      190.7  0.99   325.6 
1 1 1    9    1   82 o    144.8    2.6      113.5  0.98   193.2 
1 1 1    9    1   83 o    116.1    2.9      151.4  0.98   305.4 
1 1 1    9    1   84 o     55.0    5.1       79.0  0.93    92.7 
1 1 1    9    1   85 o    151.8    2.7      159.9  0.99   116.1 
1 1 1    9    1   86 o     70.4    4.3       78.5  0.95   179.5 
1 1 1    9    1   87 o    142.4    2.7      146.3  0.99     9.9 
1 1 1    9    1   88 o     97.9    3.2       97.1  0.98   192.0 
1 1 1    9    1   89 o    208.3    2.6      170.8  0.99   178.6 
1 1 1    9    1   90 o     18.6    8.0       19.5  0.40   287.8 
1 1 1    9    1   91 o    136.6    2.8      152.0  0.99   113.2 
1 1 1    9    1   92 o     84.1    3.9       76.1  0.97    75.7 
1 1 1    9    1   93 o    120.0    2.8      142.0  0.99   178.5 
1 1 1    9    1   94 o     69.9    4.9       55.7  0.96    56.8 
1 1 1    9    1   95 o     63.4    5.1       72.5  0.96   341.2 
1 1 1    9    1   96 o    108.0    3.2       90.5  0.98    23.6 
1 1 1    9    1   97 o     23.8    9.0       46.9  0.85   165.8 
1 1 1    9    1   98 o     45.3    6.9       72.1  0.95     9.0 
1 1 1    9    1   99 o     35.8    8.5       45.8  0.91   149.5 
1 1 1    9    1  100 o     95.8    3.6       94.4  0.98   160.3 
1 1 1    9    1  101 o     80.7    4.2       92.6  0.98   344.8 
1 1 1    9    1  102 o    146.3    2.5      147.2  0.99   168.3 
1 1 1    9    1  103 o     43.2    8.5       49.1  0.94   325.9 
1 1 1    9    1  104 f     56.2    5.7       40.5  0.00   155.4 
1 1 1    9    1  105 o    147.4    2.8      145.0  0.99    46.3 
1 1 1    9    1  106 o     21.8    9.0       55.8  0.89   109.2 
1 1 1    9    1  107 o     49.8    7.4       51.3  0.95   355.5 
1 1 1    9    1  108 o    112.4    3.8      106.2  0.99   196.9 
1 1 1    9    1  109 o     50.3    7.5       63.0  0.96   238.7 
1 1 1    9    1  110 o    100.3    3.8      105.5  0.99   196.3 
1 1 1    9    1  111 o     52.3    7.7       45.2  0.95   268.9 
1 1 1    9    1  112 o     63.7    5.9       61.6  0.97   336.4 
1 1 1    9    1  113 o     40.8    9.5       36.8  0.92   304.3 
1 1 1    9    1  114 o     35.1    9.9       44.5  0.92   253.8 
1 1 1    9    1  115 o    142.1    3.2      147.5  0.99    18.1 
1 1 1    9    1  116 o     50.7    8.0       60.5  0.96   170.7 
1 1 1    9    1  117 o     24.5   10.2       33.7  0.83   282.0 
1 1 1    9    2    0 o    108.4    2.8      135.6  0.27     0.0 
1 1 1    9    2    1 o    130.3    1.8      235.5  0.16   183.8 
1 1 1    9    2    2 o    662.4    4.4      542.4  0.96    43.9 
1 1 1    9    2    3 o    268.2    2.1      528.7  0.86   166.9 
1 1 1    9    2    4 o    516.7    3.4      644.3  0.94    57.5 
1 1 1    9    2    5 o    621.1    3.8     1032.7  0.97    46.1 
1 1 1    9    2    6 o    328.3    2.4      550.2  0.86    25.1 
1 1 1    9    2    7 o    513.9    3.4      691.7  0.93   342.0 
1 1 1    9    2    8 o    307.1    2.4      216.1  0.79   130.2 
1 1 1    9    2    9 o    327.1    2.3      628.0  0.89    81.7 
1 1 1    9    2   10 o    260.2    2.1      399.2  0.78    14.4 
1 1 1    9    2   11 o    508.4    3.2      684.4  0.95   305.7 
1 1 1    9    2   12 o    335.4    2.5      598.3  0.89   312.1 
1 1 1    9    2   13 o    335.6    2.5      649.4  0.92   171.6 
1 1 1    9    2   14 o    267.7    2.3      203.5  0.80   130.9 
1 1 1    9    2   15 o    569.2    3.8      677.2  0.96    40.2 
1 1 1    9    2   16 o    698.1    4.2      746.8  0.97   172.3 
1 1 1    9    2   17 o    776.8    4.8      899.5  0.98   177.2 
1 1 1    9    2   18 o    854.5    5.1      731.7  0.98   229.5 
1 1 1    9    2   19 o    435.3    3.3      408.3  0.92   189.8 
1 1 1    9    2   20 o    624.6    4.4      804.7  0.98   226.5 
1 1 1    9    2   21 f    294.6    2.4      369.6  0.00    86.9 
1 1 1    9    2   22 o    395.6    2.7      587.5  0.95   278.8 
1 1 1    9    2   23 o    718.0    4.5      685.7  0.98    46.8 
1 1 1    9    2   24 o    826.5    4.7      867.2  0.99   150.4 
1 1 1    9    2   25 o    272.6    2.0      458.1  0.91    47.5 
1 1 1    9    2   26 o   1098.6    6.0     1251.9  0.99   332.8 
1 1 1    9    2   27 o    559.8    3.5      571.6  0.97   217.3 
1 1 1    9    2   28 f    231.6    2.0      203.3  0.00    27.7 
1 1 1    9    2   29 o    491.6    3.1      404.3  0.96   211.0 
1 1 1    9    2   30 o    295.6    2.4      425.8  0.94     0.9 
1 1 1    9    2   31 o    403.4    2.9      280.0  0.94   319.1 
1 1 1    9    2   32 o    652.6    3.8      641.5  0.98   320.3 
1 1 1    9    2   33 o    220.3    2.1      192.2  0.84   314.2 
1 1 1    9    2   34 o     97.8    2.3      187.5  0.57   138.4 
1 1 1    9    2   35 o    508.2    3.6      550.4  0.98   256.0 
1 1 1    9    2   36 o    434.2    3.0      537.2  0.98    78.0 
1 1 1    9    2   37 o    162.2    2.1      154.8  0.77   297.4 
1 1 1    9    2   38 o    117.3    2.3      190.3  0.75    43.7 
1 1 1    9    2   39 o    664.2    4.0      670.3  0.99   112.3 
1 1 1    9    2   40 o    492.2    3.2      501.6  0.98    61.3 
1 1 1    9    2   41 o    706.1    4.2      806.4  0.99   112.8 
1 1 1    9    2   42 o    436.5    3.0      444.6  0.98   243.0 
1 1 1    9    2   43 o    288.0    2.4      419.5  0.97   189.0 
1 1 1    9    2   44 o    482.8    3.3      486.4  0.99   142.4 
1 1 1    9    2   45 o    372.3    2.7      326.5  0.97   102.1 
1 1 1    9    2   46 o    241.6    2.3      186.1  0.93     3.5 
1 1 1    9    2   47 o    750.0    4.6      694.6  0.99   259.8 
1 1 1    9    2   48 o    265.0    2.3      262.7  0.96    66.9 
1 1 1    9    2   49 o    245.4    2.3      179.7  0.94   148.1 
1 1 1    9    2   50 o    437.5    3.1      438.1  0.99    49.9 
1 1 1    9    2   51 o    256.3    2.3      244.6  0.96   280.6 
1 1 1    9    2   52 o    142.8    2.4      201.7  0.92   313.6 
1 1 1    9    2   53 o     52.3    5.2      107.4  0.57    95.5 
1 1 1    9    2   54 o    135.2    2.7       91.1  0.84   261.8 
1 1 1    9    2   55 o    426.7    3.2      366.5  0.99   322.9 
1 1 1    9    2   56 f     12.7    6.1       55.1  0.00   164.1 
1 1 1    9    2   57 o    289.9    2.6      374.5  0.99   244.3 
1 1 1    9    2   58 o    150.5    2.4      171.9  0.94    13.5 
1 1 1    9    2   59 o    194.2    2.5      140.5  0.95   142.4 
1 1 1    9    2   60 o    128.0    2.6      125.4  0.92   299.7 
1 1 1    9    2   61 o     96.8    3.3       86.8  0.85   165.9 
1 1 1    9    2   62 o    183.7    2.5      189.0  0.97   201.4 
1 1 1    9    2   63 o     81.8    3.8       81.1  0.83   167.4 
1 1 1    9    2   64 o    221.3    2.3      215.2  0.98    42.9 
1 1 1    9    2   65 o     91.6    3.2       78.4  0.87   308.9 
1 1 1    9    2   66 o     63.1    4.9       85.5  0.82   353.0 
1 1 1    9    2   67 o    102.5    3.2       82.2  0.90   340.8 
1 1 1    9    2   68 o    197.4    2.3      202.4  0.98    96.9 
1 1 1    9    2   69 o    104.1    3.0       78.9  0.91    51.2 
1 1 1    9    2   70 f     68.7    4.5       87.7  0.00   103.9 
1 1 1    9    2   71 o    204.7    2.4      199.0  0.99    25.2 
1 1 1    9    2   72 o    369.8    2.9      300.2  0.99    80.6 
1 1 1    9    2   73 o    185.9    2.4      195.7  0.99    37.1 
1 1 1    9    2   74 o    207.0    2.3      144.6  0.98   325.0 
1 1 1    9    2   75 o     65.3    4.6       53.3  0.85    35.1 
1 1 1    9    2   76 f    306.1    2.6      364.1  0.00   150.8 
1 1 1    9    2   77 o    269.6    2.4      234.1  0.99   117.8 
1 1 1    9    2   78 o    169.2    2.5      154.5  0.98   243.8 
1 1 1    9    2   79 o    204.1    2.3      193.2  0.99   316.1 
1 1 1    9    2   80 o     95.0    3.4       97.7  0.96    28.5 
1 1 1    9    2   81 o    178.2    2.4      182.4  0.99   109.2 
1 1 1    9    2   82 o    150.2    2.5      183.2  0.99   182.0 
1 1 1    9    2   83 o    144.2    2.5      159.8  0.99    36.2 
1 1 1    9    2   84 o    129.1    2.7      130.6  0.98    84.1 
1 1 1    9    2   85 o    158.8    2.4      146.1  0.99   132.8 
1 1 1    9    2   86 o    187.9    2.4      182.4  0.99   340.1 
1 1 1    9    2   87 o     96.4    3.4       89.2  0.97    65.6 
1 1 1    9    2   88 o     52.4    5.4       60.6  0.93   233.9 
1 1 1    9    2   89 o     42.4    6.9       56.4  0.91    79.2 
1 1 1    9    2   90 o    108.0    2.9      133.6  0.99    43.4 
1 1 1    9    2   91 o     47.8    6.4       62.6  0.93   309.9 
1 1 1    9    2   92 o     62.2    5.0       49.5  0.94   173.2 
1 1 1    9    2   93 o    117.8    2.8      112.7  0.99    94.0 
1 1 1    9    2   94 o     69.8    4.4       66.1  0.96   232.8 
1 1 1    9    2   95 o     29.1    9.2       46.6  0.87   287.1 
1 1 1    9    2   96 o     86.6    3.8      104.0  0.98   160.5 
1 1 1    9    2   97 o     24.4    9.1       24.5  0.69   341.6 
1 1 1    9    2   98 f     46.1    6.9       26.1  0.00   297.9 
1 1 1    9    2   99 o    129.5    2.8      111.7  0.99   170.5 
1 1 1    9    2  100 o     79.8    4.1       51.8  0.97   197.4 
1 1 1    9    2  101 f    185.5    2.3      186.7  0.00    76.6 
1 1 1    9    2  102 o     74.6    4.8       73.0  0.98   143.5 
1 1 1    9    2  103 o     41.9    7.6       45.0  0.93   164.3 
1 1 1    9    2  104 o    101.9    3.4       97.9  0.99   315.5 
1 1 1    9    2  105 o     39.2    8.3       49.3  0.93   159.0 
1 1 1    9    2  106 f     98.3    3.5       84.3  0.00   346.5 
1 1 1    9    2  107 f     80.2    5.0       82.7  0.00   245.9 
1 1 1    9    2  108 o     48.1    7.5       56.5  0.96   201.6 
1 1 1    9    2  109 o     21.9    9.7       37.7  0.84    45.1 
1 1 1    9    2  110 o     28.4   10.5       11.4  0.56   224.2 
1 1 1    9    2  111 o    133.9    3.4      142.9  0.99   354.3 
1 1 1    9    2  112 f     50.5    7.2       54.9  0.00   333.7 
1 1 1    9    2  113 o     50.3    7.6       58.2  0.96   169.4 
1 1 1    9    2  114 o     61.7    6.4       68.6  0.97   293.4 
1 1 1    9    2  115 o     25.0   10.2       20.3  0.72   171.6 
1 1 1    9    2  116 o     30.8   10.4       32.7  0.87   260.4 
1 1 1    9    2  117 o     45.8    9.8       45.3  0.94    95.6 
1 1 1    9    3    0 o    433.0    5.0      606.2  1.00   180.0 
1 1 1    9    3    1 o    354.0    2.8      478.4  0.87   156.4 
1 1 1    9    3    2 o    873.6    5.6      886.0  0.98   186.1 
1 1 1    9    3    3 o    331.8    2.8      360.4  0.75   315.1 
1 1 1    9    3    4 o    468.1    3.0      426.6  0.93   315.9 
1 1 1    9    3    5 o    357.2    2.5      424.6  0.89   327.7 
1 1 1    9    3    6 o    535.8    3.3      434.8  0.94   294.1 
1 1 1    9    3    7 o    674.3    3.9      936.8  0.97   277.8 
1 1 1    9    3    8 o    319.9    2.4      377.0  0.84   155.2 
1 1 1    9    3    9 o    407.9    2.8      474.3  0.90   280.1 
1 1 1    9    3   10 o    399.0    2.8      400.5  0.90   289.1 
1 1 1    9    3   11 o    285.9    2.2      632.9  0.84   156.3 
1 1 1    9    3   12 f    521.9    3.5      271.9  0.00   173.1 
1 1 1    9    3   13 o    465.4    3.2      458.3  0.95   203.4 
1 1 1    9    3   14 o    664.4    4.1      647.9  0.97    56.3 
1 1 1    9    3   15 o   1296.0    8.9     1300.1  0.99   102.1 
1 1 1    9    3   16 o    119.6    1.9      220.0  0.38   273.9 
1 1 1    9    3   17 o   1047.7    6.2     1243.9  0.99   183.7 
1 1 1    9    3   18 o    612.8    4.4      572.7  0.97    64.7 
1 1 1    9    3   19 o    305.7    2.8      203.1  0.82   239.0 
1 1 1    9    3   20 o    326.2    2.7      385.6  0.90    59.7 
1 1 1    9    3   21 o    525.0    3.9      480.3  0.96     3.8 
1 1 1    9    3   22 o    478.4    3.3      594.6  0.96   322.2 
1 1 1    9    3   23 o    818.4    4.6      871.4  0.99    19.1 
1 1 1    9    3   24 o    441.3    2.8      317.0  0.93   157.2 
1 1 1    9    3   25 o    509.4    3.3      618.9  0.97   303.7 
1 1 1    9    3   26 o   1009.7    5.6      949.1  0.99   333.8 
1 1 1    9    3   27 o    524.8    3.5      510.0  0.97   353.2 
1 1 1    9    3   28 o   1026.9    6.0      997.7  0.99   135.1 
1 1 1    9    3   29 o    525.2    3.6      541.8  0.97     3.1 
1 1 1    9    3   30 o    510.5    3.4      459.3  0.97   101.5 
1 1 1    9    3   31 f    591.7    4.0      705.1  0.00   338.2 
1 1 1    9    3   32 o    841.1    5.0      704.1  0.99   153.9 
1 1 1    9    3   33 o    616.8    3.8      421.8  0.98   113.6 
1 1 1    9    3   34 o   1464.2    7.7     1339.9  1.00   159.8 
1 1 1    9    3   35 o    354.8    2.8      309.4  0.95   141.3 
1 1 1    9    3   36 o    894.8    5.4      830.1  0.99   218.4 
1 1 1    9    3   37 o    257.3    2.3      130.9  0.85    74.8 
1 1 1    9    3   38 o    182.5    2.1      216.3  0.87    50.6 
1 1 1    9    3   39 o    797.4    4.7      774.0  0.99   301.3 
1 1 1    9    3   40 o     32.3    7.3      129.6  0.23   121.8 
1 1 1    9    3   41 o    134.4    2.2      136.9  0.73   168.3 
1 1 1    9    3   42 o    259.3    2.2      398.5  0.96   135.7 
1 1 1    9    3   43 o    432.5    3.0      453.8  0.98   352.3 
1 1 1    9    3   44 o    185.2    2.2      272.3  0.93    42.3 
1 1 1    9    3   45 o    135.7    2.4      172.2  0.86    18.4 
1 1 1    9    3   46 o    480.9    3.2      432.8  0.99     9.7 
1 1 1    9    3   47 o    168.0    2.3       67.3  0.72   334.1 
1 1 1    9    3   48 o    299.0    2.3      222.7  0.96   137.8 
1 1 1    9    3   49 o    528.9    3.5      555.4  0.99    28.4 
1 1 1    9    3   50 o     87.2    3.1      119.1  0.74   104.4 
1 1 1    9    3   51 o    102.1    2.8      120.1  0.80   223.6 
1 1 1    9    3   52 o    470.8    3.2      502.4  0.99   251.9 
1 1 1    9    3   53 o    119.3    2.5      146.0  0.88    70.4 
1 1 1    9    3   54 o    189.5    2.3      194.3  0.95   335.2 
1 1 1    9    3   55 o    367.0    2.8      345.4  0.99   128.7 
1 1 1    9    3   56 o    148.2    2.4      168.4  0.93   159.5 
1 1 1    9    3   57 o     91.8    2.9       86.7  0.78   198.0 
1 1 1    9    3   58 o    384.8    2.9      280.5  0.99    56.7 
1 1 1    9    3   59 o    598.3    3.8      509.7  1.00    19.4 
1 1 1    9    3   60 o    473.7    3.3      440.9  0.99    44.7 
1 1 1    9    3   61 o     93.2    3.4      102.8  0.87   297.6 
1 1 1    9    3   62 o    203.9    2.3      130.8  0.96   116.9 
1 1 1    9    3   63 o    403.2    3.0      388.3  0.99     9.4 
1 1 1    9    3   64 o    173.1    2.3      169.6  0.97    64.5 
1 1 1    9    3   65 o     63.3    4.5       46.0  0.63   230.4 
1 1 1    9    3   66 o     33.6    8.7       48.9  0.44   167.3 
1 1 1    9    3   67 o    294.1    2.3      267.6  0.99    21.1 
1 1 1    9    3   68 o    255.4    2.2      233.2  0.99   150.1 
1 1 1    9    3   69 o    203.7    2.2      224.2  0.99   163.1 
1 1 1    9    3   70 o    292.6    2.4      253.3  0.99   317.1 
1 1 1    9    3   71 o     72.3    3.9       67.6  0.87   159.2 
1 1 1    9    3   72 o     93.1    3.2       95.5  0.93   337.8 
1 1 1    9    3   73 o    122.0    2.9      161.6  0.97    89.8 
1 1 1    9    3   74 o    154.6    2.5      113.3  0.97   294.2 
1 1 1    9    3   75 o    218.7    2.3      220.8  0.99   128.8 
1 1 1    9    3   76 o    236.0    2.3      236.5  0.99    68.0 
1 1 1    9    3   77 o    240.4    2.5      244.0  0.99    77.7 
1 1 1    9    3   78 o    128.2    2.6      168.8  0.98   110.3 
1 1 1    9    3   79 f    121.3    2.9       86.3  0.00   163.4 
1 1 1    9    3   80 o     70.4    4.2       81.5  0.94   111.2 
1 1 1    9    3   81 o    110.6    2.8       99.4  0.97    71.2 
1 1 1    9    3   82 o    114.6    3.0      103.3  0.97   221.7 
1 1 1    9    3   83 o     60.7    4.8       47.6  0.89    74.4 
1 1 1    9    3   84 o    151.6    2.5      115.5  0.98   350.7 
1 1 1    9    3   85 o    187.1    2.2      164.0  0.99   344.1 
1 1 1    9    3   86 o    118.9    2.9      110.9  0.98    87.9 
1 1 1    9    3   87 o    307.6    2.6      306.0  1.00   233.6 
1 1 1    9    3   88 o     66.6    4.8       77.9  0.96   290.2 
1 1 1    9    3   89 o     85.1    3.7       86.9  0.97   282.4 
1 1 1    9    3   90 o     61.5    4.7       53.3  0.94    97.8 
1 1 1    9    3   91 o    119.5    2.7      108.6  0.99   231.3 
1 1 1    9    3   92 o     63.9    5.1       54.1  0.95   105.3 
1 1 1    9    3   93 o    157.1    2.6      163.3  0.99   158.8 
1 1 1    9    3   94 o     46.0    6.6       37.2  0.89    79.8 
1 1 1    9    3   95 o     72.2    4.4       58.1  0.96   292.0 
1 1 1    9    3   96 o     41.2    7.6       58.1  0.93     5.0 
1 1 1    9    3   97 o     92.3    3.6      112.3  0.99    15.5 
1 1 1    9    3   98 o     92.5    3.6       96.2  0.98   129.6 
1 1 1    9    3   99 o    174.3    2.4      168.8  1.00   122.8 
1 1 1    9    3  100 o    119.7    3.0      115.2  0.99   350.5 
1 1 1    9    3  101 o    173.0    2.5      180.1  1.00    78.5 
1 1 1    9    3  102 o     99.9    3.4      104.9  0.99   285.6 
1 1 1    9    3  103 o    122.4    3.1      130.4  0.99    21.9 
1 1 1    9    3  104 o     61.3    5.3       64.5  0.97   312.7 
1 1 1    9    3  105 o     66.4    5.6       78.4  0.98   121.0 
1 1 1    9    3  106 o     29.0    9.9       21.7  0.77    50.9 
1 1 1    9    3  107 o     33.1   10.2       27.6  0.86     5.6 
1 1 1    9    3  108 o     59.5    6.4       51.7  0.96   147.2 
1 1 1    9    3  109 o     29.9   10.2       34.9  0.88    84.7 
1 1 1    9    3  110 o    127.3    3.4      149.8  0.99   310.7 
1 1 1    9    3  111 f     22.2    9.4       18.0  0.00    92.7 
1 1 1    9    3  112 o     77.2    5.1       82.6  0.98   237.6 
1 1 1    9    3  113 o     64.9    6.1       52.1  0.97   243.3 
1 1 1    9    3  114 o     85.6    4.1       89.0  0.98   348.0 
1 1 1    9    3  115 o     60.3    6.6       49.1  0.96   100.5 
1 1 1    9    3  116 o     27.6   10.4       28.7  0.83    36.4 
1 1 1    9    3  117 o     56.6    6.8       41.3  0.95   354.0 
1 1 1    9    4    0 o    178.8    2.7      505.2  0.71   180.0 
1 1 1    9    4    1 o    653.1    4.3      848.6  0.97   160.3 
1 1 1    9    4    2 o    356.3    2.6      441.4  0.88   328.6 
1 1 1    9    4    3 o    311.2    2.5      417.8  0.85   281.9 
1 1 1    9    4    4 o    379.6    2.9      444.3  0.88   270.8 
1 1 1    9    4    5 o    501.7    3.5      443.9  0.93   280.0 
1 1 1    9    4    6 o    307.8    2.5      204.8  0.83   256.4 
1 1 1    9    4    7 o    245.2    2.2      560.4  0.84    27.7 
1 1 1    9    4    8 o    364.8    2.6      501.0  0.90   156.7 
1 1 1    9    4    9 o    464.2    3.0      462.5  0.93   135.4 
1 1 1    9    4   10 o    510.0    3.2      432.3  0.94   173.8 
1 1 1    9    4   11 o    866.0    5.2      970.1  0.98   164.0 
1 1 1    9    4   12 o    237.2    2.1      267.8  0.77    17.7 
1 1 1    9    4   13 o    530.9    3.5      605.8  0.96   299.5 
1 1 1    9    4   14 o    324.7    2.5      517.9  0.89   314.6 
1 1 1    9    4   15 o    205.0    1.9      317.4  0.60   116.7 
1 1 1    9    4   16 o    705.2    3.9      713.8  0.98   272.5 
1 1 1    9    4   17 o    257.8    2.1      260.1  0.77   354.7 
1 1 1    9    4   18 o    306.4    2.5      456.9  0.89   353.3 
1 1 1    9    4   19 f    724.9    5.1      736.7  0.00   357.7 
1 1 1    9    4   20 o    444.2    3.7      731.4  0.96   310.2 
1 1 1    9    4   21 o    612.2    4.6      569.6  0.97    85.0 
1 1 1    9    4   22 o    850.0    5.5      731.9  0.98   315.0 
1 1 1    9    4   23 o    525.8    3.6      462.2  0.96   127.2 
1 1 1    9    4   24 o    389.7    2.8      322.0  0.92   331.8 
1 1 1    9    4   25 o    338.2    2.5      494.2  0.94    36.2 
1 1 1    9    4   26 o    256.3    2.3      125.1  0.70   161.6 
1 1 1    9    4   27 o    561.4    3.7      462.1  0.97   231.7 
1 1 1    9    4   28 o   1000.8    5.9      920.2  0.99   338.8 
1 1 1    9    4   29 o    808.3    4.8      779.3  0.99    17.6 
1 1 1    9    4   30 o    534.2    3.7      453.4  0.97     7.0 
1 1 1    9    4   31 o    670.5    4.2      428.0  0.98   349.8 
1 1 1    9    4   32 o    394.4    3.0      344.2  0.95   322.6 
1 1 1    9    4   33 o    818.7    5.0      945.5  0.99   105.3 
1 1 1    9    4   34 o    644.9    4.3      651.3  0.99    87.2 
1 1 1    9    4   35 o    294.1    2.7      225.7  0.91   299.5 
1 1 1    9    4   36 o    257.5    2.5      385.9  0.95    55.6 
1 1 1    9    4   37 o    239.4    2.3      111.2  0.81    41.9 
1 1 1    9    4   38 o    293.4    2.7      301.7  0.95   197.2 
1 1 1    9    4   39 o    201.4    2.0      209.0  0.89    73.6 
1 1 1    9    4   40 o    272.6    2.4      209.5  0.93    44.2 
1 1 1    9    4   41 o    803.7    4.7      759.3  0.99    71.3 
1 1 1    9    4   42 o    176.1    2.3      289.5  0.93   300.4 
1 1 1    9    4   43 o    278.8    2.4      236.1  0.94    53.7 
1 1 1    9    4   44 o    116.8    2.5       99.8  0.66   121.4 
1 1 1    9    4   45 o    698.5    4.3      698.7  0.99   305.5 
1 1 1    9    4   46 f    379.0    2.9      401.6  0.00    76.7 
1 1 1    9    4   47 o    290.4    2.4      243.1  0.96   197.2 
1 1 1    9    4   48 o    114.0    2.5      136.9  0.81    98.4 
1 1 1    9    4   49 o    261.7    2.4      216.7  0.96   338.2 
1 1 1    9    4   50 f    151.5    2.3      144.9  0.00    65.1 
1 1 1    9    4   51 f    183.6    2.2      232.5  0.00   116.4 
1 1 1    9    4   52 o    173.8    2.3      137.3  0.91   208.6 
1 1 1    9    4   53 o    252.3    2.3      365.3  0.98    53.3 
1 1 1    9    4   54 o    386.2    2.8      312.6  0.99     4.5 
1 1 1    9    4   55 o    292.0    2.5      280.5  0.98    14.2 
1 1 1    9    4   56 o    318.3    2.6      298.8  0.98   270.4 
1 1 1    9    4   57 o    334.4    2.8      218.2  0.98    13.7 
1 1 1    9    4   58 o    392.2    2.8      412.5  0.99   340.8 
1 1 1    9    4   59 o    289.6    2.5      216.7  0.98   352.7 
1 1 1    9    4   60 o    440.3    3.0      365.1  0.99   272.3 
1 1 1    9    4   61 o    298.7    2.5      265.3  0.99   169.4 
1 1 1    9    4   62 o    274.9    2.3      264.8  0.99   213.5 
1 1 1    9    4   63 o    109.1    2.7      128.7  0.93   223.9 
1 1 1    9    4   64 o    216.7    2.2      165.1  0.97   262.1 
1 1 1    9    4   65 o    184.6    2.1      230.9  0.98   191.1 
1 1 1    9    4   66 o    252.4    2.3      267.6  0.99   288.7 
1 1 1    9    4   67 o    231.4    2.1      280.2  0.99   336.8 
1 1 1    9    4   68 f    138.5    2.5      189.2  0.00   168.9 
1 1 1    9    4   69 o    112.5    2.7      119.9  0.95   104.0 
1 1 1    9    4   70 o    168.1    2.2      124.8  0.97   270.5 
1 1 1    9    4   71 o    143.1    2.3      188.3  0.98   179.2 
1 1 1    9    4   72 o     85.8    3.2       74.3  0.91    58.9 
1 1 1    9    4   73 o    143.0    2.5      145.7  0.97   127.7 
1 1 1    9    4   74 o    272.0    2.3      262.5  0.99   321.3 
1 1 1    9    4   75 o     79.5    3.6       22.8  0.70    11.2 
1 1 1    9    4   76 o    205.7    2.1      158.0  0.99   333.4 
1 1 1    9    4   77 o     25.0    8.8       13.9  0.21     1.8 
1 1 1    9    4   78 o    164.7    2.4      126.1  0.98   119.7 
1 1 1    9    4   79 o    104.4    3.1      123.6  0.97   293.4 
1 1 1    9    4   80 o    123.1    2.7      147.2  0.98   312.9 
1 1 1    9    4   81 o     99.2    3.0       52.8  0.94   268.2 
1 1 1    9    4   82 o    163.2    2.4      170.2  0.99   188.0 
1 1 1    9    4   83 o    123.6    2.7      121.3  0.98   355.8 
1 1 1    9    4   84 o    203.5    2.4      196.4  0.99   337.8 
1 1 1    9    4   85 o    116.6    2.9      106.6  0.98   151.1 
1 1 1    9    4   86 o    377.5    2.9      372.0  1.00   195.3 
1 1 1    9    4   87 o    201.8    2.4      189.9  0.99   269.0 
1 1 1    9    4   88 o    129.7    2.7      126.8  0.99    71.5 
1 1 1    9    4   89 o     67.9    4.5       64.0  0.95   348.6 
1 1 1    9    4   90 o    304.6    2.6      297.1  1.00   128.4 
1 1 1    9    4   91 o     63.6    4.9       94.7  0.97   357.2 
1 1 1    9    4   92 o     99.0    3.4      116.8  0.98   150.1 
1 1 1    9    4   93 o     34.3    9.1       39.1  0.86    21.0 
1 1 1    9    4   94 o     76.9    4.1       63.7  0.97   345.5 
1 1 1    9    4   95 o    165.4    2.6      167.6  0.99   343.8 
1 1 1    9    4   96 o     20.0    8.4       24.0  0.60   174.0 
1 1 1    9    4   97 o    119.1    3.1      116.9  0.99   192.8 
1 1 1    9    4   98 o     62.2    5.1       61.8  0.96    77.3 
1 1 1    9    4   99 o     60.6    5.4       72.0  0.97   323.9 
1 1 1    9    4  100 o    192.2    2.5      196.6  1.00    70.8 
1 1 1    9    4  101 o     71.3    4.4       72.5  0.97   217.2 
1 1 1    9    4  102 o    100.1    3.3      105.7  0.99   341.8 
1 1 1    9    4  103 f    101.3    3.5       95.7  0.00   150.3 
1 1 1    9    4  104 o    122.8    3.0      131.9  0.99   130.7 
1 1 1    9    4  105 o     18.4    8.5       10.0  0.35   306.1 
1 1 1    9    4  106 o     42.7    8.4       56.6  0.95   351.8 
1 1 1    9    4  107 o    119.3    3.3      114.9  0.99    62.1 
1 1 1    9    4  108 o     70.1    5.3       76.1  0.98   150.3 
1 1 1    9    4  109 o     26.6   10.5       15.0  0.64   254.7 
1 1 1    9    4  110 o     24.2    9.7       21.5  0.73    13.6 
1 1 1    9    4  111 o     84.3    5.0       92.8  0.99   143.4 
1 1 1    9    4  112 o     19.7    8.8       33.2  0.79   271.8 
1 1 1    9    4  113 o    100.9    3.8      120.8  0.99   182.0 
1 1 1    9    4  114 o     99.0    4.4      100.0  0.99   110.1 
1 1 1    9    4  115 o     47.8    7.9       65.2  0.96   205.3 
1 1 1    9    4  116 o     22.7    9.8        7.2  0.32   353.6 
1 1 1    9    4  117 o     19.5    8.9       22.2  0.65   238.6 
1 1 1    9    5    0 o    246.3    3.2      862.3  0.99   180.0 
1 1 1    9    5    1 o    477.6    3.4      764.4  0.94   288.9 
1 1 1    9    5    2 o    210.8    2.1      123.7  0.32   331.4 
1 1 1    9    5    3 o    248.8    2.3      122.9  0.58   204.3 
1 1 1    9    5    4 o    524.3    3.4      699.9  0.96   290.6 
1 1 1    9    5    5 o    192.6    2.1      101.9  0.62   233.8 
1 1 1    9    5    6 o    564.1    3.8      843.7  0.97   319.0 
1 1 1    9    5    7 o    158.2    1.9      273.7  0.51   265.9 
1 1 1    9    5    8 o    344.1    2.8      240.9  0.80   114.3 
1 1 1    9    5    9 o    307.8    2.6      250.9  0.72   233.1 
1 1 1    9    5   10 o    605.4    3.9      702.2  0.97   247.0 
1 1 1    9    5   11 o    109.6    2.0      225.8  0.25   176.5 
1 1 1    9    5   12 o    665.1    4.2      794.0  0.97   293.4 
1 1 1    9    5   13 o    637.2    4.1      403.4  0.96   274.1 
1 1 1    9    5   14 o    537.7    3.4      591.9  0.96   347.7 
1 1 1    9    5   15 o    565.6    3.4      627.0  0.96   210.1 
1 1 1    9    5   16 o    153.4    1.9      154.4  0.58    75.3 
1 1 1    9    5   17 o    525.3    3.2      609.0  0.96   139.5 
1 1 1    9    5   18 o    542.3    3.7      323.9  0.95   251.0 
1 1 1    9    5   19 o    386.7    2.9      429.1  0.94   326.4 
1 1 1    9    5   20 o    463.4    3.3      565.5  0.96   173.8 
1 1 1    9    5   21 o    728.5    5.0      550.5  0.98   144.2 
1 1 1    9    5   22 o    575.1    4.2      498.5  0.97   186.5 
1 1 1    9    5   23 o    677.1    4.4      452.4  0.97   186.1 
1 1 1    9    5   24 o    478.4    3.5      453.1  0.96     0.4 
1 1 1    9    5   25 o    622.7    4.2      553.9  0.98   128.0 
1 1 1    9    5   26 o     77.7    2.6      379.4  0.64   234.7 
1 1 1    9    5   27 o    368.7    2.7      449.3  0.95   255.5 
1 1 1    9    5   28 o    151.1    2.1      271.4  0.80   346.1 
1 1 1    9    5   29 o    130.8    2.3      200.4  0.69    19.2 
1 1 1    9    5   30 o    414.7    3.2      400.0  0.96   312.4 
1 1 1    9    5   31 o    693.6    4.7      638.8  0.99   193.0 
1 1 1    9    5   32 o    680.5    4.7      579.7  0.99   124.9 
1 1 1    9    5   33 o    950.6    6.0      927.0  0.99    59.8 
1 1 1    9    5   34 o    786.1    5.2      617.7  0.99    93.4 
1 1 1    9    5   35 o    257.5    2.6      124.2  0.84    97.4 
1 1 1    9    5   36 o   1193.3    7.4     1111.1  1.00   219.5 
1 1 1    9    5   37 o    295.4    2.8      428.3  0.96   132.6 
1 1 1    9    5   38 o    478.3    3.5      493.8  0.98    76.6 
1 1 1    9    5   39 o     54.9    4.7       97.4  0.33   118.0 
1 1 1    9    5   40 o    652.0    4.3      656.3  0.99   219.3 
1 1 1    9    5   41 o    537.9    3.6      506.8  0.99   275.6 
1 1 1    9    5   42 o    885.4    5.7      873.4  1.00   313.3 
1 1 1    9    5   43 o    620.4    4.1      590.2  0.99   100.2 
1 1 1    9    5   44 o    246.7    2.7      273.2  0.95   263.4 
1 1 1    9    5   45 o    488.3    3.2      420.6  0.99   292.3 
1 1 1    9    5   46 o    474.4    3.4      426.0  0.99   173.5 
1 1 1    9    5   47 o     75.3    3.3      150.8  0.73    55.0 
1 1 1    9    5   48 o     42.4    5.9       47.0  0.19   182.4 
1 1 1    9    5   49 o    548.9    3.6      512.0  0.99   306.2 
1 1 1    9    5   50 o    479.6    3.4      486.3  0.99   230.8 
1 1 1    9    5   51 o    345.4    2.7      309.8  0.98    28.1 
1 1 1    9    5   52 o    306.6    2.6      356.7  0.98   332.7 
1 1 1    9    5   53 o     23.3    8.3       50.4  0.16   163.6 
1 1 1    9    5   54 o    384.2    2.9      411.3  0.99   288.5 
1 1 1    9    5   55 o    444.0    3.2      487.7  0.99   224.8 
1 1 1    9    5   56 o    724.4    4.5      682.1  1.00   289.6 
1 1 1    9    5   57 o    180.4    2.4      209.7  0.96   232.7 
1 1 1    9    5   58 f     87.9    3.3       76.3  0.00   129.1 
1 1 1    9    5   59 o    502.7    3.5      481.5  0.99   289.0 
1 1 1    9    5   60 o    319.1    2.5      319.9  0.99   248.6 
1 1 1    9    5   61 o    169.2    2.3      127.8  0.95   103.2 
1 1 1    9    5   62 o    307.9    2.5      285.2  0.99   268.8 
1 1 1    9    5   63 o     85.2    3.5      104.6  0.89   226.4 
1 1 1    9    5   64 o    269.2    2.2      251.0  0.99    30.8 
1 1 1    9    5   65 o    339.3    2.5      320.5  0.99   313.7 
1 1 1    9    5   66 o    189.9    2.2      178.6  0.98   206.1 
1 1 1    9    5   67 o    284.9    2.3      234.9  0.99   159.4 
1 1 1    9    5   68 o    133.8    2.4      161.0  0.97   219.7 
1 1 1    9    5   69 o    234.1    2.2      217.7  0.99   340.3 
1 1 1    9    5   70 f    229.4    2.2      212.7  0.00   148.6 
1 1 1    9    5   71 o    244.3    2.2      255.3  0.99   201.6 
1 1 1    9    5   72 o    100.5    2.9       60.6  0.91   238.6 
1 1 1    9    5   73 o     74.4    3.7       58.9  0.88   240.3 
1 1 1    9    5   74 o    128.5    2.5      117.1  0.97   316.2 
1 1 1    9    5   75 o    331.9    2.5      298.6  1.00   250.3 
1 1 1    9    5   76 o    117.6    2.6       89.2  0.96   172.5 
1 1 1    9    5   77 o    317.8    2.4      304.2  1.00    79.3 
1 1 1    9    5   78 o     56.2    4.9       87.3  0.92   202.2 
1 1 1    9    5   79 o    209.4    2.2      190.2  0.99   315.1 
1 1 1    9    5   80 o    132.8    2.5      137.8  0.98   187.3 
1 1 1    9    5   81 o    120.7    2.8      113.1  0.98   101.3 
1 1 1    9    5   82 o    152.9    2.3      142.6  0.99   212.5 
1 1 1    9    5   83 o    194.0    2.4      175.7  0.99    26.2 
1 1 1    9    5   84 o     67.9    4.3       81.2  0.95    50.1 
1 1 1    9    5   85 o    247.0    2.3      246.0  1.00   134.7 
1 1 1    9    5   86 o     47.3    6.5       59.0  0.91    96.1 
1 1 1    9    5   87 o    185.0    2.4      167.6  0.99    76.5 
1 1 1    9    5   88 o    180.4    2.3      197.8  0.99   163.4 
1 1 1    9    5   89 o     96.1    3.3       99.3  0.98    42.2 
1 1 1    9    5   90 o     57.5    5.4       56.7  0.94   340.6 
1 1 1    9    5   91 o    106.4    3.2       93.9  0.98    47.4 
1 1 1    9    5   92 o     94.8    3.5       68.4  0.97   200.7 
1 1 1    9    5   93 o     40.3    7.3       56.3  0.92   104.0 
1 1 1    9    5   94 o     95.3    3.5       78.6  0.98   211.1 
1 1 1    9    5   95 o     28.9    9.4       42.2  0.85    89.7 
1 1 1    9    5   96 o    216.6    2.5      204.2  1.00   223.8 
1 1 1    9    5   97 o    157.2    2.6      159.2  0.99   108.3 
1 1 1    9    5   98 o     48.9    6.3       49.3  0.94   359.1 
1 1 1    9    5   99 o     63.0    5.1       65.6  0.97    84.9 
1 1 1    9    5  100 o     61.2    5.1       66.1  0.97   332.2 
1 1 1    9    5  101 o    102.1    3.2       97.1  0.99   339.4 
1 1 1    9    5  102 o     18.4    8.4        8.9  0.30   133.5 
1 1 1    9    5  103 o     51.0    6.5       69.5  0.96   151.9 
1 1 1    9    5  104 o    171.8    2.8      189.1  1.00   341.8 
1 1 1    9    5  105 o    139.7    3.1      145.1  0.99    22.4 
1 1 1    9    5  106 o     39.1    9.4       28.4  0.88   283.0 
1 1 1    9    5  107 o     74.9    4.8       74.6  0.98   145.1 
1 1 1    9    5  108 o     97.7    4.2      100.7  0.99   270.5 
1 1 1    9    5  109 o    138.5    3.2      140.8  0.99   101.2 
1 1 1    9    5  110 o     22.0    9.7       30.9  0.80   295.0 
1 1 1    9    5  111 o     83.8    4.8       72.6  0.98   215.7 
1 1 1    9    5  112 o     32.1   10.7       41.8  0.91    95.3 
1 1 1    9    5  113 o     94.0    4.2       95.3  0.99   104.6 
1 1 1    9    5  114 o     62.3    6.8       74.0  0.97   116.9 
1 1 1    9    5  115 o     91.2    4.6      102.6  0.99    28.9 
1 1 1    9    5  116 o     80.0    5.2       82.1  0.98   247.7 
1 1 1    9    5  117 o     62.9    7.6       70.4  0.97   152.6 
1 1 1    9    6    0 o    752.5    6.8      570.0  1.00     0.0 
1 1 1    9    6    1 o    171.5    2.1      408.4  0.64    17.4 
1 1 1    9    6    2 o    537.3    3.7      760.3  0.96    80.1 
1 1 1    9    6    3 o    491.2    3.5      343.9  0.94   189.7 
1 1 1    9    6    4 o    306.3    2.6      278.2  0.78   225.1 
1 1 1    9    6    5 o    712.5    4.7      770.6  0.98   198.7 
1 1 1    9    6    6 f    370.3    2.8      510.8  0.00   292.9 
1 1 1    9    6    7 o    634.0    4.0      676.3  0.97   120.8 
1 1 1    9    6    8 o    489.0    3.4      662.8  0.95   222.8 
1 1 1    9    6    9 o    417.3    3.0      399.7  0.92   149.4 
1 1 1    9    6   10 f    211.0    2.0      192.3  0.00   158.7 
1 1 1    9    6   11 o    437.4    3.2      432.6  0.93   228.6 
1 1 1    9    6   12 o    289.6    2.5      148.0  0.47    32.9 
1 1 1    9    6   13 o    327.9    2.3      183.2  0.86   285.8 
1 1 1    9    6   14 o    769.2    4.6      655.5  0.98   138.7 
1 1 1    9    6   15 o    119.8    1.9      231.7  0.42   305.4 
1 1 1    9    6   16 o    851.6    4.8      939.3  0.99   117.6 
1 1 1    9    6   17 o    244.4    2.2      257.5  0.82    25.2 
1 1 1    9    6   18 o    568.2    3.7      549.7  0.97    16.2 
1 1 1    9    6   19 o    348.9    2.8      292.3  0.91   324.6 
1 1 1    9    6   20 o    705.0    4.8      587.5  0.98   193.1 
1 1 1    9    6   21 o    381.3    3.0      332.4  0.93    72.9 
1 1 1    9    6   22 o    928.4    5.4      866.2  0.99    63.3 
1 1 1    9    6   23 o    397.2    2.7      337.9  0.94   296.4 
1 1 1    9    6   24 o    420.0    3.0      500.1  0.96    80.5 
1 1 1    9    6   25 o    469.9    3.3      356.4  0.95   318.4 
1 1 1    9    6   26 o    314.7    2.7      296.3  0.92   181.3 
1 1 1    9    6   27 o    985.3    6.1      764.5  0.99   299.5 
1 1 1    9    6   28 o    400.6    3.0      440.5  0.96   192.5 
1 1 1    9    6   29 o    452.0    3.1      329.4  0.96    66.0 
1 1 1    9    6   30 o    499.8    3.7      391.0  0.97   357.1 
1 1 1    9    6   31 o    595.0    4.0      602.9  0.98   106.9 
1 1 1    9    6   32 o   1165.8    7.4     1111.9  1.00    27.2 
1 1 1    9    6   33 o    775.6    5.2      736.2  0.99    62.8 
1 1 1    9    6   34 o    447.1    3.6      471.4  0.98   353.9 
1 1 1    9    6   35 o    199.4    2.6      266.1  0.91    42.4 
1 1 1    9    6   36 o    136.8    2.7      342.3  0.90    57.6 
1 1 1    9    6   37 f    234.4    2.7      157.0  0.00    46.3 
1 1 1    9    6   38 o     99.9    3.2      104.9  0.55   333.9 
1 1 1    9    6   39 o    678.2    4.8      620.8  0.99     5.6 
1 1 1    9    6   40 f    576.9    4.1      460.2  0.00   299.9 
1 1 1    9    6   41 f    281.7    2.6      256.1  0.00    52.5 
1 1 1    9    6   42 o    376.9    2.9      375.9  0.98    70.1 
1 1 1    9    6   43 o    208.2    2.4      155.7  0.90   266.6 
1 1 1    9    6   44 o     49.2    5.5      184.1  0.61   199.4 
1 1 1    9    6   45 o    451.2    3.3      502.9  0.99   157.7 
1 1 1    9    6   46 o    147.0    2.5      153.4  0.87   113.6 
1 1 1    9    6   47 o    302.5    2.7      323.3  0.97   270.9 
1 1 1    9    6   48 o    173.7    2.7      216.7  0.94   225.8 
1 1 1    9    6   49 o    456.6    3.3      561.7  0.99   207.2 
1 1 1    9    6   50 o    198.1    2.3      252.9  0.96    32.5 
1 1 1    9    6   51 o    312.5    2.6      245.9  0.97    56.5 
1 1 1    9    6   52 o    258.5    2.4      296.9  0.98    89.1 
1 1 1    9    6   53 o    611.6    4.0      610.8  1.00   251.1 
1 1 1    9    6   54 o     42.0    6.4       19.1  0.12   272.9 
1 1 1    9    6   55 o     34.3    8.2       63.5  0.35   338.7 
1 1 1    9    6   56 o    287.3    2.6      308.8  0.98   147.1 
1 1 1    9    6   57 f    407.3    2.9      370.8  0.00   225.0 
1 1 1    9    6   58 o     15.8    6.6       46.2  0.14    67.8 
1 1 1    9    6   59 o    187.5    2.3      195.0  0.97    17.4 
1 1 1    9    6   60 o    498.5    3.2      411.1  0.99   140.1 
1 1 1    9    6   61 o    288.8    2.4      313.3  0.99   265.0 
1 1 1    9    6   62 o    410.8    2.8      374.6  0.99   284.7 
1 1 1    9    6   63 o    229.8    2.4      204.4  0.98   355.2 
1 1 1    9    6   64 o    260.5    2.3      331.3  0.99   300.9 
1 1 1    9    6   65 o     56.6    4.6      113.0  0.86   277.2 
1 1 1    9    6   66 o     98.4    2.9       92.1  0.91   148.6 
1 1 1    9    6   67 o    133.3    2.3      107.2  0.95    53.9 
1 1 1    9    6   68 o     98.3    2.9       65.1  0.89   342.9 
1 1 1    9    6   69 o    387.7    2.7      392.3  1.00   102.6 
1 1 1    9    6   70 o    368.0    2.6      376.9  1.00   182.9 
1 1 1    9    6   71 o    106.6    2.7       37.0  0.85   306.9 
1 1 1    9    6   72 o    281.3    2.3      217.3  0.99   117.5 
1 1 1    9    6   73 o    220.8    2.1      212.1  0.99    89.6 
1 1 1    9    6   74 o    233.8    2.1      203.8  0.99   204.1 
1 1 1    9    6   75 o     26.7    8.6       83.4  0.77   316.7 
1 1 1    9    6   76 f    237.2    2.2      218.3  0.00   100.4 
1 1 1    9    6   77 o     86.9    3.2       83.1  0.95    53.6 
1 1 1    9    6   78 o     60.3    4.4       55.5  0.88   354.7 
1 1 1    9    6   79 o     82.5    3.2      107.2  0.96   122.4 
1 1 1    9    6   80 o     41.6    6.3       51.6  0.83   321.3 
1 1 1    9    6   81 o    131.1    2.4      145.4  0.98   109.9 
1 1 1    9    6   82 o    154.5    2.3      161.1  0.99   105.3 
1 1 1    9    6   83 o     63.6    4.0       83.8  0.95    26.6 
1 1 1    9    6   84 o     61.9    4.2       88.7  0.95   331.2 
1 1 1    9    6   85 o    116.4    2.8       90.4  0.98    51.3 
1 1 1    9    6   86 o     27.0    9.2       33.7  0.69   220.4 
1 1 1    9    6   87 o     56.6    4.8       67.5  0.94   206.4 
1 1 1    9    6   88 o    115.0    2.8      123.0  0.99   261.6 
1 1 1    9    6   89 o    133.6    2.7      128.6  0.99   324.1 
1 1 1    9    6   90 o     84.9    3.7      101.6  0.98   316.8 
1 1 1    9    6   91 o     51.4    5.7       45.9  0.92   262.2 
1 1 1    9    6   92 o     90.6    3.6       81.5  0.98    56.9 
1 1 1    9    6   93 o     68.6    4.3       65.2  0.96   191.1 
1 1 1    9    6   94 o     77.2    4.2       74.0  0.97    65.8 
1 1 1    9    6   95 o     62.8    5.1       71.0  0.96   291.9 
1 1 1    9    6   96 o     78.3    4.3       89.2  0.98   147.6 
1 1 1    9    6   97 o     56.1    5.5       57.6  0.95   129.4 
1 1 1    9    6   98 o     98.5    3.6      101.5  0.99     1.0 
1 1 1    9    6   99 o    150.9    2.7      149.2  0.99   260.7 
1 1 1    9    6  100 o     31.9    9.4       40.3  0.89   233.5 
1 1 1    9    6  101 o    104.7    3.3      101.0  0.99   312.7 
1 1 1    9    6  102 o     36.2    9.1       39.9  0.91   191.5 
1 1 1    9    6  103 o     51.7    6.4       67.8  0.96   310.9 
1 1 1    9    6  104 o     60.8    6.1       73.1  0.97   296.2 
1 1 1    9    6  105 o     87.7    4.1       89.2  0.98   200.0 
1 1 1    9    6  106 o     49.7    7.3       45.3  0.95    66.7 
1 1 1    9    6  107 o     91.6    3.9       90.6  0.99   229.3 
1 1 1    9    6  108 o    125.9    3.4      127.6  0.99    89.6 
1 1 1    9    6  109 o     26.1    9.9       22.7  0.77    20.5 
1 1 1    9    6  110 o     31.4   10.8       14.2  0.68   153.2 
1 1 1    9    6  111 f     23.4    9.8       25.1  0.00   179.6 
1 1 1    9    6  112 o     30.0   10.5       44.2  0.91    36.8 
1 1 1    9    6  113 o     57.3    7.3       51.1  0.96   264.3 
1 1 1    9    6  114 o     69.4    6.0       85.4  0.98    71.8 
1 1 1    9    6  115 o     47.2    9.0       54.4  0.95   246.1 
1 1 1    9    6  116 o    130.3    3.5      132.8  0.99   186.4 
1 1 1    9    7    0 o    120.7    3.1       31.3  0.17   180.0 
1 1 1    9    7    1 o    404.8    3.0      549.3  0.95    37.2 
1 1 1    9    7    2 o    872.0    5.5      950.0  0.99   187.7 
1 1 1    9    7    3 o    747.5    5.0      712.2  0.97   198.7 
1 1 1    9    7    4 o    457.8    3.3      269.6  0.89    92.4 
1 1 1    9    7    5 o    257.1    2.3      222.9  0.70    49.3 
1 1 1    9    7    6 o    913.8    5.8      881.7  0.99    32.4 
1 1 1    9    7    7 o    225.3    2.2      185.6  0.68   215.9 
1 1 1    9    7    8 o    171.4    2.0      199.7  0.20   248.4 
1 1 1    9    7    9 f    660.4    4.1      857.0  0.00   107.1 
1 1 1    9    7   10 o    601.0    3.9      442.7  0.96   326.9 
1 1 1    9    7   11 f     79.7    2.6      188.0  0.00   331.1 
1 1 1    9    7   12 o    497.9    3.2      667.8  0.96   132.7 
1 1 1    9    7   13 o    247.7    2.1      336.2  0.85   206.7 
1 1 1    9    7   14 o    132.7    1.9      259.3  0.45   300.8 
1 1 1    9    7   15 o    737.8    4.5      841.8  0.98    31.6 
1 1 1    9    7   16 o    381.3    2.7      273.2  0.91    31.8 
1 1 1    9    7   17 o    296.3    2.3      391.0  0.90   283.0 
1 1 1    9    7   18 o    628.1    3.8      599.3  0.98   242.3 
1 1 1    9    7   19 o    299.6    2.7      140.3  0.81   120.8 
1 1 1    9    7   20 o    419.9    3.3      334.4  0.94   179.6 
1 1 1    9    7   21 o    280.7    2.6      229.5  0.87   134.1 
1 1 1    9    7   22 o    323.2    2.5      363.8  0.93    78.9 
1 1 1    9    7   23 o    398.6    2.8      640.9  0.97   270.4 
1 1 1    9    7   24 o    815.3    4.7     1000.9  0.99   325.5 
1 1 1    9    7   25 o    925.1    5.2      758.1  0.99   104.1 
1 1 1    9    7   26 f    180.9    2.0       92.6  0.00   292.9 
1 1 1    9    7   27 o    367.4    2.8      529.0  0.96   343.6 
1 1 1    9    7   28 o    228.1    2.3      212.7  0.86    60.9 
1 1 1    9    7   29 o    455.3    3.4      501.6  0.97    48.9 
1 1 1    9    7   30 o     96.2    2.7      194.1  0.62   202.4 
1 1 1    9    7   31 o    539.7    3.9      573.6  0.98   289.6 
1 1 1    9    7   32 o    451.3    3.5      426.9  0.97   250.5 
1 1 1    9    7   33 o    402.6    3.3      588.6  0.98   311.6 
1 1 1    9    7   34 o   1107.0    6.9     1020.5  1.00   301.3 
1 1 1    9    7   35 o    158.3    2.6      156.8  0.79    25.2 
1 1 1    9    7   36 o    240.5    2.7       91.2  0.77   307.9 
1 1 1    9    7   37 o    450.2    3.6      438.5  0.98    87.6 
1 1 1    9    7   38 o    290.8    2.8      248.2  0.94   265.6 
1 1 1    9    7   39 o    102.8    3.1      201.4  0.80   278.2 
1 1 1    9    7   40 o    377.1    3.3      487.3  0.98    74.7 
1 1 1    9    7   41 f    723.8    4.9      653.2  0.00    92.8 
1 1 1    9    7   42 o    428.7    3.5      619.4  0.99   209.7 
1 1 1    9    7   43 o    279.6    2.7      256.0  0.96   198.7 
1 1 1    9    7   44 o    662.6    4.7      574.9  0.99   150.0 
1 1 1    9    7   45 o    192.1    2.5      301.5  0.95    63.4 
1 1 1    9    7   46 o    363.5    3.1      338.0  0.98   192.2 
1 1 1    9    7   47 o    409.7    3.4      408.9  0.99   150.4 
1 1 1    9    7   48 o    255.5    2.6      262.2  0.97   181.5 
1 1 1    9    7   49 o    362.7    3.0      284.5  0.98   338.4 
1 1 1    9    7   50 o    122.2    2.7      192.0  0.91    72.7 
1 1 1    9    7   51 o    177.3    2.5      159.1  0.93    23.9 
1 1 1    9    7   52 o    198.5    2.4      322.4  0.97   107.1 
1 1 1    9    7   53 o    424.0    3.4      419.7  0.99   209.0 
1 1 1    9    7   54 o    282.7    2.7      265.5  0.98   104.6 
1 1 1    9    7   55 o    612.9    3.9      538.2  1.00   232.8 
1 1 1    9    7   56 o     56.6    5.2       31.8  0.32   328.3 
1 1 1    9    7   57 o    224.2    2.4      241.7  0.98    86.4 
1 1 1    9    7   58 o    535.4    3.5      497.5  1.00    43.0 
1 1 1    9    7   59 o    110.9    2.8      165.4  0.94    10.8 
1 1 1    9    7   60 o    201.7    2.2      164.9  0.97    39.4 
1 1 1    9    7   61 o     78.7    3.6      136.3  0.90   132.9 
1 1 1    9    7   62 o    311.6    2.6      240.4  0.99    92.1 
1 1 1    9    7   63 o    270.6    2.3      298.8  0.99   185.9 
1 1 1    9    7   64 o    283.6    2.3      333.0  0.99   193.1 
1 1 1    9    7   65 o    289.6    2.3      230.0  0.99   145.6
[truncated: 4,239,063 more chars]
